# Supplementary material for: Tumor invasion in draining lymph nodes is associated with Treg accumulation in breast cancer patients
Source: Nat Commun. 2020 Jun 29;11:3272. doi: 10.1038/s41467-020-17046-2 (PMC7324591; doi:10.1038/s41467-020-17046-2)
Supplement: Supplementary file 4 — Supplementary Data 1 [file 41467_2020_17046_MOESM4_ESM.xlsx]

## Sheet: NI (2985)
Supplementary Data 1. Differential gene expression analysis of T cells from NI and I TDLNs, and tumor. Differentially expressed genes table (DEGs, fold change 1.2, p<0.05) between Tregs and Tconvs in NI (2985) TDLNs, I (868) TDLNs and tumors (1800).
	ENSID	iLN_(Treg_vsTeff)_f1.2	niLN_(Treg_vsTeff)_f1.2	Tum_(Treg_vsTeff)_f1.2	Profils	Total_lists	Gene	Name	pval	pval_BH	pval_Bonf	niLN_Treg_512	niLN_Treg_401	Moy_g1	niLN_Teff_512	niLN_Teff_401	Moy_g2	RatiosMoys_niLN_.Treg_vsTeff.	Delta
1	ENSG00000000460	1	1	0	UUn	2	C1orf112	chromosome 1 open reading frame 112 [Source:HGNC Symbol;Acc:HGNC:25565]	8,781746e-03	0,3523297	1,0000000	2,505606e+01	1,971192e+01	2,238399e+01	1,228524e+01	1,171098e+01	1,199811e+01	1.86563	10.3859
2	ENSG00000000971	1	1	0	DDn	2	CFH	complement factor H [Source:HGNC Symbol;Acc:HGNC:4883]	8,968567e-11	5,335565e-08	5,228854e-06	5,5113134	0,0000000	2,7556567	4,069080e+01	16,1376160	2,841421e+01	0.0969817	25.6586
3	ENSG00000001167	0	1	0	nDn	1	NFYA	nuclear transcription factor Y subunit alpha [Source:HGNC Symbol;Acc:HGNC:7804]	4,335748e-02	0,5915210	1,0000000	5,822600e+01	3,292983e+01	4,557791e+01	9,730690e+01	8,141650e+01	8,936170e+01	0.510039	43.7838
4	ENSG00000001460	0	1	0	nDn	1	STPG1	sperm tail PG-rich repeat containing 1 [Source:HGNC Symbol;Acc:HGNC:28070]	1,555019e-02	0,4497750	1,0000000	8,011816e+00	5,919323e+00	6,965569e+00	1,202523e+01	1,204718e+01	1,203621e+01	0.578718	5.07064
5	ENSG00000001497	0	1	0	nDn	1	LAS1L	LAS1 like, ribosome biogenesis factor [Source:HGNC Symbol;Acc:HGNC:25726]	8,182827e-03	0,3420048	1,0000000	7,231047e+01	7,591676e+01	7,411361e+01	1,038070e+02	9,441625e+01	9,911164e+01	0.747779	24.998
6	ENSG00000001561	0	1	0	nDn	1	ENPP4	ectonucleotide pyrophosphatase/phosphodiesterase 4 [Source:HGNC Symbol;Acc:HGNC:3359]	4,546262e-02	0,5915210	1,0000000	1,413550e+01	7,643398e+00	1,088945e+01	2,502549e+01	2,000392e+01	2,251470e+01	0.483659	11.6253
7	ENSG00000002549	1	1	0	UUn	2	LAP3	leucine aminopeptidase 3 [Source:HGNC Symbol;Acc:HGNC:18449]	3,951570e-02	9,350017e-01	1,000000e+00	90,7325476	128,5010496	109,6167986	6,682131e+01	78,6708780	7,274610e+01	1.50684	36.8707
8	ENSG00000003056	0	1	1	nDD	2	M6PR	mannose-6-phosphate receptor, cation dependent [Source:HGNC Symbol;Acc:HGNC:6752]	1,936379e-03	0,2404791	1,0000000	2,150943e+02	2,069464e+02	2,110204e+02	3,470418e+02	3,124982e+02	3,297700e+02	0.639902	118.75
9	ENSG00000003147	0	1	1	nUU	2	ICA1	islet cell autoantigen 1 [Source:HGNC Symbol;Acc:HGNC:5343]	3,157433e-07	8,003681e-05	1,840847e-02	121,5550779	263,7834605	192,6692692	3,315065e+01	105,9031050	6,952688e+01	2.77115	123.142
10	ENSG00000003249	0	1	0	nDn	1	DBNDD1	dysbindin domain containing 1 [Source:HGNC Symbol;Acc:HGNC:28455]	8,229669e-03	0,3424741	1,0000000	1,484993e+01	8,907719e+00	1,187882e+01	3,139561e+01	3,546913e+01	3,343237e+01	0.355309	21.5535
11	ENSG00000003393	0	1	1	nDD	2	ALS2	ALS2, alsin Rho guanine nucleotide exchange factor [Source:HGNC Symbol;Acc:HGNC:443]	4,115613e-02	0,5915210	1,0000000	1,056335e+01	1,407994e+01	1,232165e+01	1,735534e+01	1,809878e+01	1,772706e+01	0.695076	5.40541
12	ENSG00000003400	1	1	1	DDD	3	CASP10	caspase 10 [Source:HGNC Symbol;Acc:HGNC:1500]	1,580356e-02	0,4543605	1,0000000	9,542736e+00	7,873274e+00	8,708005e+00	2,164542e+01	1,552125e+01	1,858333e+01	0.468592	9.87533
13	ENSG00000003402	0	1	0	nUn	1	CFLAR	CASP8 and FADD like apoptosis regulator [Source:HGNC Symbol;Acc:HGNC:1876]	8,319123e-03	0,3453080	1,0000000	4,982125e+02	5,211878e+02	5,097001e+02	4,054129e+02	3,602386e+02	3,828258e+02	1.33142	126.874
14	ENSG00000003509	0	1	0	nDn	1	NDUFAF7	NADH:ubiquinone oxidoreductase complex assembly factor 7 [Source:HGNC Symbol;Acc:HGNC:28816]	2,361069e-02	0,5369164	1,0000000	3,087356e+01	2,683810e+01	2,885583e+01	3,672572e+01	3,939147e+01	3,805859e+01	0.758195	9.20277
15	ENSG00000004399	0	1	1	nDD	2	PLXND1	plexin D1 [Source:HGNC Symbol;Acc:HGNC:9107]	9,809129e-03	0,3645390	1,0000000	6,991202e+00	3,160804e+00	5,076003e+00	2,047540e+01	2,818479e+01	2,433010e+01	0.208631	19.2541
16	ENSG00000004534	0	1	1	nDD	2	RBM6	RNA binding motif protein 6 [Source:HGNC Symbol;Acc:HGNC:9903]	1,664191e-02	0,4671014	1,0000000	1,491627e+02	1,538449e+02	1,515038e+02	1,957188e+02	2,364048e+02	2,160618e+02	0.701206	64.558
17	ENSG00000004779	0	1	0	nUn	1	NDUFAB1	NADH:ubiquinone oxidoreductase subunit AB1 [Source:HGNC Symbol;Acc:HGNC:7694]	1,529984e-02	5,168918e-01	1,000000e+00	53,6842745	87,8128818	70,7485782	3,822075e+01	47,2921802	4,275647e+01	1.65469	27.9921
18	ENSG00000004864	0	1	0	nDn	1	SLC25A13	solute carrier family 25 member 13 [Source:HGNC Symbol;Acc:HGNC:10983]	4,654893e-03	0,2888388	1,0000000	1,240045e+01	1,132142e+01	1,186094e+01	1,735534e+01	1,787465e+01	1,761499e+01	0.673343	5.75406
19	ENSG00000004866	0	1	0	nUn	1	ST7	suppression of tumorigenicity 7 [Source:HGNC Symbol;Acc:HGNC:11351]	3,033599e-02	0,5915210	1,0000000	2,230040e+01	3,419415e+01	2,824728e+01	1,449528e+01	1,025411e+01	1,237470e+01	2.28266	15.8726
20	ENSG00000005020	1	1	0	UUn	2	SKAP2	src kinase associated phosphoprotein 2 [Source:HGNC Symbol;Acc:HGNC:15687]	3,051171e-02	8,002222e-01	1,000000e+00	43,6822614	58,2737318	50,9779966	1,937038e+01	42,4733088	3,092184e+01	1.64861	20.0562
21	ENSG00000005059	0	1	1	nDD	2	MCUB	mitochondrial calcium uniporter dominant negative beta subunit [Source:HGNC Symbol;Acc:HGNC:26076]	8,957307e-03	0,3562271	1,0000000	2,101953e+02	1,695915e+02	1,898934e+02	3,136311e+02	2,945675e+02	3,040993e+02	0.624445	114.206
22	ENSG00000005102	1	1	0	UUn	2	MEOX1	mesenchyme homeobox 1 [Source:HGNC Symbol;Acc:HGNC:7013]	1,579445e-08	5,755300e-06	9,208480e-04	62,9718581	122,5242566	92,7480574	1,742034e+01	38,5509716	2,798566e+01	3.31413	64.7624
23	ENSG00000005189	0	1	0	nUn	1	REXO5	RNA exonuclease 5 [Source:HGNC Symbol;Acc:HGNC:24661]	3,373804e-03	0,2410210	1,0000000	3,419055e+00	3,160804e+00	3,289929e+00	1,235024e+00	8,405007e-01	1,037762e+00	3.17021	2.25217
24	ENSG00000005238	0	1	1	nUU	2	FAM214B	family with sequence similarity 214 member B [Source:HGNC Symbol;Acc:HGNC:25666]	2,019993e-02	0,5077592	1,0000000	1,617672e+01	1,775797e+01	1,696735e+01	8,125159e+00	1,137478e+01	9,749968e+00	1.74025	7.21738
25	ENSG00000005810	0	1	0	nDn	1	MYCBP2	MYC binding protein 2, E3 ubiquitin protein ligase [Source:HGNC Symbol;Acc:HGNC:23386]	5,658058e-04	0,2165491	1,0000000	9,945878e+01	9,672059e+01	9,808969e+01	1,590581e+02	1,515703e+02	1,553142e+02	0.631556	57.2245
26	ENSG00000005882	0	1	0	nUn	1	PDK2	pyruvate dehydrogenase kinase 2 [Source:HGNC Symbol;Acc:HGNC:8810]	2,045942e-02	0,5088845	1,0000000	3,903847e+01	3,729748e+01	3,816797e+01	2,151542e+01	2,807272e+01	2,479407e+01	1.5394	13.3739
27	ENSG00000005884	0	1	0	nUn	1	ITGA3	integrin subunit alpha 3 [Source:HGNC Symbol;Acc:HGNC:6139]	4,160898e-02	0,5915210	1,0000000	1,413550e+01	1,660859e+01	1,537204e+01	7,605149e+00	1,103858e+01	9,321862e+00	1.64903	6.05018
28	ENSG00000006062	0	1	0	nUn	1	MAP3K14	mitogen-activated protein kinase kinase kinase 14 [Source:HGNC Symbol;Acc:HGNC:6853]	3,551458e-02	8,773606e-01	1,000000e+00	53,9904586	71,8364544	62,9134565	3,393067e+01	46,2835792	4,010712e+01	1.56864	22.8063
29	ENSG00000006327	0	1	1	nUU	2	TNFRSF12A	TNF receptor superfamily member 12A [Source:HGNC Symbol;Acc:HGNC:18152]	4,951822e-06	8,669704e-04	2,887012e-01	22,7596829	3,5630881	13,1613855	2,340046e+00	0,8965342	1,618290e+00	8.1329	11.5431
30	ENSG00000006576	0	1	0	nUn	1	PHTF2	putative homeodomain transcription factor 2 [Source:HGNC Symbol;Acc:HGNC:13411]	4,201831e-02	0,5915210	1,0000000	1,774337e+02	2,363706e+02	2,069021e+02	1,326676e+02	1,428291e+02	1,377483e+02	1.50203	69.1538
31	ENSG00000006625	0	1	0	nUn	1	GGCT	gamma-glutamylcyclotransferase [Source:HGNC Symbol;Acc:HGNC:21705]	9,114806e-03	0,3590598	1,0000000	1,964681e+01	1,867748e+01	1,916214e+01	1,215524e+01	1,395231e+01	1,305377e+01	1.46794	6.10837
32	ENSG00000006634	0	1	0	nUn	1	DBF4	DBF4 zinc finger [Source:HGNC Symbol;Acc:HGNC:17364]	2,407255e-02	0,5410478	1,0000000	6,496205e+01	7,833046e+01	7,164625e+01	5,167601e+01	5,138261e+01	5,152931e+01	1.3904	20.1169
33	ENSG00000007264	0	1	1	nDD	2	MATK	megakaryocyte-associated tyrosine kinase [Source:HGNC Symbol;Acc:HGNC:6906]	2,199575e-02	0,5249571	1,0000000	1,372725e+01	8,333028e+00	1,103014e+01	2,190543e+01	2,381419e+01	2,285981e+01	0.482512	11.8297
34	ENSG00000007312	0	1	1	nUU	2	CD79B	CD79b molecule [Source:HGNC Symbol;Acc:HGNC:1699]	5,241099e-06	9,067257e-04	3,055666e-01	67,5646193	143,4430321	105,5038257	3,484069e+01	47,7404473	4,129057e+01	2.55516	64.2133
35	ENSG00000007516	0	1	0	nDn	1	BAIAP3	BAI1 associated protein 3 [Source:HGNC Symbol;Acc:HGNC:948]	4,692974e-02	0,5915210	1,0000000	2,602564e+00	1,724075e-01	1,387486e+00	7,995156e+00	1,294371e+01	1,046943e+01	0.132527	9.08195
36	ENSG00000007968	1	1	0	UUn	2	E2F2	E2F transcription factor 2 [Source:HGNC Symbol;Acc:HGNC:3114]	7,662334e-03	0,3345752	1,0000000	6,685018e+00	1,063179e+01	8,658406e+00	1,625032e+00	2,073235e+00	1,849133e+00	4.68241	6.80927
37	ENSG00000008083	0	1	0	nDn	1	JARID2	jumonji and AT-rich interaction domain containing 2 [Source:HGNC Symbol;Acc:HGNC:6196]	3,191648e-02	0,5915210	1,0000000	4,934666e+01	5,557267e+01	5,245967e+01	7,091639e+01	6,359789e+01	6,725714e+01	0.779987	14.7975
38	ENSG00000008086	0	1	0	nDn	1	CDKL5	cyclin dependent kinase like 5 [Source:HGNC Symbol;Acc:HGNC:11411]	3,526266e-02	0,5915210	1,0000000	1,173706e+00	2,701050e+00	1,937378e+00	5,655110e+00	4,538704e+00	5,096907e+00	0.380109	3.15953
39	ENSG00000008256	1	1	1	UUD	3	CYTH3	cytohesin 3 [Source:HGNC Symbol;Acc:HGNC:9504]	5,413946e-03	0,2958839	1,0000000	1,556436e+01	1,235587e+01	1,396011e+01	6,175121e+00	6,780039e+00	6,477580e+00	2.15514	7.48253
40	ENSG00000008282	0	1	0	nDn	1	SYPL1	synaptophysin like 1 [Source:HGNC Symbol;Acc:HGNC:11507]	1,111717e-02	0,3885812	1,0000000	1,363029e+02	1,270643e+02	1,316836e+02	1,758284e+02	2,060347e+02	1,909316e+02	0.68969	59.248
41	ENSG00000008283	0	1	0	nDn	1	CYB561	cytochrome b561 [Source:HGNC Symbol;Acc:HGNC:2571]	1,148595e-03	7,644450e-02	1,000000e+00	29,2916099	0,9195066	15,1055582	3,991078e+01	33,3958998	3,665334e+01	0.41212	21.5478
42	ENSG00000008513	0	1	0	nDn	1	ST3GAL1	ST3 beta-galactoside alpha-2,3-sialyltransferase 1 [Source:HGNC Symbol;Acc:HGNC:10862]	3,736361e-03	0,2555406	1,0000000	1,464070e+02	1,221220e+02	1,342645e+02	2,808705e+02	2,427926e+02	2,618316e+02	0.51279	127.567
43	ENSG00000008517	0	1	0	nUn	1	IL32	interleukin 32 [Source:HGNC Symbol;Acc:HGNC:16830]	7,528208e-06	1,222589e-03	4,389096e-01	363,3384359	961,9188586	662,6286473	1,770635e+02	383,0442466	2,800539e+02	2.36608	382.575
44	ENSG00000008869	0	1	1	nDD	2	HEATR5B	HEAT repeat containing 5B [Source:HGNC Symbol;Acc:HGNC:29273]	5,822488e-03	0,2997039	1,0000000	4,567245e+01	4,269958e+01	4,418602e+01	6,012617e+01	5,765835e+01	5,889226e+01	0.750286	14.7062
45	ENSG00000009694	0	1	0	nDn	1	TENM1	teneurin transmembrane protein 1 [Source:HGNC Symbol;Acc:HGNC:8117]	2,900463e-03	0,2404791	1,0000000	3,929362e+00	3,735495e+00	3,832429e+00	1,189523e+01	9,245508e+00	1,057037e+01	0.362563	6.73794
46	ENSG00000010017	0	1	0	nUn	1	RANBP9	RAN binding protein 9 [Source:HGNC Symbol;Acc:HGNC:13727]	2,358290e-02	6,832895e-01	1,000000e+00	32,9658188	47,8143440	40,3900814	1,833036e+01	27,5684273	2,294939e+01	1.75996	17.4407
47	ENSG00000010030	0	1	0	nUn	1	ETV7	ETS variant 7 [Source:HGNC Symbol;Acc:HGNC:18160]	2,674734e-02	0,5707993	1,0000000	2,801584e+01	3,660785e+01	3,231185e+01	4,875095e+00	1,339198e+01	9,133537e+00	3.53771	23.1783
48	ENSG00000010278	0	1	0	nUn	1	CD9	CD9 molecule [Source:HGNC Symbol;Acc:HGNC:1709]	1,564539e-07	4,323020e-05	9,121572e-03	51,1327406	6,0917313	28,6122359	5,200102e+00	4,7068047	4,953453e+00	5.77622	23.6588
49	ENSG00000010310	1	1	0	UUn	2	GIPR	gastric inhibitory polypeptide receptor [Source:HGNC Symbol;Acc:HGNC:4271]	6,277789e-03	0,3114706	1,0000000	9,440675e+00	8,218089e+00	8,829382e+00	3,185062e+00	1,737035e+00	2,461049e+00	3.58765	6.36833
50	ENSG00000010318	0	1	0	nUn	1	PHF7	PHD finger protein 7 [Source:HGNC Symbol;Acc:HGNC:18458]	1,988469e-03	0,2404791	1,0000000	1,913650e+01	1,787291e+01	1,850471e+01	1,150522e+01	1,115064e+01	1,132793e+01	1.63355	7.17677
51	ENSG00000010319	0	1	0	nUn	1	SEMA3G	semaphorin 3G [Source:HGNC Symbol;Acc:HGNC:30400]	9,289277e-04	0,2180663	1,0000000	5,256159e+00	5,804385e+00	5,530272e+00	3,250063e-01	6,163672e-01	4,706868e-01	11.7494	5.05959
52	ENSG00000010810	0	1	0	nDn	1	FYN	FYN proto-oncogene, Src family tyrosine kinase [Source:HGNC Symbol;Acc:HGNC:4037]	3,515413e-03	0,2469345	1,0000000	7,661235e+02	7,697994e+02	7,679614e+02	1,014995e+03	9,461237e+02	9,805592e+02	0.783187	212.598
53	ENSG00000010818	0	1	1	nDD	2	HIVEP2	human immunodeficiency virus type I enhancer binding protein 2 [Source:HGNC Symbol;Acc:HGNC:4921]	3,961262e-02	9,357255e-01	1,000000e+00	129,1076184	58,9633617	94,0354901	1,344226e+02	147,1436793	1,407832e+02	0.667946	46.7477
54	ENSG00000011198	0	1	0	nUn	1	ABHD5	abhydrolase domain containing 5 [Source:HGNC Symbol;Acc:HGNC:21396]	2,581288e-02	0,5600829	1,0000000	1,240045e+01	1,224093e+01	1,232069e+01	1,007520e+01	8,797241e+00	9,436219e+00	1.30568	2.88447
55	ENSG00000011295	0	1	0	nDn	1	TTC19	tetratricopeptide repeat domain 19 [Source:HGNC Symbol;Acc:HGNC:26006]	2,219902e-02	0,5259029	1,0000000	8,853822e+01	9,614590e+01	9,234206e+01	1,116072e+02	1,254587e+02	1,185330e+02	0.779041	26.1909
56	ENSG00000011405	0	1	0	nDn	1	PIK3C2A	phosphatidylinositol-4-phosphate 3-kinase catalytic subunit type 2 alpha [Source:HGNC Symbol;Acc:HGNC:8971]	3,896579e-02	9,272585e-01	1,000000e+00	39,8039298	14,7121059	27,2580178	3,835075e+01	51,1024507	4,472660e+01	0.609436	17.4686
57	ENSG00000011523	0	1	0	nDn	1	CEP68	centrosomal protein 68 [Source:HGNC Symbol;Acc:HGNC:29076]	7,913314e-03	0,3378382	1,0000000	7,639292e+01	6,040008e+01	6,839650e+01	1,130372e+02	1,213123e+02	1,171747e+02	0.583714	48.7782
58	ENSG00000011590	1	1	1	UUU	3	ZBTB32	zinc finger and BTB domain containing 32 [Source:HGNC Symbol;Acc:HGNC:16763]	3,815486e-03	0,2582212	1,0000000	2,730141e+01	3,568835e+01	3,149488e+01	7,735151e+00	4,314570e+00	6,024861e+00	5.22749	25.47
59	ENSG00000012211	0	1	0	nUn	1	PRICKLE3	prickle planar cell polarity protein 3 [Source:HGNC Symbol;Acc:HGNC:6645]	3,878681e-02	0,5915210	1,0000000	6,889141e+00	7,758336e+00	7,323739e+00	3,315065e+00	5,099038e+00	4,207051e+00	1.74082	3.11669
60	ENSG00000012822	0	1	0	nUn	1	CALCOCO1	calcium binding and coiled-coil domain 1 [Source:HGNC Symbol;Acc:HGNC:29306]	3,896409e-03	0,2608134	1,0000000	1,978459e+02	2,171759e+02	2,075109e+02	1,405977e+02	1,250105e+02	1,328041e+02	1.56253	74.7068
61	ENSG00000013374	0	1	0	nDn	1	NUB1	negative regulator of ubiquitin like proteins 1 [Source:HGNC Symbol;Acc:HGNC:17623]	3,733912e-03	0,2555406	1,0000000	9,078357e+01	8,465207e+01	8,771782e+01	1,162873e+02	1,171658e+02	1,167265e+02	0.751481	29.0087
62	ENSG00000013523	0	1	0	nDn	1	ANGEL1	angel homolog 1 [Source:HGNC Symbol;Acc:HGNC:19961]	3,309388e-02	8,385822e-01	1,000000e+00	58,4811584	34,8263131	46,6537357	7,280143e+01	72,0589381	7,243018e+01	0.64412	25.7764
63	ENSG00000013619	0	1	0	nDn	1	MAMLD1	mastermind like domain containing 1 [Source:HGNC Symbol;Acc:HGNC:2568]	5,260603e-03	0,2958839	1,0000000	2,194319e+00	9,769757e-01	1,585647e+00	8,775171e+00	1,115064e+01	9,962907e+00	0.159155	8.37726
64	ENSG00000013725	0	1	1	nDD	2	CD6	CD6 molecule [Source:HGNC Symbol;Acc:HGNC:1691]	7,660977e-03	0,3345752	1,0000000	5,519988e+02	4,769365e+02	5,144677e+02	7,170290e+02	7,188523e+02	7,179406e+02	0.716588	203.473
65	ENSG00000013810	0	1	0	nUn	1	TACC3	transforming acidic coiled-coil containing protein 3 [Source:HGNC Symbol;Acc:HGNC:11524]	4,660918e-02	0,5915210	1,0000000	1,675337e+02	1,847633e+02	1,761485e+02	1,525580e+02	1,338638e+02	1,432109e+02	1.22999	32.9377
66	ENSG00000016391	0	1	0	nUn	1	CHDH	choline dehydrogenase [Source:HGNC Symbol;Acc:HGNC:24288]	3,391695e-02	0,5915210	1,0000000	8,113877e+00	6,149200e+00	7,131538e+00	4,355085e+00	2,745636e+00	3,550360e+00	2.00868	3.58118
67	ENSG00000018189	1	1	0	DDn	2	RUFY3	RUN and FYVE domain containing 3 [Source:HGNC Symbol;Acc:HGNC:30285]	7,239306e-03	0,3256682	1,0000000	1,097159e+01	5,689447e+00	8,330521e+00	3,048560e+01	2,919339e+01	2,983949e+01	0.279178	21.509
68	ENSG00000018408	0	1	1	nUU	2	WWTR1	WW domain containing transcription regulator 1 [Source:HGNC Symbol;Acc:HGNC:24042]	1,600081e-02	0,4571316	1,0000000	2,908748e+00	3,390680e+00	3,149714e+00	1,365027e+00	1,849102e+00	1,607064e+00	1.95992	1.54265
69	ENSG00000018699	0	1	0	nDn	1	TTC27	tetratricopeptide repeat domain 27 [Source:HGNC Symbol;Acc:HGNC:25986]	4,526603e-03	0,2853081	1,0000000	3,822197e+01	3,936637e+01	3,879417e+01	5,167601e+01	5,597735e+01	5,382668e+01	0.720724	15.0325
70	ENSG00000019582	1	1	1	UUU	3	CD74	CD74 molecule [Source:HGNC Symbol;Acc:HGNC:1697]	1,848399e-02	0,4898426	1,0000000	8,820652e+02	1,297021e+03	1,089543e+03	4,479237e+02	5,423471e+02	4,951354e+02	2.2005	594.408
71	ENSG00000020129	0	1	0	nDn	1	NCDN	neurochondrin [Source:HGNC Symbol;Acc:HGNC:17597]	2,592755e-02	0,5618900	1,0000000	3,230242e+01	3,729748e+01	3,479995e+01	4,751593e+01	6,046002e+01	5,398797e+01	0.644587	19.188
72	ENSG00000021355	0	1	0	nDn	1	SERPINB1	serpin family B member 1 [Source:HGNC Symbol;Acc:HGNC:3311]	1,691642e-03	0,2404791	1,0000000	1,326287e+02	1,286734e+02	1,306511e+02	1,712783e+02	1,751043e+02	1,731913e+02	0.754374	42.5403
73	ENSG00000022267	1	1	0	DDn	2	FHL1	four and a half LIM domains 1 [Source:HGNC Symbol;Acc:HGNC:3702]	1,785679e-03	0,2404791	1,0000000	1,311488e+01	1,327538e+01	1,319513e+01	3,360566e+01	2,773652e+01	3,067109e+01	0.430214	17.476
74	ENSG00000022976	0	1	0	nDn	1	ZNF839	zinc finger protein 839 [Source:HGNC Symbol;Acc:HGNC:20345]	2,377168e-02	0,5384755	1,0000000	1,433962e+01	1,488451e+01	1,461207e+01	2,008539e+01	1,787465e+01	1,898002e+01	0.769866	4.36796
75	ENSG00000023734	0	1	0	nUn	1	STRAP	serine/threonine kinase receptor associated protein [Source:HGNC Symbol;Acc:HGNC:30796]	3,269063e-02	0,5915210	1,0000000	1,972336e+02	1,817749e+02	1,895042e+02	1,645182e+02	1,503376e+02	1,574279e+02	1.20375	32.0764
76	ENSG00000023909	0	1	0	nDn	1	GCLM	glutamate-cysteine ligase modifier subunit [Source:HGNC Symbol;Acc:HGNC:4312]	2,633167e-02	0,5652563	1,0000000	1,944269e+01	1,212599e+01	1,578434e+01	2,918557e+01	3,703807e+01	3,311182e+01	0.476698	17.3275
77	ENSG00000024862	0	1	1	nUU	2	CCDC28A	coiled-coil domain containing 28A [Source:HGNC Symbol;Acc:HGNC:21098]	8,500324e-04	6,088279e-02	1,000000e+00	58,0729129	98,3872079	78,2300604	3,354066e+01	44,6025776	3,907162e+01	2.00222	39.1584
78	ENSG00000025293	0	1	1	nDD	2	PHF20	PHD finger protein 20 [Source:HGNC Symbol;Acc:HGNC:16098]	3,160399e-03	0,2404791	1,0000000	1,339555e+02	1,301676e+02	1,320616e+02	1,686783e+02	1,647942e+02	1,667362e+02	0.792039	34.6747
79	ENSG00000025434	0	1	0	nUn	1	NR1H3	nuclear receptor subfamily 1 group H member 3 [Source:HGNC Symbol;Acc:HGNC:7966]	1,095282e-02	0,3853778	1,0000000	5,970589e+00	7,183645e+00	6,577117e+00	2,795055e+00	3,642170e+00	3,218612e+00	2.04346	3.3585
80	ENSG00000025708	1	1	1	UUU	3	TYMP	thymidine phosphorylase [Source:HGNC Symbol;Acc:HGNC:3148]	2,059279e-08	7,189225e-06	1,200601e-03	62,4615513	153,4426665	107,9521089	2,912057e+01	37,8785709	3,349957e+01	3.22249	74.4525
81	ENSG00000025772	0	1	0	nUn	1	TOMM34	translocase of outer mitochondrial membrane 34 [Source:HGNC Symbol;Acc:HGNC:15746]	3,136276e-03	0,2404791	1,0000000	6,455380e+01	6,741132e+01	6,598256e+01	4,959597e+01	4,802061e+01	4,880829e+01	1.35187	17.1743
82	ENSG00000026297	0	1	0	nDn	1	RNASET2	ribonuclease T2 [Source:HGNC Symbol;Acc:HGNC:21686]	4,296797e-03	0,2774328	1,0000000	1,273215e+02	1,354548e+02	1,313882e+02	2,067690e+02	1,844059e+02	1,955875e+02	0.671762	64.1993
83	ENSG00000027075	0	1	0	nDn	1	PRKCH	protein kinase C eta [Source:HGNC Symbol;Acc:HGNC:9403]	6,286330e-04	0,2165491	1,0000000	5,200536e+02	5,025678e+02	5,113107e+02	7,220991e+02	7,009216e+02	7,115103e+02	0.718627	200.2
84	ENSG00000027869	1	1	1	UUU	3	SH2D2A	SH2 domain containing 2A [Source:HGNC Symbol;Acc:HGNC:10821]	3,569075e-02	8,801897e-01	1,000000e+00	62,8697968	106,2030141	84,5364055	6,162121e+01	48,6369816	5,512910e+01	1.53343	29.4073
85	ENSG00000028137	1	1	1	UUU	3	TNFRSF1B	TNF receptor superfamily member 1B [Source:HGNC Symbol;Acc:HGNC:11917]	2,399429e-03	0,2404791	1,0000000	1,290515e+03	1,797578e+03	1,544046e+03	4,160731e+02	4,373406e+02	4,267068e+02	3.61852	1117.34
86	ENSG00000028277	1	1	1	UUU	3	POU2F2	POU class 2 homeobox 2 [Source:HGNC Symbol;Acc:HGNC:9213]	2,608258e-02	7,281541e-01	1,000000e+00	26,3318305	46,6649608	36,4983956	1,612032e+01	24,8788247	2,049957e+01	1.78045	15.9988
87	ENSG00000029363	0	1	0	nDn	1	BCLAF1	BCL2 associated transcription factor 1 [Source:HGNC Symbol;Acc:HGNC:16863]	1,916576e-02	6,001086e-01	1,000000e+00	564,5013734	283,3229760	423,9121747	8,477467e+02	474,0424702	6,608946e+02	0.641422	236.982
88	ENSG00000029993	0	1	0	nUn	1	HMGB3	high mobility group box 3 [Source:HGNC Symbol;Acc:HGNC:5004]	1,067457e-02	0,3785628	1,0000000	1,393137e+01	9,482411e+00	1,170689e+01	3,705072e+00	4,538704e+00	4,121888e+00	2.84018	7.585
89	ENSG00000030066	0	1	0	nDn	1	NUP160	nucleoporin 160 [Source:HGNC Symbol;Acc:HGNC:18017]	1,358296e-02	4,801178e-01	1,000000e+00	103,0819720	68,7331195	85,9075458	1,556131e+02	123,4975892	1,395553e+02	0.615581	53.6478
90	ENSG00000030110	0	1	0	nUn	1	BAK1	BCL2 antagonist/killer 1 [Source:HGNC Symbol;Acc:HGNC:949]	3,266730e-02	0,5915210	1,0000000	7,598467e+01	8,039935e+01	7,819201e+01	6,532628e+01	5,452048e+01	5,992338e+01	1.30487	18.2686
91	ENSG00000030419	1	1	1	UUU	3	IKZF2	IKAROS family zinc finger 2 [Source:HGNC Symbol;Acc:HGNC:13177]	2,162181e-03	0,2404791	1,0000000	1,421204e+02	9,499652e+01	1,185585e+02	1,800535e+01	2,090045e+01	1,945290e+01	6.09464	99.1056
92	ENSG00000033011	0	1	0	nUn	1	ALG1	ALG1, chitobiosyldiphosphodolichol beta-mannosyltransferase [Source:HGNC Symbol;Acc:HGNC:18294]	4,994640e-02	0,5915210	1,0000000	3,383334e+01	4,143526e+01	3,763430e+01	2,320545e+01	2,885719e+01	2,603132e+01	1.44573	11.603
93	ENSG00000033627	0	1	1	nUU	2	ATP6V0A1	ATPase H+ transporting V0 subunit a1 [Source:HGNC Symbol;Acc:HGNC:865]	4,449020e-03	0,2825564	1,0000000	4,281474e+01	4,982576e+01	4,632025e+01	2,255544e+01	2,639172e+01	2,447358e+01	1.89266	21.8467
94	ENSG00000033800	0	1	1	nDD	2	PIAS1	protein inhibitor of activated STAT 1 [Source:HGNC Symbol;Acc:HGNC:2752]	2,272249e-03	0,2404791	1,0000000	1,241576e+02	1,152257e+02	1,196916e+02	1,673783e+02	1,659148e+02	1,666466e+02	0.718237	46.9549
95	ENSG00000034053	0	1	1	nDD	2	APBA2	amyloid beta precursor protein binding family A member 2 [Source:HGNC Symbol;Acc:HGNC:579]	5,422539e-08	1,727567e-05	3,161448e-03	73,9944848	24,5968020	49,2956434	1,934438e+02	102,5411017	1,479925e+02	0.333096	98.6968
96	ENSG00000035403	0	1	0	nDn	1	VCL	vinculin [Source:HGNC Symbol;Acc:HGNC:12665]	3,640874e-03	1,828340e-01	1,000000e+00	25,7194623	12,9880310	19,3537466	3,328065e+01	47,8525141	4,056658e+01	0.477086	21.2128
97	ENSG00000035499	1	1	0	UUn	2	DEPDC1B	DEP domain containing 1B [Source:HGNC Symbol;Acc:HGNC:24902]	2,329359e-02	6,782857e-01	1,000000e+00	4,3886384	10,5743261	7,4814822	1,430028e+00	3,4740701	2,452049e+00	3.05111	5.02943
98	ENSG00000037280	0	1	1	nDD	2	FLT4	fms related tyrosine kinase 4 [Source:HGNC Symbol;Acc:HGNC:3767]	2,084469e-02	6,356103e-01	1,000000e+00	23,7802965	14,8270442	19,3036703	5,187102e+01	19,1634190	3,551722e+01	0.543502	16.2135
99	ENSG00000037637	0	1	0	nDn	1	FBXO42	F-box protein 42 [Source:HGNC Symbol;Acc:HGNC:29249]	1,435034e-02	0,4384179	1,0000000	7,210634e+01	8,085910e+01	7,648272e+01	1,006870e+02	9,676965e+01	9,872831e+01	0.774679	22.2456
100	ENSG00000037897	0	1	0	nDn	1	METTL1	methyltransferase like 1 [Source:HGNC Symbol;Acc:HGNC:7030]	2,723498e-02	0,5729145	1,0000000	7,297386e+00	7,988213e+00	7,642800e+00	9,685189e+00	9,693775e+00	9,689482e+00	0.788773	2.04668
101	ENSG00000038219	0	1	0	nDn	1	BOD1L1	biorientation of chromosomes in cell division 1 like 1 [Source:HGNC Symbol;Acc:HGNC:31792]	1,788333e-02	0,4847902	1,0000000	1,050722e+02	9,924923e+01	1,021607e+02	1,203174e+02	1,299414e+02	1,251294e+02	0.816441	22.9687
102	ENSG00000039319	0	1	0	nDn	1	ZFYVE16	zinc finger FYVE-type containing 16 [Source:HGNC Symbol;Acc:HGNC:20756]	4,890756e-02	1,000000e+00	1,000000e+00	15,2071424	18,6200090	16,9135757	1,963039e+01	39,1113055	2,937085e+01	0.575863	12.4573
103	ENSG00000039523	0	1	0	nDn	1	RIPOR1	RHO family interacting cell polarization regulator 1 [Source:HGNC Symbol;Acc:HGNC:25836]	5,558947e-03	0,2958839	1,0000000	2,500503e+00	2,241297e+00	2,370900e+00	5,525108e+00	4,538704e+00	5,031906e+00	0.471173	2.66101
104	ENSG00000040487	0	1	0	nUn	1	PQLC2	PQ loop repeat containing 2 [Source:HGNC Symbol;Acc:HGNC:26001]	3,621740e-02	0,5915210	1,0000000	8,420061e+00	9,597349e+00	9,008705e+00	5,655110e+00	6,892106e+00	6,273608e+00	1.43597	2.7351
105	ENSG00000040608	0	1	0	nDn	1	RTN4R	reticulon 4 receptor [Source:HGNC Symbol;Acc:HGNC:18601]	2,708504e-02	0,5729145	1,0000000	1,173706e+00	1,896482e+00	1,535094e+00	3,055060e+00	2,969769e+00	3,012414e+00	0.509589	1.47732
106	ENSG00000041353	0	1	0	nDn	1	RAB27B	RAB27B, member RAS oncogene family [Source:HGNC Symbol;Acc:HGNC:9767]	4,765349e-02	0,5915210	1,0000000	1,581951e+00	4,022841e-01	9,921175e-01	1,007520e+01	4,090437e+00	7,082817e+00	0.140074	6.0907
107	ENSG00000041880	0	1	1	nDU	2	PARP3	poly(ADP-ribose) polymerase family member 3 [Source:HGNC Symbol;Acc:HGNC:273]	1,950973e-02	0,5004208	1,0000000	1,995299e+01	1,844760e+01	1,920030e+01	2,528549e+01	2,370212e+01	2,449381e+01	0.783884	5.29351
108	ENSG00000042753	0	1	0	nUn	1	AP2S1	adaptor related protein complex 2 subunit sigma 1 [Source:HGNC Symbol;Acc:HGNC:565]	2,993976e-02	7,923503e-01	1,000000e+00	16,2277560	25,0565553	20,6421556	8,190161e+00	12,1032120	1,014669e+01	2.03437	10.4955
109	ENSG00000042980	0	1	0	nUn	1	ADAM28	ADAM metallopeptidase domain 28 [Source:HGNC Symbol;Acc:HGNC:206]	8,124759e-03	0,3403346	1,0000000	3,827301e+00	2,471174e+00	3,149237e+00	8,450165e-01	7,284340e-01	7,867252e-01	4.00297	2.36251
110	ENSG00000043093	0	1	0	nDn	1	DCUN1D1	defective in cullin neddylation 1 domain containing 1 [Source:HGNC Symbol;Acc:HGNC:18184]	1,752050e-02	0,4789313	1,0000000	4,546833e+01	3,626304e+01	4,086568e+01	5,947616e+01	6,471856e+01	6,209736e+01	0.658091	21.2317
111	ENSG00000044115	0	1	0	nUn	1	CTNNA1	catenin alpha 1 [Source:HGNC Symbol;Acc:HGNC:2509]	1,317182e-02	0,4240440	1,0000000	6,190021e+01	6,591712e+01	6,390867e+01	2,125542e+01	3,468466e+01	2,797004e+01	2.2849	35.9386
112	ENSG00000047365	0	1	1	nDD	2	ARAP2	ArfGAP with RhoGAP domain, ankyrin repeat and PH domain 2 [Source:HGNC Symbol;Acc:HGNC:16924]	2,604131e-02	0,5629215	1,0000000	1,320164e+02	8,810022e+01	1,100583e+02	2,837305e+02	2,007676e+02	2,422491e+02	0.454319	132.191
113	ENSG00000047634	1	1	1	DDD	3	SCML1	Scm polycomb group protein like 1 [Source:HGNC Symbol;Acc:HGNC:10580]	3,018328e-05	3,957046e-03	1,000000e+00	33,1699415	10,6892644	21,9296029	7,319144e+01	44,0422437	5,861684e+01	0.374118	36.6872
114	ENSG00000047644	0	1	1	nDD	2	WWC3	WWC family member 3 [Source:HGNC Symbol;Acc:HGNC:29237]	7,196078e-03	0,3244747	1,0000000	3,944671e+01	4,120539e+01	4,032605e+01	5,362605e+01	5,082228e+01	5,222416e+01	0.772172	11.8981
115	ENSG00000048052	1	1	1	UUU	3	HDAC9	histone deacetylase 9 [Source:HGNC Symbol;Acc:HGNC:14065]	3,355417e-06	6,330989e-04	1,956275e-01	24,9029715	44,9408859	34,9219287	2,730054e+00	14,6807479	8,705401e+00	4.01152	26.2165
116	ENSG00000048140	0	1	0	nUn	1	TSPAN17	tetraspanin 17 [Source:HGNC Symbol;Acc:HGNC:13594]	1,027512e-03	7,033858e-02	1,000000e+00	78,7913687	136,2019175	107,4966431	4,758094e+01	63,0935959	5,533727e+01	1.94257	52.1594
117	ENSG00000049089	1	1	1	UUU	3	COL9A2	collagen type IX alpha 2 chain [Source:HGNC Symbol;Acc:HGNC:2218]	1,270734e-02	0,4176590	1,0000000	6,128784e+01	1,244207e+02	9,285428e+01	1,332526e+01	1,608158e+01	1,470342e+01	6.31515	78.1509
118	ENSG00000049247	1	1	1	UUU	3	UTS2	urotensin 2 [Source:HGNC Symbol;Acc:HGNC:12636]	3,473926e-02	0,5915210	1,0000000	1,719734e+01	4,913613e+01	3,316673e+01	1,235024e+00	3,530103e+00	2,382564e+00	13.9206	30.7842
119	ENSG00000049249	1	1	1	UUU	3	TNFRSF9	TNF receptor superfamily member 9 [Source:HGNC Symbol;Acc:HGNC:11924]	6,787015e-04	0,2165491	1,0000000	1,927429e+02	2,661397e+02	2,294413e+02	1,930538e+01	1,361611e+01	1,646074e+01	13.9387	212.981
120	ENSG00000049759	0	1	0	nUn	1	NEDD4L	neural precursor cell expressed, developmentally down-regulated 4-like, E3 ubiquitin protein ligase [Source:HGNC Symbol;Acc:HGNC:7728]	3,570805e-02	0,5915210	1,0000000	1,107366e+01	6,608953e+00	8,841305e+00	3,575070e+00	3,978370e+00	3,776720e+00	2.341	5.06458
121	ENSG00000049768	1	1	1	UUU	3	FOXP3	forkhead box P3 [Source:HGNC Symbol;Acc:HGNC:6106]	4,462468e-03	0,2827944	1,0000000	4,388128e+02	8,466931e+02	6,427529e+02	1,423528e+01	3,188299e+01	2,305914e+01	27.8741	619.694
122	ENSG00000049769	1	1	1	UUU	3	PPP1R3F	protein phosphatase 1 regulatory subunit 3F [Source:HGNC Symbol;Acc:HGNC:14944]	6,245482e-03	0,3114706	1,0000000	2,648492e+01	3,568835e+01	3,108663e+01	1,163523e+01	1,327991e+01	1,245757e+01	2.4954	18.6291
123	ENSG00000050327	0	1	0	nUn	1	ARHGEF5	Rho guanine nucleotide exchange factor 5 [Source:HGNC Symbol;Acc:HGNC:13209]	2,921114e-02	0,5844434	1,0000000	5,256159e+00	4,999817e+00	5,127988e+00	2,925057e+00	1,400835e+00	2,162946e+00	2.37084	2.96504
124	ENSG00000050344	1	1	1	UUU	3	NFE2L3	nuclear factor, erythroid 2 like 3 [Source:HGNC Symbol;Acc:HGNC:7783]	7,025306e-03	0,3209123	1,0000000	4,179412e+01	6,040008e+01	5,109710e+01	1,358527e+01	1,787465e+01	1,572996e+01	3.24839	35.3671
125	ENSG00000050393	0	1	0	nUn	1	MCUR1	mitochondrial calcium uniporter regulator 1 [Source:HGNC Symbol;Acc:HGNC:21097]	7,359780e-03	0,3285528	1,0000000	2,413751e+01	2,982649e+01	2,698200e+01	1,475529e+01	1,518505e+01	1,497017e+01	1.80238	12.0118
126	ENSG00000050555	0	1	0	nUn	1	LAMC3	laminin subunit gamma 3 [Source:HGNC Symbol;Acc:HGNC:6494]	3,796626e-02	9,120349e-01	1,000000e+00	3,2659635	3,3332115	3,2995875	1,690033e+00	0,0000000	8,450166e-01	3.90476	2.45457
127	ENSG00000050730	1	1	0	UUn	2	TNIP3	TNFAIP3 interacting protein 3 [Source:HGNC Symbol;Acc:HGNC:19315]	3,922872e-02	0,5915210	1,0000000	1,301282e+01	3,626304e+01	2,463793e+01	3,705072e+00	2,857703e+00	3,281387e+00	7.50839	21.3565
128	ENSG00000051180	0	1	0	nUn	1	RAD51	RAD51 recombinase [Source:HGNC Symbol;Acc:HGNC:9817]	4,220311e-02	0,5915210	1,0000000	5,766466e+00	1,476957e+01	1,026802e+01	2,015039e+00	1,512901e+00	1,763970e+00	5.82097	8.50405
129	ENSG00000051341	0	1	0	nUn	1	POLQ	DNA polymerase theta [Source:HGNC Symbol;Acc:HGNC:9186]	8,563549e-03	0,3484504	1,0000000	3,725239e+00	5,574508e+00	4,649874e+00	6,500127e-02	3,922337e-01	2,286175e-01	20.3391	4.42126
130	ENSG00000051382	0	1	1	nDD	2	PIK3CB	phosphatidylinositol-4,5-bisphosphate 3-kinase catalytic subunit beta [Source:HGNC Symbol;Acc:HGNC:8976]	4,707835e-02	0,5915210	1,0000000	4,363123e+01	2,338995e+01	3,351059e+01	6,311623e+01	6,673576e+01	6,492600e+01	0.516135	31.4154
131	ENSG00000051620	0	1	0	nUn	1	HEBP2	heme binding protein 2 [Source:HGNC Symbol;Acc:HGNC:15716]	4,935886e-02	1,000000e+00	1,000000e+00	74,4027303	97,3527630	85,8777466	6,552129e+01	49,7576493	5,763947e+01	1.48991	28.2383
132	ENSG00000052126	0	1	1	nDD	2	PLEKHA5	pleckstrin homology domain containing A5 [Source:HGNC Symbol;Acc:HGNC:30036]	7,608835e-03	0,3342024	1,0000000	4,337607e+00	5,804385e+00	5,070996e+00	1,137522e+01	1,507298e+01	1,322410e+01	0.383466	8.15311
133	ENSG00000052795	0	1	0	nDn	1	FNIP2	folliculin interacting protein 2 [Source:HGNC Symbol;Acc:HGNC:29280]	3,676364e-02	0,5915210	1,0000000	1,444168e+01	1,419488e+01	1,431828e+01	2,112541e+01	3,244333e+01	2,678437e+01	0.534576	12.4661
134	ENSG00000052841	0	1	0	nDn	1	TTC17	tetratricopeptide repeat domain 17 [Source:HGNC Symbol;Acc:HGNC:25596]	3,734221e-03	0,2555406	1,0000000	1,689626e+02	1,532702e+02	1,611164e+02	2,235394e+02	2,216120e+02	2,225757e+02	0.723872	61.4593
135	ENSG00000053371	0	1	1	nUU	2	AKR7A2	aldo-keto reductase family 7 member A2 [Source:HGNC Symbol;Acc:HGNC:389]	1,646232e-02	5,430207e-01	1,000000e+00	70,6264600	102,8698027	86,7481313	4,563090e+01	60,7401936	5,318555e+01	1.63105	33.5626
136	ENSG00000054148	0	1	0	nUn	1	PHPT1	phosphohistidine phosphatase 1 [Source:HGNC Symbol;Acc:HGNC:30033]	3,544345e-02	8,763460e-01	1,000000e+00	34,0884937	51,8371855	42,9628396	2,574051e+01	25,7753589	2,575793e+01	1.66795	17.2049
137	ENSG00000054267	0	1	0	nDn	1	ARID4B	AT-rich interaction domain 4B [Source:HGNC Symbol;Acc:HGNC:15550]	2,344058e-02	0,5357243	1,0000000	2,162170e+02	2,395889e+02	2,279029e+02	2,752804e+02	3,076793e+02	2,914798e+02	0.781882	63.5769
138	ENSG00000054392	0	1	0	nDn	1	HHAT	hedgehog acyltransferase [Source:HGNC Symbol;Acc:HGNC:18270]	9,263860e-04	6,507248e-02	1,000000e+00	9,1855223	0,5746916	4,8801069	2,093041e+01	13,4480133	1,718921e+01	0.283905	12.3091
139	ENSG00000054654	0	1	0	nUn	1	SYNE2	spectrin repeat containing nuclear envelope protein 2 [Source:HGNC Symbol;Acc:HGNC:17084]	7,769607e-03	0,3377954	1,0000000	4,003356e+02	4,317658e+02	4,160507e+02	3,092110e+02	3,313254e+02	3,202682e+02	1.29907	95.7825
140	ENSG00000054793	0	1	1	nDD	2	ATP9A	ATPase phospholipid transporting 9A (putative) [Source:HGNC Symbol;Acc:HGNC:13540]	2,329876e-03	1,322317e-01	1,000000e+00	3,3680248	0,1149383	1,7414816	4,290084e+00	11,8790784	8,084581e+00	0.215408	6.3431
141	ENSG00000054983	0	1	0	nDn	1	GALC	galactosylceramidase [Source:HGNC Symbol;Acc:HGNC:4115]	2,002417e-02	0,5060464	1,0000000	3,669105e+01	3,051612e+01	3,360359e+01	4,673591e+01	4,622754e+01	4,648173e+01	0.722942	12.8781
142	ENSG00000055163	0	1	0	nDn	1	CYFIP2	cytoplasmic FMR1 interacting protein 2 [Source:HGNC Symbol;Acc:HGNC:13760]	1,941154e-02	0,4988538	1,0000000	5,686348e+02	5,761283e+02	5,723815e+02	6,699681e+02	7,591963e+02	7,145822e+02	0.801002	142.201
143	ENSG00000055208	0	1	0	nUn	1	TAB2	TGF-beta activated kinase 1 (MAP3K7) binding protein 2 [Source:HGNC Symbol;Acc:HGNC:17075]	1,242747e-03	0,2369213	1,0000000	7,792384e+01	7,660639e+01	7,726511e+01	5,388605e+01	5,519288e+01	5,453947e+01	1.41668	22.7256
144	ENSG00000055483	0	1	1	nDD	2	USP36	ubiquitin specific peptidase 36 [Source:HGNC Symbol;Acc:HGNC:20062]	2,983527e-04	2,689767e-02	1,000000e+00	138,7013861	76,7788024	107,7400943	2,671553e+02	170,5656358	2,188604e+02	0.492278	111.12
145	ENSG00000056097	0	1	0	nDn	1	ZFR	zinc finger RNA binding protein [Source:HGNC Symbol;Acc:HGNC:17277]	1,248435e-02	0,4152820	1,0000000	1,225246e+02	1,154555e+02	1,189901e+02	1,456678e+02	1,411481e+02	1,434080e+02	0.829731	24.4179
146	ENSG00000056558	0	1	1	nUU	2	TRAF1	TNF receptor associated factor 1 [Source:HGNC Symbol;Acc:HGNC:12031]	4,219061e-03	0,2746678	1,0000000	2,159108e+02	2,485541e+02	2,322324e+02	1,454078e+02	1,300535e+02	1,377307e+02	1.68613	94.5018
147	ENSG00000057657	1	1	0	UUn	2	PRDM1	PR/SET domain 1 [Source:HGNC Symbol;Acc:HGNC:9346]	1,410429e-02	0,4346965	1,0000000	8,422613e+02	7,587653e+02	8,005133e+02	4,557239e+02	2,853780e+02	3,705510e+02	2.16033	429.962
148	ENSG00000058056	1	1	0	DDn	2	USP13	ubiquitin specific peptidase 13 [Source:HGNC Symbol;Acc:HGNC:12611]	1,647399e-02	0,4642035	1,0000000	1,260458e+01	8,218089e+00	1,041133e+01	2,216543e+01	2,034012e+01	2,125278e+01	0.489881	10.8414
149	ENSG00000058063	0	1	1	nDD	2	ATP11B	ATPase phospholipid transporting 11B (putative) [Source:HGNC Symbol;Acc:HGNC:13553]	1,071689e-02	4,026451e-01	1,000000e+00	181,9754020	84,9394236	133,4574128	2,406347e+02	197,9099296	2,192723e+02	0.608638	85.8149
150	ENSG00000058091	0	1	0	nUn	1	CDK14	cyclin dependent kinase 14 [Source:HGNC Symbol;Acc:HGNC:8883]	3,391307e-02	8,511408e-01	1,000000e+00	13,9824061	19,1947006	16,5885534	1,690033e+00	13,7842137	7,737123e+00	2.14402	8.85143
151	ENSG00000058804	0	1	0	nDn	1	NDC1	NDC1 transmembrane nucleoporin [Source:HGNC Symbol;Acc:HGNC:25525]	1,803857e-02	5,778488e-01	1,000000e+00	21,7390693	10,6892644	16,2141669	3,419067e+01	28,5770283	3,138385e+01	0.51664	15.1697
152	ENSG00000059122	0	1	0	nDn	1	FLYWCH1	FLYWCH-type zinc finger 1 [Source:HGNC Symbol;Acc:HGNC:25404]	3,184083e-02	0,5915210	1,0000000	7,567849e+01	8,626120e+01	8,096985e+01	9,782691e+01	1,018127e+02	9,981978e+01	0.81116	18.8499
153	ENSG00000059377	1	1	1	DDD	3	TBXAS1	thromboxane A synthase 1 [Source:HGNC Symbol;Acc:HGNC:11609]	2,604152e-03	0,2404791	1,0000000	9,440675e+00	1,327538e+01	1,135802e+01	3,282564e+01	3,883113e+01	3,582839e+01	0.317012	24.4704
154	ENSG00000059588	0	1	0	nDn	1	TARBP1	TAR (HIV-1) RNA binding protein 1 [Source:HGNC Symbol;Acc:HGNC:11568]	2,062486e-02	6,302257e-01	1,000000e+00	56,8481766	26,7806302	41,8144034	7,878155e+01	57,1540567	6,796780e+01	0.615209	26.1534
155	ENSG00000059758	0	1	1	nDD	2	CDK17	cyclin dependent kinase 17 [Source:HGNC Symbol;Acc:HGNC:8750]	2,568859e-02	0,5586334	1,0000000	1,221164e+02	9,062886e+01	1,063726e+02	1,725784e+02	1,597512e+02	1,661648e+02	0.640164	59.7921
156	ENSG00000059804	0	1	1	nDD	2	SLC2A3	solute carrier family 2 member 3 [Source:HGNC Symbol;Acc:HGNC:11007]	2,148652e-03	1,252707e-01	1,000000e+00	1198,7106545	524,3486477	861,5296511	2,090181e+03	961,9812208	1,526081e+03	0.564537	664.552
157	ENSG00000060558	0	1	0	nUn	1	GNA15	G protein subunit alpha 15 [Source:HGNC Symbol;Acc:HGNC:4383]	3,743066e-02	0,5915210	1,0000000	1,689115e+01	2,407958e+01	2,048536e+01	1,215524e+01	1,159891e+01	1,187707e+01	1.72478	8.60829
158	ENSG00000060642	0	1	0	nUn	1	PIGV	phosphatidylinositol glycan anchor biosynthesis class V [Source:HGNC Symbol;Acc:HGNC:26031]	2,330583e-02	0,5349514	1,0000000	1,923856e+01	2,304513e+01	2,114185e+01	1,436528e+01	1,518505e+01	1,477516e+01	1.4309	6.36668
159	ENSG00000060982	1	1	0	DDn	2	BCAT1	branched chain amino acid transaminase 1 [Source:HGNC Symbol;Acc:HGNC:976]	1,589478e-04	1,595107e-02	1,000000e+00	6,6339883	2,6435815	4,6387849	7,410146e+00	30,4821636	1,894615e+01	0.24484	14.3074
160	ENSG00000061273	0	1	0	nUn	1	HDAC7	histone deacetylase 7 [Source:HGNC Symbol;Acc:HGNC:14067]	3,067558e-03	1,630308e-01	1,000000e+00	70,4223373	108,1569657	89,2896515	3,640072e+01	60,9643271	4,868252e+01	1.83412	40.6071
161	ENSG00000061938	0	1	0	nDn	1	TNK2	tyrosine kinase non receptor 2 [Source:HGNC Symbol;Acc:HGNC:19297]	8,815005e-03	0,3529756	1,0000000	6,889141e+00	7,298583e+00	7,093862e+00	1,163523e+01	1,473678e+01	1,318600e+01	0.537984	6.09214
162	ENSG00000062598	0	1	1	nDD	2	ELMO2	engulfment and cell motility 2 [Source:HGNC Symbol;Acc:HGNC:17233]	4,565720e-03	0,2862343	1,0000000	1,195649e+02	9,373219e+01	1,066485e+02	1,994889e+02	1,979659e+02	1,987274e+02	0.536657	92.0789
163	ENSG00000063127	0	1	0	nDn	1	SLC6A16	solute carrier family 6 member 16 [Source:HGNC Symbol;Acc:HGNC:13622]	1,069090e-02	0,3785628	1,0000000	5,358221e+00	3,735495e+00	4,546858e+00	9,555187e+00	9,133441e+00	9,344314e+00	0.486591	4.79746
164	ENSG00000064393	1	1	0	DDn	2	HIPK2	homeodomain interacting protein kinase 2 [Source:HGNC Symbol;Acc:HGNC:14402]	5,699976e-03	0,2966643	1,0000000	1,464580e+01	1,005710e+01	1,235145e+01	3,659571e+01	3,042613e+01	3,351092e+01	0.36858	21.1595
165	ENSG00000064601	1	1	0	UUn	2	CTSA	cathepsin A [Source:HGNC Symbol;Acc:HGNC:9251]	1,873786e-02	5,921527e-01	1,000000e+00	268,3193113	395,6177215	331,9685164	2,185343e+02	203,7374021	2,111358e+02	1.5723	120.833
166	ENSG00000064666	0	1	0	nDn	1	CNN2	calponin 2 [Source:HGNC Symbol;Acc:HGNC:2156]	3,240510e-02	0,5915210	1,0000000	5,382205e+02	5,742893e+02	5,562549e+02	6,554078e+02	7,710754e+02	7,132416e+02	0.779897	156.987
167	ENSG00000064787	0	1	0	nUn	1	BCAS1	breast carcinoma amplified sequence 1 [Source:HGNC Symbol;Acc:HGNC:974]	1,069608e-02	0,3785628	1,0000000	3,138386e+01	5,200959e+01	4,169673e+01	1,950038e-01	1,849102e+00	1,022053e+00	40.797	40.6747
168	ENSG00000064886	0	1	0	nDn	1	CHI3L2	chitinase 3 like 2 [Source:HGNC Symbol;Acc:HGNC:1933]	2,056188e-09	1,024614e-06	1,198799e-04	21,9431921	36,3205113	29,1318517	2,808055e+01	177,2896425	1,026851e+02	0.283701	73.5532
169	ENSG00000064961	0	1	0	nUn	1	HMG20B	high mobility group 20B [Source:HGNC Symbol;Acc:HGNC:5002]	4,663928e-02	0,5915210	1,0000000	5,087758e+01	6,373329e+01	5,730544e+01	4,231583e+01	4,185694e+01	4,208638e+01	1.36161	15.2191
170	ENSG00000065135	0	1	0	nDn	1	GNAI3	G protein subunit alpha i3 [Source:HGNC Symbol;Acc:HGNC:4387]	2,043527e-02	0,5086298	1,0000000	1,463049e+02	1,374088e+02	1,418568e+02	2,149592e+02	1,800353e+02	1,974972e+02	0.718273	55.6404
171	ENSG00000065328	1	1	0	UUn	2	MCM10	minichromosome maintenance 10 replication initiation factor [Source:HGNC Symbol;Acc:HGNC:18043]	3,433788e-02	0,5915210	1,0000000	4,745853e+00	7,988213e+00	6,367033e+00	6,500127e-02	1,064634e+00	5,648178e-01	11.2727	5.80222
172	ENSG00000065357	0	1	1	nDD	2	DGKA	diacylglycerol kinase alpha [Source:HGNC Symbol;Acc:HGNC:2849]	1,656473e-02	0,4655503	1,0000000	9,294217e+02	8,102576e+02	8,698397e+02	1,149417e+03	1,098983e+03	1,124200e+03	0.773741	254.36
173	ENSG00000065518	0	1	1	nUU	2	NDUFB4	NADH:ubiquinone oxidoreductase subunit B4 [Source:HGNC Symbol;Acc:HGNC:7699]	4,720656e-02	0,5915210	1,0000000	7,659704e+01	1,033870e+02	8,999203e+01	6,012617e+01	6,034795e+01	6,023706e+01	1.49396	29.755
174	ENSG00000065717	0	1	0	nUn	1	TLE2	transducin like enhancer of split 2 [Source:HGNC Symbol;Acc:HGNC:11838]	2,322297e-02	0,5343116	1,0000000	1,056335e+01	1,224093e+01	1,140214e+01	8,125159e+00	8,348974e+00	8,237066e+00	1.38425	3.16507
175	ENSG00000065923	0	1	0	nUn	1	SLC9A7	solute carrier family 9 member A7 [Source:HGNC Symbol;Acc:HGNC:17123]	2,976229e-03	0,2404791	1,0000000	2,240247e+01	2,304513e+01	2,272380e+01	1,085521e+01	1,316784e+01	1,201153e+01	1.89183	10.7123
176	ENSG00000066279	1	1	0	UUn	2	ASPM	abnormal spindle microtubule assembly [Source:HGNC Symbol;Acc:HGNC:19048]	3,877206e-03	0,2599289	1,0000000	1,117572e+01	1,063179e+01	1,090376e+01	1,885037e+00	3,418036e+00	2,651537e+00	4.11224	8.25222
177	ENSG00000066294	0	1	0	nDn	1	CD84	CD84 molecule [Source:HGNC Symbol;Acc:HGNC:1704]	9,615408e-03	0,3645390	1,0000000	1,458967e+02	1,130418e+02	1,294693e+02	2,730703e+02	2,264309e+02	2,497506e+02	0.518394	120.281
178	ENSG00000066468	0	1	1	nDD	2	FGFR2	fibroblast growth factor receptor 2 [Source:HGNC Symbol;Acc:HGNC:3689]	4,663508e-04	0,2165491	1,0000000	7,654601e-01	9,769757e-01	8,712179e-01	6,305123e+00	7,564507e+00	6,934815e+00	0.12563	6.0636
179	ENSG00000066583	0	1	1	nUU	2	ISOC1	isochorismatase domain containing 1 [Source:HGNC Symbol;Acc:HGNC:24254]	1,444127e-02	0,4401230	1,0000000	7,537231e+01	6,177934e+01	6,857582e+01	4,569589e+01	3,961560e+01	4,265575e+01	1.60766	25.9201
180	ENSG00000066697	0	1	1	nDD	2	MSANTD3	Myb/SANT DNA binding domain containing 3 [Source:HGNC Symbol;Acc:HGNC:23370]	3,097828e-02	0,5915210	1,0000000	8,522123e+00	8,333028e+00	8,427575e+00	1,020520e+01	1,148684e+01	1,084602e+01	0.77702	2.41845
181	ENSG00000067082	0	1	1	nDD	2	KLF6	Kruppel like factor 6 [Source:HGNC Symbol;Acc:HGNC:2235]	3,830724e-02	9,172023e-01	1,000000e+00	4084,8017476	3237,2379798	3661,0198637	6,180062e+03	4420,0257838	5,300044e+03	0.690753	1639.02
182	ENSG00000067113	0	1	0	nUn	1	PLPP1	phospholipid phosphatase 1 [Source:HGNC Symbol;Acc:HGNC:9228]	1,858129e-03	0,2404791	1,0000000	2,148391e+01	2,074637e+01	2,111514e+01	1,384527e+01	1,327991e+01	1,356259e+01	1.55687	7.55255
183	ENSG00000067225	0	1	1	nUU	2	PKM	pyruvate kinase M1/2 [Source:HGNC Symbol;Acc:HGNC:9021]	2,738524e-02	7,527648e-01	1,000000e+00	636,8628765	907,8978449	772,3803607	4,347285e+02	583,9799792	5,093543e+02	1.51639	263.026
184	ENSG00000067369	0	1	0	nDn	1	TP53BP1	tumor protein p53 binding protein 1 [Source:HGNC Symbol;Acc:HGNC:11999]	4,219693e-03	2,050138e-01	1,000000e+00	51,7451087	24,3669253	38,0560170	6,916136e+01	70,2658697	6,971361e+01	0.545891	31.6576
185	ENSG00000067992	0	1	0	nDn	1	PDK3	pyruvate dehydrogenase kinase 3 [Source:HGNC Symbol;Acc:HGNC:8811]	3,349066e-02	0,5915210	1,0000000	5,567447e+01	4,775687e+01	5,171567e+01	6,519627e+01	7,592523e+01	7,056075e+01	0.732924	18.8451
186	ENSG00000068024	0	1	0	nDn	1	HDAC4	histone deacetylase 4 [Source:HGNC Symbol;Acc:HGNC:14063]	3,966733e-02	0,5915210	1,0000000	3,311891e+01	2,798748e+01	3,055319e+01	4,140581e+01	3,815873e+01	3,978227e+01	0.76801	9.22908
187	ENSG00000068079	0	1	0	nUn	1	IFI35	interferon induced protein 35 [Source:HGNC Symbol;Acc:HGNC:5399]	2,455273e-02	7,013587e-01	1,000000e+00	49,8059429	91,6058466	70,7058948	3,874076e+01	49,9817829	4,436127e+01	1.59387	26.3446
188	ENSG00000068305	0	1	0	nDn	1	MEF2A	myocyte enhancer factor 2A [Source:HGNC Symbol;Acc:HGNC:6993]	1,453097e-02	0,4412420	1,0000000	2,403545e+01	1,810278e+01	2,106912e+01	3,438567e+01	3,748633e+01	3,593600e+01	0.586295	14.8669
189	ENSG00000068308	0	1	0	nUn	1	OTUD5	OTU deubiquitinase 5 [Source:HGNC Symbol;Acc:HGNC:25402]	2,806273e-02	0,5777237	1,0000000	1,917222e+02	2,413130e+02	2,165176e+02	1,533380e+02	1,431653e+02	1,482516e+02	1.46047	68.266
190	ENSG00000068323	0	1	0	nUn	1	TFE3	transcription factor binding to IGHM enhancer 3 [Source:HGNC Symbol;Acc:HGNC:11752]	1,700262e-03	0,2404791	1,0000000	3,475189e+01	3,936637e+01	3,705913e+01	2,021539e+01	1,933152e+01	1,977346e+01	1.87419	17.2857
191	ENSG00000068697	0	1	0	nUn	1	LAPTM4A	lysosomal protein transmembrane 4 alpha [Source:HGNC Symbol;Acc:HGNC:6924]	4,187246e-02	0,5915210	1,0000000	2,207077e+02	2,056821e+02	2,131949e+02	1,834986e+02	1,542599e+02	1,688792e+02	1.26241	44.3156
192	ENSG00000068831	0	1	1	nDD	2	RASGRP2	RAS guanyl releasing protein 2 [Source:HGNC Symbol;Acc:HGNC:9879]	1,956921e-02	0,5010647	1,0000000	1,481420e+02	1,214323e+02	1,347872e+02	2,278295e+02	1,916902e+02	2,097598e+02	0.642579	74.9726
193	ENSG00000068878	0	1	1	nUU	2	PSME4	proteasome activator subunit 4 [Source:HGNC Symbol;Acc:HGNC:20635]	9,455941e-03	0,3643756	1,0000000	3,587456e+01	4,281452e+01	3,934454e+01	2,008539e+01	2,415039e+01	2,211789e+01	1.77886	17.2267
194	ENSG00000069020	0	1	1	nUU	2	MAST4	microtubule associated serine/threonine kinase family member 4 [Source:HGNC Symbol;Acc:HGNC:19037]	1,317329e-03	0,2369213	1,0000000	8,108774e+01	7,718108e+01	7,913441e+01	3,438567e+01	2,661586e+01	3,050076e+01	2.59451	48.6336
195	ENSG00000069399	1	1	0	UUn	2	BCL3	B cell CLL/lymphoma 3 [Source:HGNC Symbol;Acc:HGNC:998]	1,615543e-02	0,4598521	1,0000000	4,332504e+01	6,465280e+01	5,398892e+01	2,437548e+01	2,302972e+01	2,370260e+01	2.27776	30.2863
196	ENSG00000069702	0	1	1	nDD	2	TGFBR3	transforming growth factor beta receptor 3 [Source:HGNC Symbol;Acc:HGNC:11774]	7,359485e-04	0,2167034	1,0000000	5,322499e+01	4,660749e+01	4,991624e+01	9,847692e+01	9,934719e+01	9,891206e+01	0.504653	48.9958
197	ENSG00000070018	0	1	0	nDn	1	LRP6	LDL receptor related protein 6 [Source:HGNC Symbol;Acc:HGNC:6698]	2,821871e-02	7,671898e-01	1,000000e+00	2,2453499	0,0000000	1,1226749	3,900077e+00	4,5947379	4,247407e+00	0.26432	3.12473
198	ENSG00000070081	0	1	0	nDn	1	NUCB2	nucleobindin 2 [Source:HGNC Symbol;Acc:HGNC:8044]	2,132816e-02	0,5204470	1,0000000	6,924862e+01	5,833119e+01	6,378991e+01	1,008170e+02	1,419326e+02	1,213748e+02	0.525562	57.5849
199	ENSG00000070214	0	1	0	nDn	1	SLC44A1	solute carrier family 44 member 1 [Source:HGNC Symbol;Acc:HGNC:18798]	4,677625e-02	0,5915210	1,0000000	5,649096e+01	4,292946e+01	4,971021e+01	6,740632e+01	8,343371e+01	7,542001e+01	0.659112	25.7098
200	ENSG00000070371	0	1	0	nDn	1	CLTCL1	clathrin heavy chain like 1 [Source:HGNC Symbol;Acc:HGNC:2093]	9,387465e-03	3,651154e-01	1,000000e+00	0,0000000	1,0344449	0,5172225	2,860056e+00	3,5861369	3,223097e+00	0.160474	2.70587
201	ENSG00000070526	1	1	1	DDD	3	ST6GALNAC1	ST6 N-acetylgalactosaminide alpha-2,6-sialyltransferase 1 [Source:HGNC Symbol;Acc:HGNC:23614]	2,218791e-02	0,5258535	1,0000000	8,675215e-01	5,746916e-02	4,624953e-01	5,525108e+00	5,883505e+00	5,704307e+00	0.0810783	5.24181
202	ENSG00000070718	1	1	0	DDn	2	AP3M2	adaptor related protein complex 3 subunit mu 2 [Source:HGNC Symbol;Acc:HGNC:570]	1,159427e-04	1,222367e-02	1,000000e+00	89,8139954	47,5844674	68,6992314	1,948738e+02	100,1876994	1,475308e+02	0.46566	78.8315
203	ENSG00000071073	0	1	1	nDD	2	MGAT4A	alpha-1,3-mannosyl-glycoprotein 4-beta-N-acetylglucosaminyltransferase A [Source:HGNC Symbol;Acc:HGNC:7047]	1,267892e-04	1,324743e-02	1,000000e+00	160,6445781	62,4115116	111,5280448	2,740454e+02	198,5823303	2,363139e+02	0.471949	124.786
204	ENSG00000071282	0	1	1	nUU	2	LMCD1	LIM and cysteine rich domains 1 [Source:HGNC Symbol;Acc:HGNC:6633]	3,878738e-03	0,2599289	1,0000000	2,423957e+01	3,844687e+01	3,134322e+01	3,445067e+00	4,762838e+00	4,103952e+00	7.63732	27.2393
205	ENSG00000071539	1	1	0	UUn	2	TRIP13	thyroid hormone receptor interactor 13 [Source:HGNC Symbol;Acc:HGNC:12307]	3,674827e-03	1,837477e-01	1,000000e+00	7,5525405	13,3328459	10,4426932	7,800153e-01	4,8188714	2,799443e+00	3.73027	7.64325
206	ENSG00000071564	0	1	0	nUn	1	TCF3	transcription factor 3 [Source:HGNC Symbol;Acc:HGNC:11633]	4,239793e-02	0,5915210	1,0000000	6,047135e+01	7,350305e+01	6,698720e+01	3,477568e+01	4,858094e+01	4,167831e+01	1.60724	25.3089
207	ENSG00000071967	0	1	0	nUn	1	CYBRD1	cytochrome b reductase 1 [Source:HGNC Symbol;Acc:HGNC:20797]	7,010650e-08	2,139973e-05	4,087349e-03	43,7843228	0,1149383	21,9496305	2,860056e+00	2,6896027	2,774829e+00	7.91026	19.1748
208	ENSG00000072042	0	1	0	nDn	1	RDH11	retinol dehydrogenase 11 [Source:HGNC Symbol;Acc:HGNC:17964]	1,008851e-02	0,3694601	1,0000000	8,363927e+01	8,419231e+01	8,391579e+01	1,028970e+02	1,134676e+02	1,081823e+02	0.775689	24.2665
209	ENSG00000072163	1	1	0	DDn	2	LIMS2	LIM zinc finger domain containing 2 [Source:HGNC Symbol;Acc:HGNC:16084]	3,794002e-02	9,120349e-01	1,000000e+00	14,3906515	16,6660574	15,5283545	1,495029e+01	41,3526410	2,815147e+01	0.5516	12.6231
210	ENSG00000072210	0	1	0	nUn	1	ALDH3A2	aldehyde dehydrogenase 3 family member A2 [Source:HGNC Symbol;Acc:HGNC:403]	2,342628e-02	0,5357243	1,0000000	8,129186e+01	9,016911e+01	8,573049e+01	4,803594e+01	6,281342e+01	5,542468e+01	1.54679	30.3058
211	ENSG00000072274	0	1	0	nUn	1	TFRC	transferrin receptor [Source:HGNC Symbol;Acc:HGNC:11763]	3,455227e-02	8,611463e-01	1,000000e+00	326,2901628	282,4034694	304,3468161	2,442748e+02	160,9278929	2,026013e+02	1.5022	101.745
212	ENSG00000072571	1	1	0	UUn	2	HMMR	hyaluronan mediated motility receptor [Source:HGNC Symbol;Acc:HGNC:5012]	1,387750e-02	0,4324144	1,0000000	8,113877e+00	7,298583e+00	7,706230e+00	9,750190e-01	2,633569e+00	1,804294e+00	4.27105	5.90194
213	ENSG00000072954	0	1	0	nUn	1	TMEM38A	transmembrane protein 38A [Source:HGNC Symbol;Acc:HGNC:28462]	8,548799e-04	0,2180663	1,0000000	3,112871e+00	3,850434e+00	3,481652e+00	5,850114e-01	5,043004e-01	5,446559e-01	6.39239	2.937
214	ENSG00000072958	0	1	0	nUn	1	AP1M1	adaptor related protein complex 1 subunit mu 1 [Source:HGNC Symbol;Acc:HGNC:13667]	2,979887e-02	0,5897264	1,0000000	1,643698e+02	1,898206e+02	1,770952e+02	1,205774e+02	1,396912e+02	1,301343e+02	1.36087	46.9609
215	ENSG00000073111	1	1	0	UUn	2	MCM2	minichromosome maintenance complex component 2 [Source:HGNC Symbol;Acc:HGNC:6944]	6,723266e-03	0,3158581	1,0000000	6,445174e+01	8,062923e+01	7,254048e+01	2,879556e+01	3,658980e+01	3,269268e+01	2.21886	39.8478
216	ENSG00000073578	0	1	0	nUn	1	SDHA	succinate dehydrogenase complex flavoprotein subunit A [Source:HGNC Symbol;Acc:HGNC:10680]	2,656486e-02	0,5681529	1,0000000	3,198092e+02	3,756759e+02	3,477426e+02	2,715103e+02	2,571372e+02	2,643237e+02	1.31559	83.4188
217	ENSG00000073803	0	1	0	nDn	1	MAP3K13	mitogen-activated protein kinase kinase kinase 13 [Source:HGNC Symbol;Acc:HGNC:6852]	2,876695e-02	0,5831609	1,0000000	1,301282e+01	1,499945e+01	1,400614e+01	1,800535e+01	2,078838e+01	1,939687e+01	0.722082	5.39073
218	ENSG00000073910	1	1	1	DDD	3	FRY	FRY microtubule binding protein [Source:HGNC Symbol;Acc:HGNC:20367]	4,452912e-02	0,5915210	1,0000000	5,154098e+00	1,436729e+00	3,295413e+00	9,815192e+00	1,204718e+01	1,093118e+01	0.301469	7.63577
219	ENSG00000073969	0	1	1	nUU	2	NSF	N-ethylmaleimide sensitive factor, vesicle fusing ATPase [Source:HGNC Symbol;Acc:HGNC:8016]	1,724001e-03	0,2404791	1,0000000	7,537231e+01	7,108935e+01	7,323083e+01	4,465587e+01	3,939147e+01	4,202367e+01	1.74261	31.2072
220	ENSG00000074410	0	1	0	nUn	1	CA12	carbonic anhydrase 12 [Source:HGNC Symbol;Acc:HGNC:1371]	3,896222e-11	2,581335e-08	2,271575e-06	61,5429991	9,3100045	35,4265018	7,410146e+00	0,8965342	4,153340e+00	8.52964	31.2732
221	ENSG00000074527	0	1	0	nUn	1	NTN4	netrin 4 [Source:HGNC Symbol;Acc:HGNC:13658]	1,421751e-05	2,098505e-03	8,289095e-01	38,6812548	0,2298767	19,4555657	4,550089e+00	2,9137362	3,731913e+00	5.2133	15.7237
222	ENSG00000074657	1	1	0	UUn	2	ZNF532	zinc finger protein 532 [Source:HGNC Symbol;Acc:HGNC:30940]	4,984051e-02	0,5915210	1,0000000	1,566642e+01	8,447966e+00	1,205719e+01	5,005098e+00	1,737035e+00	3,371066e+00	3.57667	8.68613
223	ENSG00000074800	0	1	0	nUn	1	ENO1	enolase 1 [Source:HGNC Symbol;Acc:HGNC:3350]	4,762502e-02	0,5915210	1,0000000	9,451391e+02	1,274264e+03	1,109701e+03	5,926166e+02	7,698426e+02	6,812296e+02	1.62897	428.472
224	ENSG00000075218	1	1	0	UUn	2	GTSE1	G2 and S-phase expressed 1 [Source:HGNC Symbol;Acc:HGNC:13698]	2,107251e-02	6,385497e-01	1,000000e+00	5,5113134	3,5630881	4,5372007	3,900077e-01	1,9051352	1,147571e+00	3.95374	3.38963
225	ENSG00000075420	0	1	1	nUU	2	FNDC3B	fibronectin type III domain containing 3B [Source:HGNC Symbol;Acc:HGNC:24670]	3,058811e-02	0,5915210	1,0000000	2,117773e+01	3,982613e+01	3,050193e+01	8,515166e+00	1,070238e+01	9,608771e+00	3.17438	20.8932
226	ENSG00000075702	0	1	0	nUn	1	WDR62	WD repeat domain 62 [Source:HGNC Symbol;Acc:HGNC:24502]	2,608215e-02	0,5629215	1,0000000	6,582957e+00	7,068706e+00	6,825832e+00	3,705072e+00	1,737035e+00	2,721054e+00	2.50853	4.10478
227	ENSG00000075884	0	1	1	nDD	2	ARHGAP15	Rho GTPase activating protein 15 [Source:HGNC Symbol;Acc:HGNC:21030]	1,832311e-03	0,2404791	1,0000000	2,576539e+02	2,410831e+02	2,493685e+02	3,417117e+02	3,547473e+02	3,482295e+02	0.716104	98.861
228	ENSG00000076043	1	1	0	UUn	2	REXO2	RNA exonuclease 2 [Source:HGNC Symbol;Acc:HGNC:17851]	2,246094e-03	1,293334e-01	1,000000e+00	45,8255499	77,2385557	61,5320528	2,990059e+01	32,3872988	3,114394e+01	1.97573	30.3881
229	ENSG00000076053	0	1	0	nDn	1	RBM7	RNA binding motif protein 7 [Source:HGNC Symbol;Acc:HGNC:9904]	1,180098e-02	0,4018811	1,0000000	5,210232e+01	4,189502e+01	4,699867e+01	8,963675e+01	7,514077e+01	8,238876e+01	0.57045	35.3901
230	ENSG00000076321	0	1	0	nDn	1	KLHL20	kelch like family member 20 [Source:HGNC Symbol;Acc:HGNC:25056]	1,555040e-02	0,4497750	1,0000000	3,965083e+01	4,511329e+01	4,238206e+01	5,479607e+01	5,664975e+01	5,572291e+01	0.760586	13.3408
231	ENSG00000076382	0	1	0	nUn	1	SPAG5	sperm associated antigen 5 [Source:HGNC Symbol;Acc:HGNC:13452]	1,846331e-02	0,4898426	1,0000000	2,066742e+01	1,913723e+01	1,990233e+01	1,566531e+01	1,384025e+01	1,475278e+01	1.34906	5.14955
232	ENSG00000076513	0	1	1	nDD	2	ANKRD13A	ankyrin repeat domain 13A [Source:HGNC Symbol;Acc:HGNC:21268]	3,690155e-02	0,5915210	1,0000000	1,195649e+02	7,557194e+01	9,756841e+01	1,637382e+02	2,143277e+02	1,890329e+02	0.516145	91.4645
233	ENSG00000076555	0	1	1	nDD	2	ACACB	acetyl-CoA carboxylase beta [Source:HGNC Symbol;Acc:HGNC:85]	2,846180e-02	0,5810910	1,0000000	1,495199e+01	1,120649e+01	1,307924e+01	2,060540e+01	1,955565e+01	2,008053e+01	0.651339	7.00129
234	ENSG00000076604	0	1	0	nUn	1	TRAF4	TNF receptor associated factor 4 [Source:HGNC Symbol;Acc:HGNC:12034]	2,751556e-02	0,5734116	1,0000000	7,297386e+00	1,097661e+01	9,136998e+00	4,615090e+00	3,530103e+00	4,072597e+00	2.24353	5.0644
235	ENSG00000076641	0	1	1	nDD	2	PAG1	phosphoprotein membrane anchor with glycosphingolipid microdomains 1 [Source:HGNC Symbol;Acc:HGNC:30043]	6,362705e-03	0,3114706	1,0000000	1,613080e+02	1,563736e+02	1,588408e+02	2,131392e+02	1,971815e+02	2,051603e+02	0.774228	46.3196
236	ENSG00000076706	1	1	0	UUn	2	MCAM	melanoma cell adhesion molecule [Source:HGNC Symbol;Acc:HGNC:6934]	9,451697e-03	3,668833e-01	1,000000e+00	21,2287625	7,7008679	14,4648152	4,940097e+00	5,6033389	5,271718e+00	2.74385	9.1931
237	ENSG00000076770	0	1	0	nDn	1	MBNL3	muscleblind like splicing regulator 3 [Source:HGNC Symbol;Acc:HGNC:20564]	4,740348e-02	0,5915210	1,0000000	1,648291e+01	7,068706e+00	1,177581e+01	3,035559e+01	2,583139e+01	2,809349e+01	0.419165	16.3177
238	ENSG00000076944	0	1	0	nUn	1	STXBP2	syntaxin binding protein 2 [Source:HGNC Symbol;Acc:HGNC:11445]	2,088888e-02	0,5146913	1,0000000	6,394143e+01	7,327318e+01	6,860730e+01	5,323604e+01	4,880508e+01	5,102056e+01	1.3447	17.5867
239	ENSG00000077044	0	1	0	nDn	1	DGKD	diacylglycerol kinase delta [Source:HGNC Symbol;Acc:HGNC:2851]	4,941536e-02	0,5915210	1,0000000	5,587859e+01	3,545847e+01	4,566853e+01	8,001656e+01	7,222703e+01	7,612180e+01	0.59994	30.4533
240	ENSG00000077152	0	1	0	nUn	1	UBE2T	ubiquitin conjugating enzyme E2 T [Source:HGNC Symbol;Acc:HGNC:25009]	2,828126e-02	7,676228e-01	1,000000e+00	6,9401724	20,8038372	13,8720048	6,500128e+00	5,3792053	5,939667e+00	2.33549	7.93234
241	ENSG00000077232	0	1	0	nDn	1	DNAJC10	DnaJ heat shock protein family (Hsp40) member C10 [Source:HGNC Symbol;Acc:HGNC:24637]	4,394486e-02	1,000000e+00	1,000000e+00	109,5118376	72,0663310	90,7890843	1,189523e+02	150,6177494	1,347850e+02	0.673584	43.996
242	ENSG00000077684	0	1	0	nDn	1	JADE1	jade family PHD finger 1 [Source:HGNC Symbol;Acc:HGNC:30027]	1,744770e-02	0,4782491	1,0000000	8,027125e+01	1,107431e+02	9,550716e+01	1,568481e+02	1,813801e+02	1,691141e+02	0.56475	73.6069
243	ENSG00000078043	0	1	0	nDn	1	PIAS2	protein inhibitor of activated STAT 2 [Source:HGNC Symbol;Acc:HGNC:17311]	3,851132e-02	0,5915210	1,0000000	2,485194e+01	2,959662e+01	2,722428e+01	4,504588e+01	3,580533e+01	4,042561e+01	0.673441	13.2013
244	ENSG00000078070	0	1	0	nDn	1	MCCC1	methylcrotonoyl-CoA carboxylase 1 [Source:HGNC Symbol;Acc:HGNC:6936]	8,572387e-03	0,3484956	1,0000000	3,985496e+01	4,040082e+01	4,012789e+01	4,907596e+01	5,183088e+01	5,045342e+01	0.795345	10.3255
245	ENSG00000078081	0	1	0	nUn	1	LAMP3	lysosomal associated membrane protein 3 [Source:HGNC Symbol;Acc:HGNC:14582]	3,289276e-02	8,342124e-01	1,000000e+00	36,9462117	53,5612604	45,2537361	1,183023e+01	42,3612420	2,709574e+01	1.67014	18.158
246	ENSG00000078114	0	1	0	nUn	1	NEBL	nebulette [Source:HGNC Symbol;Acc:HGNC:16932]	5,858876e-03	0,2999582	1,0000000	1,189015e+01	2,051649e+01	1,620332e+01	2,145042e+00	1,624968e+00	1,885005e+00	8.5959	14.3183
247	ENSG00000078177	0	1	1	nDD	2	N4BP2	NEDD4 binding protein 2 [Source:HGNC Symbol;Acc:HGNC:29851]	4,848128e-02	0,5915210	1,0000000	7,659704e+01	4,764193e+01	6,211949e+01	1,018570e+02	1,066315e+02	1,042443e+02	0.595903	42.1248
248	ENSG00000078304	0	1	1	nDD	2	PPP2R5C	protein phosphatase 2 regulatory subunit Bgamma [Source:HGNC Symbol;Acc:HGNC:9311]	1,242339e-03	0,2369213	1,0000000	2,675538e+02	2,461404e+02	2,568471e+02	3,857825e+02	4,036085e+02	3,946955e+02	0.650748	137.848
249	ENSG00000078596	0	1	1	nDD	2	ITM2A	integral membrane protein 2A [Source:HGNC Symbol;Acc:HGNC:6173]	5,207449e-03	0,2958839	1,0000000	4,729013e+02	4,979702e+02	4,854358e+02	8,436515e+02	1,081164e+03	9,624078e+02	0.504397	476.972
250	ENSG00000078668	0	1	0	nUn	1	VDAC3	voltage dependent anion channel 3 [Source:HGNC Symbol;Acc:HGNC:12674]	3,232866e-03	0,2404791	1,0000000	1,840676e+02	1,746488e+02	1,793582e+02	1,366977e+02	1,292690e+02	1,329833e+02	1.34873	46.3749
251	ENSG00000078687	0	1	0	nDn	1	TNRC6C	trinucleotide repeat containing 6C [Source:HGNC Symbol;Acc:HGNC:29318]	2,741209e-02	7,531479e-01	1,000000e+00	71,0347055	45,0558242	58,0452648	1,006220e+02	80,9122136	9,076710e+01	0.639497	32.7218
252	ENSG00000078699	0	1	0	nDn	1	CBFA2T2	CBFA2/RUNX1 translocation partner 2 [Source:HGNC Symbol;Acc:HGNC:1536]	3,063086e-02	0,5915210	1,0000000	6,843213e+01	6,108971e+01	6,476092e+01	7,988656e+01	9,329558e+01	8,659107e+01	0.747894	21.8301
253	ENSG00000079335	0	1	1	nDD	2	CDC14A	cell division cycle 14A [Source:HGNC Symbol;Acc:HGNC:1718]	2,753082e-04	2,511896e-02	1,000000e+00	87,0583387	50,6878022	68,8730705	1,771935e+02	106,1272386	1,416604e+02	0.486184	72.7873
254	ENSG00000079385	0	1	1	nUU	2	CEACAM1	carcinoembryonic antigen related cell adhesion molecule 1 [Source:HGNC Symbol;Acc:HGNC:1814]	9,006699e-04	0,2180663	1,0000000	6,241051e+01	7,246861e+01	6,743956e+01	2,944558e+01	2,784859e+01	2,864708e+01	2.35415	38.7925
255	ENSG00000079462	0	1	0	nUn	1	PAFAH1B3	platelet activating factor acetylhydrolase 1b catalytic subunit 3 [Source:HGNC Symbol;Acc:HGNC:8576]	1,864682e-02	0,4919217	1,0000000	2,964882e+01	3,948131e+01	3,456507e+01	2,021539e+01	1,933152e+01	1,977346e+01	1.74805	14.7916
256	ENSG00000079999	0	1	0	nUn	1	KEAP1	kelch like ECH associated protein 1 [Source:HGNC Symbol;Acc:HGNC:23177]	1,605822e-02	5,355987e-01	1,000000e+00	57,2564221	96,3183180	76,7873700	3,484069e+01	58,6109248	4,672580e+01	1.64336	30.0616
257	ENSG00000080345	0	1	1	nDD	2	RIF1	replication timing regulatory factor 1 [Source:HGNC Symbol;Acc:HGNC:23207]	1,955033e-02	0,5009880	1,0000000	7,384139e+01	7,223873e+01	7,304006e+01	9,899693e+01	1,264673e+02	1,127321e+02	0.647908	39.6921
258	ENSG00000080503	0	1	1	nDD	2	SMARCA2	SWI/SNF related, matrix associated, actin dependent regulator of chromatin, subfamily a, member 2 [Source:HGNC Symbol;Acc:HGNC:11098]	1,926400e-03	1,146051e-01	1,000000e+00	309,4500387	181,1428033	245,2964210	5,205302e+02	369,7083000	4,451193e+02	0.55108	199.823
259	ENSG00000080561	1	1	0	DDn	2	MID2	midline 2 [Source:HGNC Symbol;Acc:HGNC:7096]	2,755830e-03	1,497394e-01	1,000000e+00	16,6360014	7,9307446	12,2833730	3,861076e+01	20,8444207	2,972759e+01	0.413198	17.4442
260	ENSG00000080815	0	1	0	nUn	1	PSEN1	presenilin 1 [Source:HGNC Symbol;Acc:HGNC:9508]	4,034118e-02	0,5915210	1,0000000	1,001732e+02	1,029273e+02	1,015502e+02	6,402625e+01	8,298544e+01	7,350585e+01	1.38153	28.0444
261	ENSG00000080822	0	1	0	nUn	1	CLDND1	claudin domain containing 1 [Source:HGNC Symbol;Acc:HGNC:1322]	4,878992e-02	1,000000e+00	1,000000e+00	172,7898798	241,8302400	207,3100599	1,418328e+02	140,9800065	1,414064e+02	1.46606	65.9037
262	ENSG00000080986	1	1	0	UUn	2	NDC80	NDC80, kinetochore complex component [Source:HGNC Symbol;Acc:HGNC:16909]	4,948695e-02	0,5915210	1,0000000	4,791780e+01	3,580328e+01	4,186054e+01	2,606551e+01	1,305578e+01	1,956064e+01	2.14004	22.2999
263	ENSG00000081059	1	1	1	DDD	3	TCF7	transcription factor 7 [Source:HGNC Symbol;Acc:HGNC:11639]	2,558093e-02	0,5573253	1,0000000	2,539797e+02	1,146510e+02	1,843153e+02	4,910846e+02	7,373433e+02	6,142139e+02	0.300083	429.899
264	ENSG00000081154	0	1	0	nDn	1	PCNP	PEST proteolytic signal containing nuclear protein [Source:HGNC Symbol;Acc:HGNC:30023]	1,630031e-02	0,4613305	1,0000000	2,109098e+02	1,849932e+02	1,979515e+02	2,551300e+02	2,836970e+02	2,694135e+02	0.73475	71.462
265	ENSG00000081665	0	1	0	nDn	1	ZNF506	zinc finger protein 506 [Source:HGNC Symbol;Acc:HGNC:23780]	1,750839e-02	0,4789313	1,0000000	3,107768e+01	3,281489e+01	3,194628e+01	4,049579e+01	4,701201e+01	4,375390e+01	0.730136	11.8076
266	ENSG00000081870	0	1	0	nUn	1	HSPB11	heat shock protein family B (small) member 11 [Source:HGNC Symbol;Acc:HGNC:25019]	8,641993e-03	0,3501359	1,0000000	4,148794e+01	4,695230e+01	4,422012e+01	3,126561e+01	3,121059e+01	3,123810e+01	1.41558	12.982
267	ENSG00000081913	0	1	1	nUU	2	PHLPP1	PH domain and leucine rich repeat protein phosphatase 1 [Source:HGNC Symbol;Acc:HGNC:20610]	2,103482e-03	0,2404791	1,0000000	6,480896e+00	5,344632e+00	5,912764e+00	1,235024e+00	7,284340e-01	9,817290e-01	6.02281	4.93103
268	ENSG00000081923	0	1	0	nUn	1	ATP8B1	ATPase phospholipid transporting 8B1 [Source:HGNC Symbol;Acc:HGNC:3706]	3,337215e-03	1,734669e-01	1,000000e+00	9,8999518	2,6435815	6,2717666	1,950038e+00	0,5603339	1,255186e+00	4.99668	5.01658
269	ENSG00000081985	1	1	0	UUn	2	IL12RB2	interleukin 12 receptor subunit beta 2 [Source:HGNC Symbol;Acc:HGNC:5972]	3,630300e-02	0,5915210	1,0000000	2,852615e+01	4,511329e+01	3,681972e+01	2,405047e+00	1,159891e+01	7,001979e+00	5.25847	29.8177
270	ENSG00000082014	0	1	0	nDn	1	SMARCD3	SWI/SNF related, matrix associated, actin dependent regulator of chromatin, subfamily d, member 3 [Source:HGNC Symbol;Acc:HGNC:11108]	5,818068e-03	0,2997039	1,0000000	1,189015e+01	9,367473e+00	1,062881e+01	2,112541e+01	1,944358e+01	2,028450e+01	0.523987	9.65569
271	ENSG00000082074	0	1	1	nDD	2	FYB1	FYN binding protein 1 [Source:HGNC Symbol;Acc:HGNC:4036]	1,765033e-03	0,2404791	1,0000000	7,641843e+02	6,812969e+02	7,227406e+02	1,122897e+03	1,192334e+03	1,157616e+03	0.624336	434.875
272	ENSG00000082258	0	1	0	nDn	1	CCNT2	cyclin T2 [Source:HGNC Symbol;Acc:HGNC:1600]	3,680337e-02	0,5915210	1,0000000	5,904249e+01	4,269958e+01	5,087104e+01	7,468646e+01	9,116631e+01	8,292639e+01	0.613448	32.0553
273	ENSG00000082269	0	1	1	nUU	2	FAM135A	family with sequence similarity 135 member A [Source:HGNC Symbol;Acc:HGNC:21084]	2,223692e-02	0,5260513	1,0000000	1,148190e+01	1,534426e+01	1,341308e+01	5,785113e+00	7,676573e+00	6,730843e+00	1.99278	6.68224
274	ENSG00000082458	0	1	0	nUn	1	DLG3	discs large MAGUK scaffold protein 3 [Source:HGNC Symbol;Acc:HGNC:2902]	1,303554e-02	0,4219122	1,0000000	3,077150e+01	2,821736e+01	2,949443e+01	2,216543e+01	2,302972e+01	2,259758e+01	1.3052	6.89685
275	ENSG00000082512	0	1	0	nDn	1	TRAF5	TNF receptor associated factor 5 [Source:HGNC Symbol;Acc:HGNC:12035]	3,789441e-02	0,5915210	1,0000000	1,618183e+02	1,205128e+02	1,411655e+02	2,065090e+02	2,024486e+02	2,044788e+02	0.690368	63.3133
276	ENSG00000083097	0	1	0	nDn	1	DOP1A	DOP1 leucine zipper like protein A [Source:HGNC Symbol;Acc:HGNC:21194]	2,789259e-02	0,5758477	1,0000000	1,066541e+01	5,114755e+00	7,890083e+00	3,581570e+01	2,123665e+01	2,852618e+01	0.276591	20.6361
277	ENSG00000083290	0	1	0	nDn	1	ULK2	unc-51 like autophagy activating kinase 2 [Source:HGNC Symbol;Acc:HGNC:13480]	6,166642e-03	2,711369e-01	1,000000e+00	22,4534988	9,9996344	16,2265666	3,432067e+01	34,2924340	3,430655e+01	0.472987	18.08
278	ENSG00000083444	0	1	0	nUn	1	PLOD1	procollagen-lysine,2-oxoglutarate 5-dioxygenase 1 [Source:HGNC Symbol;Acc:HGNC:9081]	1,301898e-02	4,656643e-01	1,000000e+00	13,9824061	26,2059386	20,0941723	6,630130e+00	10,7584107	8,694271e+00	2.3112	11.3999
279	ENSG00000083454	0	1	0	nDn	1	P2RX5	purinergic receptor P2X 5 [Source:HGNC Symbol;Acc:HGNC:8536]	2,731563e-02	0,5732743	1,0000000	2,240247e+01	2,913686e+01	2,576966e+01	3,828575e+01	4,880508e+01	4,354541e+01	0.591788	17.7757
280	ENSG00000083535	0	1	0	nDn	1	PIBF1	progesterone immunomodulatory binding factor 1 [Source:HGNC Symbol;Acc:HGNC:23352]	4,435632e-02	0,5915210	1,0000000	4,516215e+01	4,109045e+01	4,312630e+01	5,076599e+01	5,889109e+01	5,482854e+01	0.786567	11.7022
281	ENSG00000083544	1	1	1	UUU	3	TDRD3	tudor domain containing 3 [Source:HGNC Symbol;Acc:HGNC:20612]	9,474881e-03	0,3645390	1,0000000	2,689317e+01	3,155057e+01	2,922187e+01	1,176523e+01	1,619365e+01	1,397944e+01	2.09035	15.2424
282	ENSG00000083812	0	1	0	nDn	1	ZNF324	zinc finger protein 324 [Source:HGNC Symbol;Acc:HGNC:14096]	1,645155e-02	0,4638097	1,0000000	2,311690e+01	2,293019e+01	2,302354e+01	3,347565e+01	4,376207e+01	3,861886e+01	0.596174	15.5953
283	ENSG00000083828	0	1	0	nDn	1	ZNF586	zinc finger protein 586 [Source:HGNC Symbol;Acc:HGNC:25949]	2,208481e-02	0,5256929	1,0000000	3,883434e+01	3,155057e+01	3,519246e+01	4,933596e+01	4,981368e+01	4,957482e+01	0.709886	14.3824
284	ENSG00000083844	0	1	0	nUn	1	ZNF264	zinc finger protein 264 [Source:HGNC Symbol;Acc:HGNC:13057]	1,143475e-02	0,3950549	1,0000000	2,413751e+01	2,120612e+01	2,267181e+01	1,579531e+01	1,619365e+01	1,599448e+01	1.41748	6.67734
285	ENSG00000084090	0	1	0	nUn	1	STARD7	StAR related lipid transfer domain containing 7 [Source:HGNC Symbol;Acc:HGNC:18063]	8,343682e-03	0,3456984	1,0000000	3,348123e+02	3,774000e+02	3,561061e+02	2,492799e+02	2,645336e+02	2,569067e+02	1.38613	99.1994
286	ENSG00000084112	0	1	1	nUU	2	SSH1	slingshot protein phosphatase 1 [Source:HGNC Symbol;Acc:HGNC:30579]	1,035370e-02	0,3743001	1,0000000	5,393942e+01	4,718218e+01	5,056080e+01	3,633571e+01	3,356400e+01	3,494985e+01	1.44667	15.6109
287	ENSG00000084207	0	1	0	nUn	1	GSTP1	glutathione S-transferase pi 1 [Source:HGNC Symbol;Acc:HGNC:4638]	1,239648e-02	0,4137031	1,0000000	8,966089e+01	1,037318e+02	9,669636e+01	6,805633e+01	7,020983e+01	6,913308e+01	1.3987	27.5633
288	ENSG00000084731	0	1	0	nUn	1	KIF3C	kinesin family member 3C [Source:HGNC Symbol;Acc:HGNC:6321]	1,043233e-02	0,3747540	1,0000000	4,847914e+00	4,769940e+00	4,808927e+00	1,495029e+00	2,409435e+00	1,952232e+00	2.4633	2.85669
289	ENSG00000085063	0	1	0	nUn	1	CD59	CD59 molecule (CD59 blood group) [Source:HGNC Symbol;Acc:HGNC:1689]	1,087899e-03	7,287236e-02	1,000000e+00	82,7717617	183,2116932	132,9917274	4,654092e+01	92,4550917	6,949800e+01	1.91361	63.4937
290	ENSG00000085365	0	1	0	nDn	1	SCAMP1	secretory carrier membrane protein 1 [Source:HGNC Symbol;Acc:HGNC:10563]	2,521652e-02	0,5533208	1,0000000	4,301886e+01	4,143526e+01	4,222706e+01	5,232602e+01	6,258929e+01	5,745766e+01	0.734925	15.2306
291	ENSG00000085382	0	1	0	nDn	1	HACE1	HECT domain and ankyrin repeat containing E3 ubiquitin protein ligase 1 [Source:HGNC Symbol;Acc:HGNC:21033]	2,755574e-02	0,5734116	1,0000000	2,015712e+01	2,109118e+01	2,062415e+01	2,697553e+01	3,434846e+01	3,066200e+01	0.672629	10.0378
292	ENSG00000085465	0	1	0	nDn	1	OVGP1	oviductal glycoprotein 1 [Source:HGNC Symbol;Acc:HGNC:8524]	3,548006e-02	0,5915210	1,0000000	5,256159e+00	2,930927e+00	4,093543e+00	8,645169e+00	8,012774e+00	8,328971e+00	0.491482	4.23543
293	ENSG00000085511	0	1	0	nDn	1	MAP3K4	mitogen-activated protein kinase kinase kinase 4 [Source:HGNC Symbol;Acc:HGNC:6856]	2,065906e-03	1,212955e-01	1,000000e+00	59,0935265	22,9876654	41,0405960	8,463166e+01	70,9382704	7,778497e+01	0.527616	36.7444
294	ENSG00000085644	0	1	0	nUn	1	ZNF213	zinc finger protein 213 [Source:HGNC Symbol;Acc:HGNC:13005]	4,994481e-02	1,000000e+00	1,000000e+00	5,9195588	10,3444494	8,1320041	1,820036e+00	4,7068047	3,263420e+00	2.49187	4.86858
295	ENSG00000085721	0	1	0	nDn	1	RRN3	RRN3 homolog, RNA polymerase I transcription factor [Source:HGNC Symbol;Acc:HGNC:30346]	2,060622e-02	0,5112272	1,0000000	7,537231e+01	6,097478e+01	6,817354e+01	9,483685e+01	1,025971e+02	9,871699e+01	0.690596	30.5434
296	ENSG00000085840	0	1	0	nUn	1	ORC1	origin recognition complex subunit 1 [Source:HGNC Symbol;Acc:HGNC:8487]	8,282444e-03	0,3441789	1,0000000	9,032429e+00	6,264138e+00	7,648284e+00	2,665052e+00	1,961168e+00	2,313110e+00	3.30649	5.33517
297	ENSG00000085871	0	1	0	nUn	1	MGST2	microsomal glutathione S-transferase 2 [Source:HGNC Symbol;Acc:HGNC:7063]	2,616021e-02	7,287947e-01	1,000000e+00	9,5937677	22,6428504	16,1183091	4,550089e+00	9,7498097	7,149950e+00	2.25432	8.96836
298	ENSG00000085999	0	1	1	nUU	2	RAD54L	RAD54 like [Source:HGNC Symbol;Acc:HGNC:9826]	3,223577e-02	0,5915210	1,0000000	3,419055e+00	4,769940e+00	4,094498e+00	1,950038e-01	1,176701e+00	6,858524e-01	5.96994	3.40865
299	ENSG00000086102	0	1	1	nDD	2	NFX1	nuclear transcription factor, X-box binding 1 [Source:HGNC Symbol;Acc:HGNC:7803]	2,781638e-02	0,5747691	1,0000000	1,112979e+02	8,706577e+01	9,918184e+01	1,403377e+02	1,421567e+02	1,412472e+02	0.702186	42.0654
300	ENSG00000086300	1	1	0	UUn	2	SNX10	sorting nexin 10 [Source:HGNC Symbol;Acc:HGNC:14974]	2,524401e-03	1,412004e-01	1,000000e+00	45,0090591	75,7443575	60,3767083	2,548050e+01	35,8613689	3,067093e+01	1.96853	29.7058
301	ENSG00000086504	0	1	0	nUn	1	MRPL28	mitochondrial ribosomal protein L28 [Source:HGNC Symbol;Acc:HGNC:14484]	3,261633e-02	0,5915210	1,0000000	6,312494e+01	9,419195e+01	7,865845e+01	3,906576e+01	4,365001e+01	4,135788e+01	1.9019	37.3006
302	ENSG00000086712	0	1	0	nDn	1	TXLNG	taxilin gamma [Source:HGNC Symbol;Acc:HGNC:18578]	3,086310e-02	0,5915210	1,0000000	5,700126e+01	4,913613e+01	5,306870e+01	6,597629e+01	7,211496e+01	6,904563e+01	0.768603	15.9769
303	ENSG00000086730	0	1	0	nUn	1	LAT2	linker for activation of T cells family member 2 [Source:HGNC Symbol;Acc:HGNC:12749]	4,224202e-03	2,050620e-01	1,000000e+00	9,2875836	22,5279121	15,9077479	1,560031e+00	9,0774090	5,318720e+00	2.9909	10.589
304	ENSG00000087008	0	1	0	nUn	1	ACOX3	acyl-CoA oxidase 3, pristanoyl [Source:HGNC Symbol;Acc:HGNC:121]	8,742194e-03	0,3517316	1,0000000	3,148593e+01	3,017131e+01	3,082862e+01	2,138542e+01	1,742638e+01	1,940590e+01	1.58862	11.4227
305	ENSG00000087077	0	1	0	nUn	1	TRIP6	thyroid hormone receptor interactor 6 [Source:HGNC Symbol;Acc:HGNC:12311]	4,799881e-02	1,000000e+00	1,000000e+00	14,6968356	7,9307446	11,3137901	8,060158e+00	2,0172020	5,038680e+00	2.24539	6.27511
306	ENSG00000087088	0	1	0	nUn	1	BAX	BCL2 associated X, apoptosis regulator [Source:HGNC Symbol;Acc:HGNC:959]	3,338195e-02	0,5915210	1,0000000	6,700327e+01	9,154837e+01	7,927582e+01	5,050599e+01	4,723614e+01	4,887106e+01	1.62214	30.4048
307	ENSG00000087258	0	1	1	nDD	2	GNAO1	G protein subunit alpha o1 [Source:HGNC Symbol;Acc:HGNC:4389]	2,352676e-02	0,5362226	1,0000000	1,377828e+00	5,172224e-01	9,475253e-01	5,525108e+00	3,418036e+00	4,471572e+00	0.2119	3.52405
308	ENSG00000087274	0	1	0	nUn	1	ADD1	adducin 1 [Source:HGNC Symbol;Acc:HGNC:243]	4,252302e-03	0,2756209	1,0000000	2,658188e+02	2,485541e+02	2,571864e+02	1,941588e+02	2,003193e+02	1,972391e+02	1.30393	59.9474
309	ENSG00000087301	0	1	0	nUn	1	TXNDC16	thioredoxin domain containing 16 [Source:HGNC Symbol;Acc:HGNC:19965]	3,583926e-02	0,5915210	1,0000000	1,801383e+01	1,465464e+01	1,633423e+01	1,020520e+01	5,659372e+00	7,932285e+00	2.05921	8.40195
310	ENSG00000087302	0	1	0	nUn	1	RTRAF	RNA transcription, translation and transport factor [Source:HGNC Symbol;Acc:HGNC:23169]	4,801096e-02	0,5915210	1,0000000	1,177278e+02	1,436154e+02	1,306716e+02	9,925694e+01	1,010282e+02	1,001426e+02	1.30486	30.529
311	ENSG00000087470	0	1	0	nDn	1	DNM1L	dynamin 1 like [Source:HGNC Symbol;Acc:HGNC:2973]	7,829493e-03	0,3378382	1,0000000	6,006310e+01	6,246897e+01	6,126604e+01	7,806652e+01	8,589918e+01	8,198285e+01	0.747303	20.7168
312	ENSG00000087586	1	1	0	UUn	2	AURKA	aurora kinase A [Source:HGNC Symbol;Acc:HGNC:11393]	2,021891e-02	0,5077592	1,0000000	1,005304e+01	1,270068e+01	1,137686e+01	9,750190e-01	3,530103e+00	2,252561e+00	5.05063	9.1243
313	ENSG00000087589	0	1	1	nDD	2	CASS4	Cas scaffold protein family member 4 [Source:HGNC Symbol;Acc:HGNC:15878]	4,447443e-08	1,456712e-05	2,592948e-03	42,6616478	11,3788944	27,0202711	1,290925e+02	43,9301769	8,651136e+01	0.312332	59.4911
314	ENSG00000087884	0	1	0	nUn	1	AAMDC	adipogenesis associated Mth938 domain containing [Source:HGNC Symbol;Acc:HGNC:30205]	1,155623e-02	0,3966410	1,0000000	6,582957e+00	5,689447e+00	6,136202e+00	3,835075e+00	3,978370e+00	3,906723e+00	1.57068	2.22948
315	ENSG00000088038	0	1	0	nUn	1	CNOT3	CCR4-NOT transcription complex subunit 3 [Source:HGNC Symbol;Acc:HGNC:7879]	2,038463e-03	0,2404791	1,0000000	1,964681e+01	1,948204e+01	1,956443e+01	1,319526e+01	1,283164e+01	1,301345e+01	1.5034	6.55098
316	ENSG00000088205	0	1	0	nDn	1	DDX18	DEAD-box helicase 18 [Source:HGNC Symbol;Acc:HGNC:2741]	1,728210e-02	0,4772676	1,0000000	9,966291e+01	1,154555e+02	1,075592e+02	1,412478e+02	1,585184e+02	1,498831e+02	0.717621	42.3239
317	ENSG00000088247	0	1	0	nUn	1	KHSRP	KH-type splicing regulatory protein [Source:HGNC Symbol;Acc:HGNC:6316]	2,235837e-02	0,5267273	1,0000000	1,934063e+01	2,396464e+01	2,165263e+01	6,435126e+00	1,148684e+01	8,960985e+00	2.41632	12.6916
318	ENSG00000088325	1	1	0	UUn	2	TPX2	TPX2, microtubule nucleation factor [Source:HGNC Symbol;Acc:HGNC:1249]	3,508239e-02	8,692620e-01	1,000000e+00	13,4720993	25,9760619	19,7240806	5,200102e+00	14,3445476	9,772325e+00	2.01836	9.95176
319	ENSG00000088387	0	1	1	nDD	2	DOCK9	dedicator of cytokinesis 9 [Source:HGNC Symbol;Acc:HGNC:14132]	8,709481e-07	1,953001e-04	5,077802e-02	70,4223373	22,6428504	46,5325939	1,264925e+02	126,7475257	1,266200e+02	0.367498	80.0874
320	ENSG00000088832	1	1	0	UUn	2	FKBP1A	FK506 binding protein 1A [Source:HGNC Symbol;Acc:HGNC:3711]	2,546857e-02	7,162460e-01	1,000000e+00	27,0462600	46,4350841	36,7406720	1,794035e+01	23,3098898	2,062512e+01	1.78136	16.1156
321	ENSG00000088854	0	1	0	nUn	1	C20orf194	chromosome 20 open reading frame 194 [Source:HGNC Symbol;Acc:HGNC:17721]	4,827151e-03	0,2928539	1,0000000	1,852413e+01	1,706834e+01	1,779624e+01	1,215524e+01	1,137478e+01	1,176501e+01	1.51264	6.03123
322	ENSG00000088986	0	1	0	nUn	1	DYNLL1	dynein light chain LC8-type 1 [Source:HGNC Symbol;Acc:HGNC:15476]	5,639317e-03	2,538868e-01	1,000000e+00	97,7747814	183,9013232	140,8380523	7,319144e+01	90,1016894	8,164656e+01	1.72497	59.1915
323	ENSG00000089006	0	1	1	nUU	2	SNX5	sorting nexin 5 [Source:HGNC Symbol;Acc:HGNC:14969]	8,229290e-03	0,3424741	1,0000000	1,354864e+02	1,498221e+02	1,426543e+02	1,061471e+02	1,087608e+02	1,074539e+02	1.32759	35.2003
324	ENSG00000089091	0	1	0	nDn	1	DZANK1	double zinc ribbon and ankyrin repeat domains 1 [Source:HGNC Symbol;Acc:HGNC:15858]	4,711344e-02	1,000000e+00	1,000000e+00	3,3680248	0,3448150	1,8564199	4,680092e+00	6,1636728	5,421882e+00	0.342394	3.56546
325	ENSG00000089127	1	1	0	UUn	2	OAS1	2-5-oligoadenylate synthetase 1 [Source:HGNC Symbol;Acc:HGNC:8086]	2,215606e-04	2,110151e-02	1,000000e+00	63,7883490	137,3513008	100,5698249	2,743054e+01	67,0159331	4,722324e+01	2.12967	53.3466
326	ENSG00000089159	0	1	0	nDn	1	PXN	paxillin [Source:HGNC Symbol;Acc:HGNC:9718]	3,312477e-02	0,5915210	1,0000000	1,207896e+02	8,890479e+01	1,048472e+02	1,582781e+02	1,556047e+02	1,569414e+02	0.668066	52.0942
327	ENSG00000089486	1	1	1	UUU	3	CDIP1	cell death inducing p53 target 1 [Source:HGNC Symbol;Acc:HGNC:13234]	2,739465e-03	0,2404791	1,0000000	4,648894e+01	5,511292e+01	5,080093e+01	1,579531e+01	2,090045e+01	1,834788e+01	2.76876	32.4531
328	ENSG00000089685	1	1	0	UUn	2	BIRC5	baculoviral IAP repeat containing 5 [Source:HGNC Symbol;Acc:HGNC:593]	2,186324e-02	0,5245167	1,0000000	1,750352e+01	2,281526e+01	2,015939e+01	1,495029e+00	5,995572e+00	3,745301e+00	5.38258	16.4141
329	ENSG00000089692	0	1	0	nUn	1	LAG3	lymphocyte activating 3 [Source:HGNC Symbol;Acc:HGNC:6476]	3,013112e-08	1,021340e-05	1,756704e-03	55,6234403	177,2349002	116,4291703	7,670151e+00	66,1193989	3,689477e+01	3.15571	79.5344
330	ENSG00000090013	0	1	0	nUn	1	BLVRB	biliverdin reductase B [Source:HGNC Symbol;Acc:HGNC:1063]	4,448870e-02	1,000000e+00	1,000000e+00	20,3102103	12,5282776	16,4192440	6,630130e+00	9,4136093	8,021870e+00	2.04681	8.39737
331	ENSG00000090104	0	1	0	nUn	1	RGS1	regulator of G protein signaling 1 [Source:HGNC Symbol;Acc:HGNC:9991]	6,525360e-03	2,828155e-01	1,000000e+00	2638,6943603	4061,3457844	3350,0200723	1,620482e+03	2465,8053122	2,043144e+03	1.63964	1306.88
332	ENSG00000090238	0	1	0	nUn	1	YPEL3	yippee like 3 [Source:HGNC Symbol;Acc:HGNC:18327]	2,607779e-02	7,281541e-01	1,000000e+00	147,4786629	223,0952927	185,2869778	1,168723e+02	123,2734556	1,200729e+02	1.54312	65.2141
333	ENSG00000090376	0	1	0	nUn	1	IRAK3	interleukin 1 receptor associated kinase 3 [Source:HGNC Symbol;Acc:HGNC:17020]	2,746741e-02	0,5734116	1,0000000	3,316994e+00	5,804385e+00	4,560689e+00	9,750190e-01	1,681001e-01	5,715596e-01	7.97938	3.98913
334	ENSG00000090581	0	1	0	nUn	1	GNPTG	N-acetylglucosamine-1-phosphate transferase subunit gamma [Source:HGNC Symbol;Acc:HGNC:23026]	2,781218e-02	0,5747691	1,0000000	6,986099e+01	8,844503e+01	7,915301e+01	5,206602e+01	5,474461e+01	5,340532e+01	1.48212	25.7477
335	ENSG00000090612	0	1	0	nDn	1	ZNF268	zinc finger protein 268 [Source:HGNC Symbol;Acc:HGNC:13061]	3,533244e-02	0,5915210	1,0000000	1,597260e+01	1,097661e+01	1,347460e+01	2,476548e+01	2,112459e+01	2,294503e+01	0.587256	9.47043
336	ENSG00000090674	0	1	0	nUn	1	MCOLN1	mucolipin 1 [Source:HGNC Symbol;Acc:HGNC:13356]	9,001748e-03	0,3572634	1,0000000	1,546229e+01	1,476957e+01	1,511593e+01	1,150522e+01	1,126271e+01	1,138397e+01	1.32783	3.73197
337	ENSG00000090971	0	1	0	nUn	1	NAT14	N-acetyltransferase 14 (putative) [Source:HGNC Symbol;Acc:HGNC:28918]	3,383850e-02	0,5915210	1,0000000	2,806687e+00	3,735495e+00	3,271091e+00	2,015039e+00	1,512901e+00	1,763970e+00	1.85439	1.50712
338	ENSG00000090975	1	1	0	UUn	2	PITPNM2	phosphatidylinositol transfer protein membrane associated 2 [Source:HGNC Symbol;Acc:HGNC:21044]	8,843868e-03	0,3534031	1,0000000	1,484993e+01	2,097624e+01	1,791308e+01	7,345143e+00	6,892106e+00	7,118625e+00	2.51637	10.7945
339	ENSG00000091009	0	1	0	nDn	1	RBM27	RNA binding motif protein 27 [Source:HGNC Symbol;Acc:HGNC:29243]	1,477966e-02	0,4432941	1,0000000	7,297386e+00	7,988213e+00	7,642800e+00	1,098521e+01	1,339198e+01	1,218860e+01	0.627045	4.5458
340	ENSG00000091039	0	1	0	nDn	1	OSBPL8	oxysterol binding protein like 8 [Source:HGNC Symbol;Acc:HGNC:16396]	3,791544e-02	9,119663e-01	1,000000e+00	118,3911758	83,4452254	100,9182006	1,673133e+02	135,7128679	1,515131e+02	0.666069	50.5949
341	ENSG00000091140	0	1	0	nDn	1	DLD	dihydrolipoamide dehydrogenase [Source:HGNC Symbol;Acc:HGNC:2898]	1,750579e-02	0,4789313	1,0000000	9,915260e+01	9,166331e+01	9,540795e+01	1,142072e+02	1,150365e+02	1,146219e+02	0.832371	19.2139
342	ENSG00000091409	1	1	0	DDn	2	ITGA6	integrin subunit alpha 6 [Source:HGNC Symbol;Acc:HGNC:6142]	2,868544e-04	2,609078e-02	1,000000e+00	102,4696038	44,3661942	73,4178990	1,738134e+02	127,0837260	1,504486e+02	0.487993	77.0307
343	ENSG00000091436	0	1	0	nUn	1	MAP3K20	mitogen-activated protein kinase kinase kinase 20 [Source:HGNC Symbol;Acc:HGNC:17797]	1,194040e-02	4,348215e-01	1,000000e+00	10,4102586	14,2523525	12,3313056	2,210043e+00	6,4998731	4,354958e+00	2.83156	7.97635
344	ENSG00000091651	0	1	0	nUn	1	ORC6	origin recognition complex subunit 6 [Source:HGNC Symbol;Acc:HGNC:17151]	1,019137e-03	7,023371e-02	1,000000e+00	3,9803930	10,5743261	7,2773595	9,100179e-01	1,5689349	1,239476e+00	5.87132	6.03788
345	ENSG00000091831	0	1	0	nUn	1	ESR1	estrogen receptor 1 [Source:HGNC Symbol;Acc:HGNC:3467]	1,134286e-07	3,290105e-05	6,613112e-03	50,4183111	3,4481498	26,9332304	6,240123e+00	2,4654691	4,352796e+00	6.18757	22.5804
346	ENSG00000092036	0	1	0	nUn	1	HAUS4	HAUS augmin like complex subunit 4 [Source:HGNC Symbol;Acc:HGNC:20163]	2,772035e-02	0,5741214	1,0000000	1,821795e+01	1,844760e+01	1,833277e+01	1,150522e+01	1,440058e+01	1,295290e+01	1.41534	5.37987
347	ENSG00000092094	0	1	0	nDn	1	OSGEP	O-sialoglycoprotein endopeptidase [Source:HGNC Symbol;Acc:HGNC:18028]	8,786501e-03	0,3523297	1,0000000	5,536828e+01	5,269922e+01	5,403375e+01	6,909635e+01	6,639956e+01	6,774795e+01	0.79757	13.7142
348	ENSG00000092096	0	1	0	nDn	1	SLC22A17	solute carrier family 22 member 17 [Source:HGNC Symbol;Acc:HGNC:23095]	7,546409e-03	3,131464e-01	1,000000e+00	17,9627991	3,3332115	10,6480053	3,055060e+01	18,7151519	2,463288e+01	0.432268	13.9849
349	ENSG00000092470	0	1	0	nUn	1	WDR76	WD repeat domain 76 [Source:HGNC Symbol;Acc:HGNC:25773]	1,657351e-03	0,2404791	1,0000000	2,883233e+01	2,534390e+01	2,708811e+01	1,423528e+01	1,395231e+01	1,409380e+01	1.92199	12.9943
350	ENSG00000092853	0	1	0	nUn	1	CLSPN	claspin [Source:HGNC Symbol;Acc:HGNC:19715]	7,469748e-03	3,104071e-01	1,000000e+00	3,1639021	9,0801278	6,1220150	1,040020e+00	1,7930684	1,416544e+00	4.3218	4.70547
351	ENSG00000093000	0	1	0	nDn	1	NUP50	nucleoporin 50 [Source:HGNC Symbol;Acc:HGNC:8065]	4,407098e-02	0,5915210	1,0000000	1,037454e+02	8,752553e+01	9,563544e+01	1,227874e+02	1,576219e+02	1,402047e+02	0.682113	44.5692
352	ENSG00000093009	1	1	0	UUn	2	CDC45	cell division cycle 45 [Source:HGNC Symbol;Acc:HGNC:1739]	4,506793e-02	0,5915210	1,0000000	6,787080e+00	1,270068e+01	9,743882e+00	2,925057e+00	3,978370e+00	3,451714e+00	2.82291	6.29217
353	ENSG00000093010	0	1	0	nUn	1	COMT	catechol-O-methyltransferase [Source:HGNC Symbol;Acc:HGNC:2228]	3,827948e-02	0,5915210	1,0000000	5,771569e+01	7,660639e+01	6,716104e+01	3,984578e+01	4,589134e+01	4,286856e+01	1.56667	24.2925
354	ENSG00000093072	0	1	1	nDD	2	ADA2	adenosine deaminase 2 [Source:HGNC Symbol;Acc:HGNC:1839]	7,644840e-08	2,309376e-05	4,457095e-03	119,9220961	36,7802646	78,3511804	2,623452e+02	193,8755256	2,281103e+02	0.343479	149.759
355	ENSG00000093217	0	1	0	nUn	1	XYLB	xylulokinase [Source:HGNC Symbol;Acc:HGNC:12839]	2,627314e-03	0,2404791	1,0000000	2,296380e+00	2,930927e+00	2,613654e+00	5,850114e-01	3,922337e-01	4,886226e-01	5.34902	2.12503
356	ENSG00000094804	0	1	0	nUn	1	CDC6	cell division cycle 6 [Source:HGNC Symbol;Acc:HGNC:1744]	2,545943e-03	0,2404791	1,0000000	7,399448e+00	9,022658e+00	8,211053e+00	9,750190e-01	1,737035e+00	1,356027e+00	6.05523	6.85503
357	ENSG00000094841	0	1	0	nDn	1	UPRT	uracil phosphoribosyltransferase homolog [Source:HGNC Symbol;Acc:HGNC:28334]	1,025362e-02	0,3723191	1,0000000	3,924259e+01	3,810205e+01	3,867232e+01	5,128600e+01	4,768441e+01	4,948521e+01	0.781493	10.8129
358	ENSG00000095066	0	1	0	nDn	1	HOOK2	hook microtubule tethering protein 2 [Source:HGNC Symbol;Acc:HGNC:19885]	2,820751e-02	0,5794764	1,0000000	9,746859e+00	7,873274e+00	8,810067e+00	1,618532e+01	1,283164e+01	1,450848e+01	0.607236	5.69841
359	ENSG00000095397	1	1	1	UUU	3	WHRN	whirlin [Source:HGNC Symbol;Acc:HGNC:16361]	6,662797e-03	0,3140294	1,0000000	3,567044e+01	4,959588e+01	4,263316e+01	1,371527e+01	8,461041e+00	1,108815e+01	3.84493	31.545
360	ENSG00000095574	0	1	0	nDn	1	IKZF5	IKAROS family zinc finger 5 [Source:HGNC Symbol;Acc:HGNC:14283]	4,138052e-03	2,015511e-01	1,000000e+00	99,1015790	37,3549563	68,2282676	1,608132e+02	80,9122136	1,208627e+02	0.564511	52.6344
361	ENSG00000096060	1	1	1	DDD	3	FKBP5	FK506 binding protein 5 [Source:HGNC Symbol;Acc:HGNC:3721]	1,089522e-02	0,3835827	1,0000000	5,232175e+02	3,128046e+02	4,180111e+02	1,016035e+03	1,212955e+03	1,114495e+03	0.375068	696.484
362	ENSG00000096717	0	1	1	nDD	2	SIRT1	sirtuin 1 [Source:HGNC Symbol;Acc:HGNC:14929]	2,457986e-02	7,013987e-01	1,000000e+00	55,3172563	39,1939695	47,2556129	8,723172e+01	62,9815291	7,510662e+01	0.62918	27.851
363	ENSG00000096996	1	1	0	UUn	2	IL12RB1	interleukin 12 receptor subunit beta 1 [Source:HGNC Symbol;Acc:HGNC:5971]	4,125408e-04	3,470701e-02	1,000000e+00	73,6883008	133,7882126	103,7382567	4,914097e+01	51,9989849	5,056998e+01	2.05138	53.1683
364	ENSG00000097021	1	1	0	UUn	2	ACOT7	acyl-CoA thioesterase 7 [Source:HGNC Symbol;Acc:HGNC:24157]	2,515274e-02	0,5528920	1,0000000	1,883032e+01	3,281489e+01	2,582260e+01	9,295182e+00	9,021375e+00	9,158278e+00	2.81959	16.6643
365	ENSG00000097096	0	1	0	nDn	1	SYDE2	synapse defective Rho GTPase homolog 2 [Source:HGNC Symbol;Acc:HGNC:25841]	1,200620e-02	4,369446e-01	1,000000e+00	18,9834127	2,8734582	10,9284354	3,991078e+01	8,2929416	2,410186e+01	0.453427	13.1734
366	ENSG00000099139	1	1	0	DDn	2	PCSK5	proprotein convertase subtilisin/kexin type 5 [Source:HGNC Symbol;Acc:HGNC:8747]	1,452332e-02	5,020157e-01	1,000000e+00	11,9411789	2,9883965	7,4647877	2,054040e+01	15,0169482	1,777868e+01	0.419873	10.3139
367	ENSG00000099203	0	1	1	nUU	2	TMED1	transmembrane p24 trafficking protein 1 [Source:HGNC Symbol;Acc:HGNC:17291]	5,937542e-03	0,3026553	1,0000000	1,107366e+01	1,385007e+01	1,246186e+01	6,045118e+00	6,219705e+00	6,132412e+00	2.03213	6.32945
368	ENSG00000099204	1	1	0	DDn	2	ABLIM1	actin binding LIM protein 1 [Source:HGNC Symbol;Acc:HGNC:78]	2,910999e-02	0,5835030	1,0000000	1,886604e+02	9,924923e+01	1,439548e+02	3,047910e+02	3,620317e+02	3,334113e+02	0.431763	189.457
369	ENSG00000099219	1	1	0	DDn	2	ERMP1	endoplasmic reticulum metallopeptidase 1 [Source:HGNC Symbol;Acc:HGNC:23703]	3,419240e-05	4,333664e-03	1,000000e+00	43,5802000	16,3212424	29,9507212	5,564109e+01	91,2223571	7,343173e+01	0.407872	43.481
370	ENSG00000099795	0	1	1	nUU	2	NDUFB7	NADH:ubiquinone oxidoreductase subunit B7 [Source:HGNC Symbol;Acc:HGNC:7702]	4,503727e-02	0,5915210	1,0000000	4,301886e+01	6,545737e+01	5,423811e+01	2,684552e+01	3,165886e+01	2,925219e+01	1.85416	24.9859
371	ENSG00000099875	1	1	0	UUn	2	MKNK2	MAP kinase interacting serine/threonine kinase 2 [Source:HGNC Symbol;Acc:HGNC:7111]	3,950000e-02	0,5915210	1,0000000	5,822600e+01	8,407738e+01	7,115169e+01	3,022559e+01	4,264140e+01	3,643350e+01	1.95292	34.7182
372	ENSG00000099901	0	1	0	nUn	1	RANBP1	RAN binding protein 1 [Source:HGNC Symbol;Acc:HGNC:9847]	2,487526e-02	7,064185e-01	1,000000e+00	73,3821167	114,5935120	93,9878144	5,499108e+01	64,4383972	5,971474e+01	1.57395	34.2731
373	ENSG00000099953	0	1	0	nDn	1	MMP11	matrix metallopeptidase 11 [Source:HGNC Symbol;Acc:HGNC:7157]	2,658578e-02	7,377458e-01	1,000000e+00	2,6535953	0,2298767	1,4417360	6,890135e+00	3,2499366	5,070036e+00	0.284364	3.6283
374	ENSG00000099992	1	1	0	DDn	2	TBC1D10A	TBC1 domain family member 10A [Source:HGNC Symbol;Acc:HGNC:23609]	5,806703e-03	0,2996316	1,0000000	4,230443e+01	4,419378e+01	4,324911e+01	5,765613e+01	5,508082e+01	5,636847e+01	0.767257	13.1194
375	ENSG00000100003	0	1	0	nDn	1	SEC14L2	SEC14 like lipid binding 2 [Source:HGNC Symbol;Acc:HGNC:10699]	1,099950e-02	4,100339e-01	1,000000e+00	21,7390693	10,9191411	16,3291052	3,458068e+01	31,2666310	3,292366e+01	0.495969	16.5946
376	ENSG00000100030	0	1	0	nDn	1	MAPK1	mitogen-activated protein kinase 1 [Source:HGNC Symbol;Acc:HGNC:6871]	3,693897e-02	8,994324e-01	1,000000e+00	134,4148090	83,5601637	108,9874864	1,524930e+02	175,1603737	1,638267e+02	0.665261	54.8392
377	ENSG00000100034	0	1	0	nDn	1	PPM1F	protein phosphatase, Mg2+/Mn2+ dependent 1F [Source:HGNC Symbol;Acc:HGNC:19388]	2,728203e-02	0,5729816	1,0000000	2,801584e+01	2,189575e+01	2,495579e+01	3,906576e+01	3,535706e+01	3,721141e+01	0.670649	12.2556
378	ENSG00000100036	0	1	0	nUn	1	SLC35E4	solute carrier family 35 member E4 [Source:HGNC Symbol;Acc:HGNC:17058]	2,942891e-02	0,5861853	1,0000000	1,342107e+01	9,137596e+00	1,127933e+01	6,175121e+00	4,762838e+00	5,468979e+00	2.06242	5.81035
379	ENSG00000100077	0	1	0	nUn	1	GRK3	G protein-coupled receptor kinase 3 [Source:HGNC Symbol;Acc:HGNC:290]	1,512141e-02	0,4446330	1,0000000	1,270664e+01	2,212563e+01	1,741613e+01	5,005098e+00	4,090437e+00	4,547767e+00	3.8296	12.8684
380	ENSG00000100092	0	1	0	nUn	1	SH3BP1	SH3 domain binding protein 1 [Source:HGNC Symbol;Acc:HGNC:10824]	1,253296e-02	0,4163513	1,0000000	2,046330e+01	2,833229e+01	2,439780e+01	1,163523e+01	1,159891e+01	1,161707e+01	2.10017	12.7807
381	ENSG00000100097	0	1	0	nUn	1	LGALS1	galectin 1 [Source:HGNC Symbol;Acc:HGNC:6561]	3,148850e-02	0,5915210	1,0000000	4,230443e+01	8,706577e+01	6,468510e+01	1,124522e+01	1,944358e+01	1,534440e+01	4.21555	49.3407
382	ENSG00000100099	0	1	0	nDn	1	HPS4	HPS4, biogenesis of lysosomal organelles complex 3 subunit 2 [Source:HGNC Symbol;Acc:HGNC:15844]	4,795241e-02	0,5915210	1,0000000	5,240850e+01	4,741205e+01	4,991028e+01	7,169640e+01	5,967555e+01	6,568598e+01	0.759832	15.7757
383	ENSG00000100106	0	1	0	nUn	1	TRIOBP	TRIO and F-actin binding protein [Source:HGNC Symbol;Acc:HGNC:17009]	3,802842e-02	0,5915210	1,0000000	5,393942e+01	5,821626e+01	5,607784e+01	3,022559e+01	4,252934e+01	3,637746e+01	1.54155	19.7004
384	ENSG00000100162	1	1	0	UUn	2	CENPM	centromere protein M [Source:HGNC Symbol;Acc:HGNC:18352]	1,631974e-02	5,404541e-01	1,000000e+00	18,2689832	39,9985378	29,1337605	1,274025e+01	16,3617496	1,455100e+01	2.00218	14.5828
385	ENSG00000100216	0	1	0	nUn	1	TOMM22	translocase of outer mitochondrial membrane 22 [Source:HGNC Symbol;Acc:HGNC:18002]	6,690113e-03	0,3145540	1,0000000	9,415159e+01	9,568615e+01	9,491887e+01	7,819653e+01	7,424423e+01	7,622038e+01	1.24532	18.6985
386	ENSG00000100241	0	1	0	nUn	1	SBF1	SET binding factor 1 [Source:HGNC Symbol;Acc:HGNC:10542]	4,061930e-02	0,5915210	1,0000000	1,494688e+02	1,584425e+02	1,539557e+02	1,079671e+02	1,305017e+02	1,192344e+02	1.2912	34.7212
387	ENSG00000100242	0	1	0	nDn	1	SUN2	Sad1 and UNC84 domain containing 2 [Source:HGNC Symbol;Acc:HGNC:14210]	3,041718e-03	0,2404791	1,0000000	6,692673e+02	6,546312e+02	6,619492e+02	9,007226e+02	8,375310e+02	8,691268e+02	0.761626	207.178
388	ENSG00000100280	0	1	0	nUn	1	AP1B1	adaptor related protein complex 1 subunit beta 1 [Source:HGNC Symbol;Acc:HGNC:554]	3,955901e-02	0,5915210	1,0000000	6,496205e+01	6,810095e+01	6,653150e+01	4,413586e+01	5,508082e+01	4,960834e+01	1.34114	16.9232
389	ENSG00000100292	1	1	0	UUn	2	HMOX1	heme oxygenase 1 [Source:HGNC Symbol;Acc:HGNC:5013]	4,994638e-04	0,2165491	1,0000000	1,536023e+01	1,224093e+01	1,380058e+01	1,625032e+00	1,849102e+00	1,737067e+00	7.94476	12.0635
390	ENSG00000100297	0	1	1	nUU	2	MCM5	minichromosome maintenance complex component 5 [Source:HGNC Symbol;Acc:HGNC:6948]	3,633161e-02	0,5915210	1,0000000	1,182381e+02	1,652238e+02	1,417309e+02	5,466607e+01	8,421817e+01	6,944212e+01	2.04099	72.2888
391	ENSG00000100311	0	1	0	nDn	1	PDGFB	platelet derived growth factor subunit B [Source:HGNC Symbol;Acc:HGNC:8800]	1,614012e-02	0,4596976	1,0000000	3,521117e+00	3,505619e+00	3,513368e+00	5,395105e+00	7,004173e+00	6,199639e+00	0.566705	2.68627
392	ENSG00000100316	0	1	0	nDn	1	RPL3	ribosomal protein L3 [Source:HGNC Symbol;Acc:HGNC:10332]	3,716719e-02	0,5915210	1,0000000	1,636094e+03	1,508393e+03	1,572244e+03	2,181898e+03	1,852856e+03	2,017377e+03	0.779351	445.133
393	ENSG00000100324	0	1	0	nUn	1	TAB1	TGF-beta activated kinase 1 (MAP3K7) binding protein 1 [Source:HGNC Symbol;Acc:HGNC:18157]	2,998539e-02	0,5910497	1,0000000	7,297386e+00	6,149200e+00	6,723293e+00	4,225083e+00	4,874904e+00	4,549993e+00	1.47765	2.1733
394	ENSG00000100325	0	1	0	nDn	1	ASCC2	activating signal cointegrator 1 complex subunit 2 [Source:HGNC Symbol;Acc:HGNC:24103]	2,011557e-02	0,5075276	1,0000000	1,342617e+02	1,216622e+02	1,279620e+02	1,559380e+02	1,548202e+02	1,553791e+02	0.823547	27.4172
395	ENSG00000100346	1	1	0	DDn	2	CACNA1I	calcium voltage-gated channel subunit alpha1 I [Source:HGNC Symbol;Acc:HGNC:1396]	1,503248e-03	9,474847e-02	1,000000e+00	6,2257429	0,5746916	3,4002172	1,820036e+01	7,8446744	1,302252e+01	0.261103	9.6223
396	ENSG00000100351	0	1	0	nDn	1	GRAP2	GRB2 related adaptor protein 2 [Source:HGNC Symbol;Acc:HGNC:4563]	8,679020e-03	0,3505835	1,0000000	8,721142e+01	9,039898e+01	8,880520e+01	1,157673e+02	1,318465e+02	1,238069e+02	0.717288	35.0017
397	ENSG00000100359	0	1	0	nDn	1	SGSM3	small G protein signaling modulator 3 [Source:HGNC Symbol;Acc:HGNC:25228]	1,744182e-02	0,4782491	1,0000000	5,256159e+00	4,310187e+00	4,783173e+00	7,735151e+00	7,116240e+00	7,425695e+00	0.644138	2.64252
398	ENSG00000100360	0	1	0	nUn	1	IFT27	intraflagellar transport 27 [Source:HGNC Symbol;Acc:HGNC:18626]	3,146237e-02	0,5915210	1,0000000	1,362519e+01	1,833266e+01	1,597893e+01	9,295182e+00	1,002998e+01	9,662579e+00	1.65369	6.31635
399	ENSG00000100365	1	1	0	UUn	2	NCF4	neutrophil cytosolic factor 4 [Source:HGNC Symbol;Acc:HGNC:7662]	1,344319e-02	0,4273526	1,0000000	8,078156e+01	1,435005e+02	1,121410e+02	2,801555e+01	1,507298e+01	2,154426e+01	5.20515	90.5968
400	ENSG00000100368	1	1	1	UUU	3	CSF2RB	colony stimulating factor 2 receptor beta common subunit [Source:HGNC Symbol;Acc:HGNC:2436]	1,058098e-02	0,3766130	1,0000000	3,638487e+01	4,948094e+01	4,293291e+01	1,625032e+00	7,004173e+00	4,314602e+00	9.95061	38.6183
401	ENSG00000100379	0	1	0	nUn	1	KCTD17	potassium channel tetramerization domain containing 17 [Source:HGNC Symbol;Acc:HGNC:25705]	2,326513e-02	0,5344381	1,0000000	2,291277e+01	2,304513e+01	2,297895e+01	1,358527e+01	1,742638e+01	1,550582e+01	1.48196	7.47313
402	ENSG00000100385	1	1	1	UUU	3	IL2RB	interleukin 2 receptor subunit beta [Source:HGNC Symbol;Acc:HGNC:6009]	1,518246e-02	0,4452553	1,0000000	5,338319e+02	7,089970e+02	6,214144e+02	2,049490e+02	3,116016e+02	2,582753e+02	2.40602	363.139
403	ENSG00000100387	0	1	0	nUn	1	RBX1	ring-box 1 [Source:HGNC Symbol;Acc:HGNC:9928]	9,839946e-03	3,794408e-01	1,000000e+00	56,9502380	102,1801727	79,5652053	3,757074e+01	55,9213221	4,674603e+01	1.70207	32.8192
404	ENSG00000100413	0	1	0	nDn	1	POLR3H	RNA polymerase III subunit H [Source:HGNC Symbol;Acc:HGNC:30349]	1,765815e-03	0,2404791	1,0000000	3,526220e+01	3,580328e+01	3,553274e+01	5,076599e+01	5,373601e+01	5,225100e+01	0.680039	16.7183
405	ENSG00000100418	0	1	1	nUU	2	DESI1	desumoylating isopeptidase 1 [Source:HGNC Symbol;Acc:HGNC:24577]	1,541207e-02	0,4481906	1,0000000	4,056939e+01	4,649255e+01	4,353097e+01	3,087560e+01	3,244333e+01	3,165947e+01	1.37497	11.8715
406	ENSG00000100425	0	1	1	nDD	2	BRD1	bromodomain containing 1 [Source:HGNC Symbol;Acc:HGNC:1102]	4,233602e-02	9,748319e-01	1,000000e+00	78,4851846	52,8716304	65,6784075	1,107622e+02	86,7396860	9,875093e+01	0.665092	33.0725
407	ENSG00000100426	0	1	0	nDn	1	ZBED4	zinc finger BED-type containing 4 [Source:HGNC Symbol;Acc:HGNC:20721]	1,823651e-02	5,827478e-01	1,000000e+00	59,6038333	9,7697578	34,6867956	7,540148e+01	41,8009081	5,860120e+01	0.591913	23.9144
408	ENSG00000100439	0	1	0	nUn	1	ABHD4	abhydrolase domain containing 4 [Source:HGNC Symbol;Acc:HGNC:20154]	1,308234e-02	0,4223293	1,0000000	3,413952e+01	4,028588e+01	3,721270e+01	2,021539e+01	2,448659e+01	2,235099e+01	1.66492	14.8617
409	ENSG00000100445	0	1	0	nDn	1	SDR39U1	short chain dehydrogenase/reductase family 39U member 1 [Source:HGNC Symbol;Acc:HGNC:20275]	9,849866e-03	0,3645390	1,0000000	2,148391e+01	2,304513e+01	2,226452e+01	2,866556e+01	2,874513e+01	2,870534e+01	0.775623	6.44082
410	ENSG00000100450	0	1	1	nDD	2	GZMH	granzyme H [Source:HGNC Symbol;Acc:HGNC:4710]	1,909558e-02	0,4964294	1,0000000	5,052037e+00	2,126359e+00	3,589198e+00	1,111522e+01	1,260751e+01	1,186136e+01	0.302596	8.27217
411	ENSG00000100473	0	1	1	nUU	2	COCH	cochlin [Source:HGNC Symbol;Acc:HGNC:2180]	6,284747e-03	0,3114706	1,0000000	2,398442e+00	2,356235e+00	2,377339e+00	5,850114e-01	9,525675e-01	7,687895e-01	3.09231	1.60855
412	ENSG00000100483	0	1	0	nDn	1	VCPKMT	valosin containing protein lysine methyltransferase [Source:HGNC Symbol;Acc:HGNC:20352]	4,256353e-02	0,5915210	1,0000000	3,097562e+01	3,775724e+01	3,436643e+01	4,569589e+01	4,376207e+01	4,472898e+01	0.768326	10.3626
413	ENSG00000100485	1	1	1	DDD	3	SOS2	SOS Ras/Rho guanine nucleotide exchange factor 2 [Source:HGNC Symbol;Acc:HGNC:11188]	3,041127e-04	2,723560e-02	1,000000e+00	65,9316375	27,0105068	46,4710722	8,866174e+01	106,0151718	9,733846e+01	0.477417	50.8674
414	ENSG00000100490	0	1	0	nDn	1	CDKL1	cyclin dependent kinase like 1 [Source:HGNC Symbol;Acc:HGNC:1781]	4,747049e-02	0,5915210	1,0000000	4,031423e+00	5,229693e+00	4,630558e+00	6,825133e+00	6,331772e+00	6,578453e+00	0.703898	1.94789
415	ENSG00000100503	0	1	0	nDn	1	NIN	ninein [Source:HGNC Symbol;Acc:HGNC:14906]	1,847774e-02	0,4898426	1,0000000	1,293628e+02	7,902009e+01	1,041914e+02	2,353696e+02	2,128708e+02	2,241202e+02	0.464891	119.929
416	ENSG00000100526	1	1	0	UUn	2	CDKN3	cyclin dependent kinase inhibitor 3 [Source:HGNC Symbol;Acc:HGNC:1791]	1,677284e-03	0,2404791	1,0000000	9,848920e+00	1,316044e+01	1,150468e+01	2,275044e+00	2,521502e+00	2,398273e+00	4.79707	9.10641
417	ENSG00000100580	0	1	0	nUn	1	TMED8	transmembrane p24 trafficking protein family member 8 [Source:HGNC Symbol;Acc:HGNC:18633]	1,485058e-02	0,4432941	1,0000000	1,699321e+01	1,603389e+01	1,651355e+01	1,150522e+01	1,283164e+01	1,216843e+01	1.35708	4.34512
418	ENSG00000100592	0	1	0	nUn	1	DAAM1	dishevelled associated activator of morphogenesis 1 [Source:HGNC Symbol;Acc:HGNC:18142]	1,185953e-02	0,4031686	1,0000000	2,393339e+01	1,982686e+01	2,188012e+01	1,319526e+01	1,417645e+01	1,368585e+01	1.59874	8.19427
419	ENSG00000100599	1	1	1	UUU	3	RIN3	Ras and Rab interactor 3 [Source:HGNC Symbol;Acc:HGNC:18751]	4,533347e-02	0,5915210	1,0000000	4,516215e+01	8,384750e+01	6,450482e+01	1,280525e+01	2,672792e+01	1,976659e+01	3.26333	44.7382
420	ENSG00000100600	0	1	0	nUn	1	LGMN	legumain [Source:HGNC Symbol;Acc:HGNC:9472]	3,731539e-03	1,857867e-01	1,000000e+00	53,4801518	28,6196434	41,0498976	1,989039e+01	19,4996193	1,969501e+01	2.08428	21.3549
421	ENSG00000100605	1	1	1	UUU	3	ITPK1	inositol-tetrakisphosphate 1-kinase [Source:HGNC Symbol;Acc:HGNC:6177]	5,031188e-03	0,2958839	1,0000000	5,046934e+01	5,499798e+01	5,273366e+01	3,230563e+01	3,625360e+01	3,427961e+01	1.53834	18.454
422	ENSG00000100612	0	1	0	nDn	1	DHRS7	dehydrogenase/reductase 7 [Source:HGNC Symbol;Acc:HGNC:21524]	2,905931e-02	0,5835030	1,0000000	1,331390e+02	1,477532e+02	1,404461e+02	2,054690e+02	1,737595e+02	1,896143e+02	0.740694	49.1682
423	ENSG00000100644	0	1	1	nDD	2	HIF1A	hypoxia inducible factor 1 subunit alpha [Source:HGNC Symbol;Acc:HGNC:4910]	6,548060e-04	4,964434e-02	1,000000e+00	294,8552644	142,1787105	218,5169875	4,357686e+02	407,1386038	4,214536e+02	0.518484	202.937
424	ENSG00000100664	0	1	0	nDn	1	EIF5	eukaryotic translation initiation factor 5 [Source:HGNC Symbol;Acc:HGNC:3299]	4,189131e-02	9,684169e-01	1,000000e+00	651,0494053	468,7184975	559,8839514	1,033650e+03	608,8588039	8,212546e+02	0.681742	261.371
425	ENSG00000100714	0	1	0	nUn	1	MTHFD1	methylenetetrahydrofolate dehydrogenase, cyclohydrolase and formyltetrahydrofolate synthetase 1 [Source:HGNC Symbol;Acc:HGNC:7432]	1,294375e-02	0,4218258	1,0000000	7,251459e+01	8,442219e+01	7,846839e+01	5,635610e+01	5,149468e+01	5,392539e+01	1.45513	24.543
426	ENSG00000100764	0	1	0	nUn	1	PSMC1	proteasome 26S subunit, ATPase 1 [Source:HGNC Symbol;Acc:HGNC:9547]	4,120153e-02	0,5915210	1,0000000	6,414556e+01	7,062959e+01	6,738758e+01	5,778613e+01	5,216708e+01	5,497660e+01	1.22575	12.411
427	ENSG00000100802	0	1	0	nUn	1	C14orf93	chromosome 14 open reading frame 93 [Source:HGNC Symbol;Acc:HGNC:20162]	4,810898e-02	0,5915210	1,0000000	1,270664e+01	1,258575e+01	1,264619e+01	9,685189e+00	1,092651e+01	1,030585e+01	1.22709	2.34034
428	ENSG00000100813	0	1	0	nUn	1	ACIN1	apoptotic chromatin condensation inducer 1 [Source:HGNC Symbol;Acc:HGNC:17066]	7,831646e-03	0,3378382	1,0000000	5,628683e+01	5,603243e+01	5,615963e+01	4,556589e+01	4,252934e+01	4,404761e+01	1.27498	12.112
429	ENSG00000100852	1	1	1	DDU	3	ARHGAP5	Rho GTPase activating protein 5 [Source:HGNC Symbol;Acc:HGNC:675]	8,217704e-04	5,914920e-02	1,000000e+00	60,8285696	36,7802646	48,8044171	1,151823e+02	78,1105441	9,664640e+01	0.504979	47.842
430	ENSG00000100883	0	1	1	nUU	2	SRP54	signal recognition particle 54 [Source:HGNC Symbol;Acc:HGNC:11301]	1,953988e-02	0,5009736	1,0000000	8,812997e+01	8,936454e+01	8,874726e+01	6,376625e+01	7,345976e+01	6,861301e+01	1.29345	20.1343
431	ENSG00000100889	0	1	0	nUn	1	PCK2	phosphoenolpyruvate carboxykinase 2, mitochondrial [Source:HGNC Symbol;Acc:HGNC:8725]	4,468370e-02	0,5915210	1,0000000	5,046934e+01	8,028441e+01	6,537687e+01	2,424547e+01	3,558120e+01	2,991334e+01	2.18554	35.4635
432	ENSG00000100906	0	1	0	nDn	1	NFKBIA	NFKB inhibitor alpha [Source:HGNC Symbol;Acc:HGNC:7797]	4,604522e-02	0,5915210	1,0000000	1,368592e+03	1,454487e+03	1,411539e+03	2,006394e+03	1,649791e+03	1,828093e+03	0.772138	416.553
433	ENSG00000100908	0	1	0	nUn	1	EMC9	ER membrane protein complex subunit 9 [Source:HGNC Symbol;Acc:HGNC:20273]	2,778503e-02	7,605271e-01	1,000000e+00	14,9009583	30,9184100	22,9096841	8,450166e+00	14,4566143	1,145339e+01	2.00025	11.4563
434	ENSG00000100918	1	1	1	UUU	3	REC8	REC8 meiotic recombination protein [Source:HGNC Symbol;Acc:HGNC:16879]	8,478020e-05	9,379232e-03	1,000000e+00	35,4152914	82,5257188	58,9705051	2,184043e+01	25,3270918	2,358376e+01	2.50047	35.3867
435	ENSG00000100985	0	1	0	nDn	1	MMP9	matrix metallopeptidase 9 [Source:HGNC Symbol;Acc:HGNC:7176]	2,042963e-02	0,5086298	1,0000000	1,581951e+00	2,356235e+00	1,969093e+00	3,965077e+00	3,642170e+00	3,803624e+00	0.517689	1.83453
436	ENSG00000100994	0	1	0	nUn	1	PYGB	glycogen phosphorylase B [Source:HGNC Symbol;Acc:HGNC:9723]	3,561712e-02	0,5915210	1,0000000	1,252803e+02	1,082144e+02	1,167474e+02	7,494646e+01	9,172665e+01	8,333656e+01	1.40091	33.4108
437	ENSG00000101003	0	1	0	nUn	1	GINS1	GINS complex subunit 1 [Source:HGNC Symbol;Acc:HGNC:28980]	1,526331e-02	0,4457712	1,0000000	3,010810e+00	3,390680e+00	3,200745e+00	1,495029e+00	1,961168e+00	1,728099e+00	1.85218	1.47265
438	ENSG00000101017	0	1	0	nUn	1	CD40	CD40 molecule [Source:HGNC Symbol;Acc:HGNC:11919]	3,767814e-02	0,5915210	1,0000000	1,178809e+01	1,741315e+01	1,460062e+01	5,525108e+00	8,124840e+00	6,824974e+00	2.13929	7.77565
439	ENSG00000101057	0	1	0	nUn	1	MYBL2	MYB proto-oncogene like 2 [Source:HGNC Symbol;Acc:HGNC:7548]	1,945379e-02	0,4996452	1,0000000	2,281071e+01	4,338921e+01	3,309996e+01	3,185062e+00	7,340373e+00	5,262718e+00	6.28952	27.8372
440	ENSG00000101096	0	1	1	nDD	2	NFATC2	nuclear factor of activated T cells 2 [Source:HGNC Symbol;Acc:HGNC:7776]	1,570053e-03	9,707026e-02	1,000000e+00	120,4324029	69,8825028	95,1574529	1,527530e+02	201,1598662	1,769564e+02	0.537745	81.799
441	ENSG00000101132	0	1	0	nUn	1	PFDN4	prefoldin subunit 4 [Source:HGNC Symbol;Acc:HGNC:8868]	1,636781e-02	0,4625782	1,0000000	2,454575e+01	3,097588e+01	2,776081e+01	1,163523e+01	1,596951e+01	1,380237e+01	2.01131	13.9584
442	ENSG00000101134	1	1	0	UUn	2	DOK5	docking protein 5 [Source:HGNC Symbol;Acc:HGNC:16173]	2,398387e-03	0,2404791	1,0000000	5,562343e+00	8,333028e+00	6,947686e+00	1,950038e-01	3,922337e-01	2,936187e-01	23.6623	6.65407
443	ENSG00000101187	1	1	1	UUU	3	SLCO4A1	solute carrier organic anion transporter family member 4A1 [Source:HGNC Symbol;Acc:HGNC:10953]	1,492011e-03	0,2369213	1,0000000	1,525817e+01	1,729822e+01	1,627819e+01	7,085138e+00	5,995572e+00	6,540355e+00	2.48889	9.73784
444	ENSG00000101265	0	1	1	nDD	2	RASSF2	Ras association domain family member 2 [Source:HGNC Symbol;Acc:HGNC:9883]	2,063158e-03	0,2404791	1,0000000	6,577854e+01	7,947984e+01	7,262919e+01	1,638682e+02	1,965091e+02	1,801886e+02	0.403073	107.559
445	ENSG00000101307	1	1	0	UUn	2	SIRPB1	signal regulatory protein beta 1 [Source:HGNC Symbol;Acc:HGNC:15928]	4,815429e-02	0,5915210	1,0000000	5,970589e+00	9,367473e+00	7,669031e+00	4,225083e+00	2,633569e+00	3,429326e+00	2.23631	4.2397
446	ENSG00000101347	0	1	0	nUn	1	SAMHD1	SAM and HD domain containing deoxynucleoside triphosphate triphosphohydrolase 1 [Source:HGNC Symbol;Acc:HGNC:15925]	1,778098e-02	0,4843115	1,0000000	5,222989e+02	4,480870e+02	4,851930e+02	3,630321e+02	3,668506e+02	3,649413e+02	1.32951	120.252
447	ENSG00000101363	0	1	0	nUn	1	MANBAL	mannosidase beta like [Source:HGNC Symbol;Acc:HGNC:15799]	4,320361e-02	0,5915210	1,0000000	1,944269e+01	2,442439e+01	2,193354e+01	8,125159e+00	1,406438e+01	1,109477e+01	1.97693	10.8388
448	ENSG00000101384	1	1	0	DDn	2	JAG1	jagged 1 [Source:HGNC Symbol;Acc:HGNC:6188]	9,485336e-05	1,033671e-02	1,000000e+00	2,9597794	0,0000000	1,4798897	1,014020e+01	10,0860100	1,011310e+01	0.146334	8.63321
449	ENSG00000101391	0	1	0	nDn	1	CDK5RAP1	CDK5 regulatory subunit associated protein 1 [Source:HGNC Symbol;Acc:HGNC:15880]	2,536394e-02	7,136913e-01	1,000000e+00	81,1387799	67,5837363	74,3612581	1,353327e+02	96,4894957	1,159111e+02	0.641537	41.5498
450	ENSG00000101412	1	1	0	UUn	2	E2F1	E2F transcription factor 1 [Source:HGNC Symbol;Acc:HGNC:3113]	3,812295e-03	0,2582212	1,0000000	9,950981e+00	1,534426e+01	1,264762e+01	1,625032e+00	2,073235e+00	1,849133e+00	6.83976	10.7985
451	ENSG00000101444	0	1	0	nUn	1	AHCY	adenosylhomocysteinase [Source:HGNC Symbol;Acc:HGNC:343]	4,699096e-03	0,2892996	1,0000000	4,271267e+01	4,649255e+01	4,460261e+01	2,593551e+01	2,964166e+01	2,778858e+01	1.60507	16.814
452	ENSG00000101460	1	1	1	UUU	3	MAP1LC3A	microtubule associated protein 1 light chain 3 alpha [Source:HGNC Symbol;Acc:HGNC:6838]	3,697255e-02	0,5915210	1,0000000	8,420061e+00	1,373513e+01	1,107759e+01	5,395105e+00	4,202504e+00	4,798805e+00	2.30841	6.27879
453	ENSG00000101493	0	1	0	nDn	1	ZNF516	zinc finger protein 516 [Source:HGNC Symbol;Acc:HGNC:28990]	8,362277e-03	3,378806e-01	1,000000e+00	7,7566632	0,1149383	3,9358008	1,794035e+01	6,0516060	1,199598e+01	0.328093	8.06018
454	ENSG00000101577	0	1	1	nDD	2	LPIN2	lipin 2 [Source:HGNC Symbol;Acc:HGNC:14450]	5,925608e-03	2,635200e-01	1,000000e+00	105,8376287	58,8484234	82,3430260	1,925338e+02	90,6620233	1,415979e+02	0.581527	59.2549
455	ENSG00000101665	0	1	1	nDD	2	SMAD7	SMAD family member 7 [Source:HGNC Symbol;Acc:HGNC:6773]	3,616998e-02	8,890313e-01	1,000000e+00	39,2936230	28,8495201	34,0715715	7,514148e+01	34,0683005	5,460489e+01	0.623966	20.5333
456	ENSG00000101695	0	1	1	nDD	2	RNF125	ring finger protein 125 [Source:HGNC Symbol;Acc:HGNC:21150]	3,388796e-02	8,511408e-01	1,000000e+00	95,3253088	54,7106436	75,0179762	1,186923e+02	109,9375090	1,143149e+02	0.65624	39.2969
457	ENSG00000101752	0	1	0	nUn	1	MIB1	mindbomb E3 ubiquitin protein ligase 1 [Source:HGNC Symbol;Acc:HGNC:21086]	1,981358e-02	0,5041077	1,0000000	3,199623e+01	2,798748e+01	2,999186e+01	2,229544e+01	2,280559e+01	2,255051e+01	1.32999	7.44134
458	ENSG00000101773	0	1	0	nUn	1	RBBP8	RB binding protein 8, endonuclease [Source:HGNC Symbol;Acc:HGNC:9891]	4,639977e-02	1,000000e+00	1,000000e+00	19,1875354	18,9648240	19,0761797	6,240123e+00	13,3359466	9,788035e+00	1.94893	9.28815
459	ENSG00000101846	0	1	0	nDn	1	STS	steroid sulfatase [Source:HGNC Symbol;Acc:HGNC:11425]	2,894836e-03	0,2404791	1,0000000	2,602564e+00	2,701050e+00	2,651807e+00	5,785113e+00	7,116240e+00	6,450676e+00	0.41109	3.79887
460	ENSG00000101856	0	1	0	nUn	1	PGRMC1	progesterone receptor membrane component 1 [Source:HGNC Symbol;Acc:HGNC:16090]	3,337359e-02	0,5915210	1,0000000	4,567245e+01	3,798711e+01	4,182978e+01	2,775554e+01	3,177093e+01	2,976324e+01	1.40542	12.0665
461	ENSG00000101911	0	1	0	nDn	1	PRPS2	phosphoribosyl pyrophosphate synthetase 2 [Source:HGNC Symbol;Acc:HGNC:9465]	6,732543e-03	0,3160392	1,0000000	3,944671e+01	3,603316e+01	3,773994e+01	5,154601e+01	5,620148e+01	5,387374e+01	0.700526	16.1338
462	ENSG00000101928	0	1	0	nUn	1	MOSPD1	motile sperm domain containing 1 [Source:HGNC Symbol;Acc:HGNC:25235]	3,173085e-03	0,2404791	1,0000000	2,873027e+01	3,281489e+01	3,077258e+01	1,670533e+01	1,417645e+01	1,544089e+01	1.99293	15.3317
463	ENSG00000101945	0	1	1	nUD	2	SUV39H1	suppressor of variegation 3-9 homolog 1 [Source:HGNC Symbol;Acc:HGNC:11479]	1,688182e-02	0,4710806	1,0000000	2,025918e+01	2,396464e+01	2,211191e+01	1,553530e+01	1,496091e+01	1,524811e+01	1.45014	6.8638
464	ENSG00000101974	1	1	0	DDn	2	ATP11C	ATPase phospholipid transporting 11C [Source:HGNC Symbol;Acc:HGNC:13554]	1,219527e-02	0,4087282	1,0000000	2,148391e+01	1,810278e+01	1,979335e+01	3,659571e+01	3,042613e+01	3,351092e+01	0.590654	13.7176
465	ENSG00000101997	0	1	0	nDn	1	CCDC22	coiled-coil domain containing 22 [Source:HGNC Symbol;Acc:HGNC:28909]	1,197543e-02	0,4047487	1,0000000	4,322298e+01	4,407884e+01	4,365091e+01	5,778613e+01	5,317568e+01	5,548090e+01	0.786774	11.83
466	ENSG00000102055	1	1	0	UUn	2	PPP1R2C	PPP1R2C family member C [Source:HGNC Symbol;Acc:HGNC:16324]	1,295314e-02	0,4218311	1,0000000	3,332303e+01	2,626340e+01	2,979322e+01	1,436528e+01	8,797241e+00	1,158126e+01	2.57254	18.212
467	ENSG00000102158	0	1	0	nDn	1	MAGT1	magnesium transporter 1 [Source:HGNC Symbol;Acc:HGNC:28880]	2,386675e-02	0,5397514	1,0000000	9,547839e+01	7,982466e+01	8,765152e+01	1,171973e+02	1,164934e+02	1,168453e+02	0.75015	29.1938
468	ENSG00000102172	0	1	0	nUn	1	SMS	spermine synthase [Source:HGNC Symbol;Acc:HGNC:11123]	3,373501e-02	0,5915210	1,0000000	1,006835e+02	1,301676e+02	1,154256e+02	6,792633e+01	8,018377e+01	7,405505e+01	1.55865	41.3705
469	ENSG00000102189	0	1	0	nDn	1	EEA1	early endosome antigen 1 [Source:HGNC Symbol;Acc:HGNC:3185]	6,976553e-04	0,2165491	1,0000000	2,403545e+01	2,258538e+01	2,331041e+01	4,023579e+01	3,995180e+01	4,009379e+01	0.581397	16.7834
470	ENSG00000102245	1	1	1	DDD	3	CD40LG	CD40 ligand [Source:HGNC Symbol;Acc:HGNC:11935]	2,045428e-03	0,2404791	1,0000000	7,210634e+01	4,361909e+01	5,786272e+01	2,487599e+02	2,720421e+02	2,604010e+02	0.222206	202.538
471	ENSG00000102265	0	1	0	nUn	1	TIMP1	TIMP metallopeptidase inhibitor 1 [Source:HGNC Symbol;Acc:HGNC:11820]	4,842331e-02	0,5915210	1,0000000	5,781775e+01	4,522823e+01	5,152299e+01	3,425567e+01	3,838287e+01	3,631927e+01	1.41861	15.2037
472	ENSG00000102302	0	1	0	nDn	1	FGD1	FYVE, RhoGEF and PH domain containing 1 [Source:HGNC Symbol;Acc:HGNC:3663]	4,351318e-02	0,5915210	1,0000000	6,582957e+00	6,034261e+00	6,308609e+00	7,995156e+00	7,676573e+00	7,835865e+00	0.805094	1.52726
473	ENSG00000102383	0	1	0	nDn	1	ZDHHC15	zinc finger DHHC-type containing 15 [Source:HGNC Symbol;Acc:HGNC:20342]	8,375856e-03	0,3459276	1,0000000	3,572147e-01	9,769757e-01	6,670952e-01	4,225083e+00	6,219705e+00	5,222394e+00	0.127737	4.5553
474	ENSG00000102385	0	1	0	nUn	1	DRP2	dystrophin related protein 2 [Source:HGNC Symbol;Acc:HGNC:3032]	3,206836e-02	0,5915210	1,0000000	2,398442e+00	3,160804e+00	2,779623e+00	1,105022e+00	1,624968e+00	1,364995e+00	2.03636	1.41463
475	ENSG00000102547	0	1	0	nUn	1	CAB39L	calcium binding protein 39 like [Source:HGNC Symbol;Acc:HGNC:20290]	3,808448e-02	0,5915210	1,0000000	1,342107e+01	1,476957e+01	1,409532e+01	1,111522e+01	1,159891e+01	1,135706e+01	1.24111	2.73826
476	ENSG00000102554	0	1	0	nDn	1	KLF5	Kruppel like factor 5 [Source:HGNC Symbol;Acc:HGNC:6349]	6,086067e-05	6,998617e-03	1,000000e+00	6,5319269	1,3792599	3,9555934	2,639052e+01	10,5342771	1,846240e+01	0.214251	14.5068
477	ENSG00000102575	0	1	1	nUU	2	ACP5	acid phosphatase 5, tartrate resistant [Source:HGNC Symbol;Acc:HGNC:124]	3,672725e-04	3,158424e-02	1,000000e+00	20,3102103	35,7458197	28,0280150	5,590110e+00	12,8876794	9,238895e+00	3.0337	18.7891
478	ENSG00000102678	0	1	0	nDn	1	FGF9	fibroblast growth factor 9 [Source:HGNC Symbol;Acc:HGNC:3687]	2,315714e-03	1,321003e-01	1,000000e+00	2,3474112	0,4597533	1,4035823	1,066021e+01	3,5861369	7,123173e+00	0.197045	5.71959
479	ENSG00000102763	0	1	0	nDn	1	VWA8	von Willebrand factor A domain containing 8 [Source:HGNC Symbol;Acc:HGNC:29071]	4,965327e-02	1,000000e+00	1,000000e+00	26,7400759	17,3556874	22,0478816	4,238083e+01	30,4821636	3,643150e+01	0.605187	14.3836
480	ENSG00000102898	0	1	0	nUn	1	NUTF2	nuclear transport factor 2 [Source:HGNC Symbol;Acc:HGNC:13722]	1,590426e-02	0,4560995	1,0000000	6,679915e+01	8,177861e+01	7,428888e+01	4,894596e+01	4,970161e+01	4,932378e+01	1.50615	24.9651
481	ENSG00000102977	0	1	0	nDn	1	ACD	ACD, shelterin complex subunit and telomerase recruitment factor [Source:HGNC Symbol;Acc:HGNC:25070]	6,959286e-03	0,3192292	1,0000000	4,281474e+01	4,672242e+01	4,476858e+01	5,908615e+01	5,922729e+01	5,915672e+01	0.756779	14.3881
482	ENSG00000103056	0	1	0	nUn	1	SMPD3	sphingomyelin phosphodiesterase 3 [Source:HGNC Symbol;Acc:HGNC:14240]	1,800885e-02	0,4849411	1,0000000	5,822600e+01	6,051502e+01	5,937051e+01	9,425184e+00	2,403832e+01	1,673175e+01	3.54837	42.6388
483	ENSG00000103145	0	1	0	nUn	1	HCFC1R1	host cell factor C1 regulator 1 [Source:HGNC Symbol;Acc:HGNC:21198]	6,097784e-03	0,3062127	1,0000000	9,644797e+00	1,063179e+01	1,013830e+01	6,695131e+00	6,331772e+00	6,513452e+00	1.55652	3.62484
484	ENSG00000103152	0	1	0	nUn	1	MPG	N-methylpurine DNA glycosylase [Source:HGNC Symbol;Acc:HGNC:7211]	4,630898e-02	1,000000e+00	1,000000e+00	32,5575733	45,0558242	38,8066988	2,080041e+01	26,3356928	2,356805e+01	1.64658	15.2386
485	ENSG00000103194	0	1	0	nDn	1	USP10	ubiquitin specific peptidase 10 [Source:HGNC Symbol;Acc:HGNC:12608]	2,255206e-02	0,5282563	1,0000000	1,543678e+02	1,372938e+02	1,458308e+02	1,776485e+02	1,900092e+02	1,838288e+02	0.793297	37.998
486	ENSG00000103253	0	1	0	nUn	1	HAGHL	hydroxyacylglutathione hydrolase like [Source:HGNC Symbol;Acc:HGNC:14177]	3,820988e-02	0,5915210	1,0000000	4,439669e+00	7,298583e+00	5,869126e+00	2,795055e+00	1,849102e+00	2,322078e+00	2.52753	3.54705
487	ENSG00000103254	1	1	1	UUU	3	FAM173A	family with sequence similarity 173 member A [Source:HGNC Symbol;Acc:HGNC:14152]	2,944736e-02	0,5863421	1,0000000	4,046732e+01	5,775650e+01	4,911191e+01	2,840555e+01	2,146079e+01	2,493317e+01	1.96974	24.1787
488	ENSG00000103260	0	1	0	nUn	1	METRN	meteorin, glial cell differentiation regulator [Source:HGNC Symbol;Acc:HGNC:14151]	2,182723e-04	0,2165491	1,0000000	2,219834e+01	2,201069e+01	2,210452e+01	8,385164e+00	9,021375e+00	8,703269e+00	2.53979	13.4012
489	ENSG00000103274	0	1	0	nUn	1	NUBP1	nucleotide binding protein 1 [Source:HGNC Symbol;Acc:HGNC:8041]	5,598640e-03	0,2958839	1,0000000	2,107567e+01	2,281526e+01	2,194546e+01	1,501529e+01	1,339198e+01	1,420364e+01	1.54506	7.74183
490	ENSG00000103363	0	1	0	nUn	1	ELOB	elongin B [Source:HGNC Symbol;Acc:HGNC:11619]	1,329747e-02	4,728582e-01	1,000000e+00	83,1800071	119,8806751	101,5303411	5,746113e+01	65,8952654	6,167820e+01	1.64613	39.8521
491	ENSG00000103365	0	1	1	nDD	2	GGA2	golgi associated, gamma adaptin ear containing, ARF binding protein 2 [Source:HGNC Symbol;Acc:HGNC:16064]	4,843372e-02	0,5915210	1,0000000	2,270355e+02	1,656836e+02	1,963595e+02	2,794405e+02	2,815677e+02	2,805041e+02	0.700024	84.1446
492	ENSG00000103381	1	1	0	UUn	2	CPPED1	calcineurin like phosphoesterase domain containing 1 [Source:HGNC Symbol;Acc:HGNC:25632]	1,783931e-02	0,4847894	1,0000000	2,954676e+01	4,821662e+01	3,888169e+01	1,358527e+01	1,462471e+01	1,410499e+01	2.75659	24.7767
493	ENSG00000103415	0	1	0	nDn	1	HMOX2	heme oxygenase 2 [Source:HGNC Symbol;Acc:HGNC:5014]	4,753454e-03	0,2910545	1,0000000	1,196669e+02	1,315469e+02	1,256069e+02	1,901287e+02	1,745440e+02	1,823364e+02	0.688875	56.7294
494	ENSG00000103479	0	1	1	nDD	2	RBL2	RB transcriptional corepressor like 2 [Source:HGNC Symbol;Acc:HGNC:9894]	2,181655e-02	6,512793e-01	1,000000e+00	540,8231382	332,7464566	436,7847974	6,758833e+02	672,9610008	6,744221e+02	0.647643	237.637
495	ENSG00000103490	0	1	0	nUn	1	PYCARD	PYD and CARD domain containing [Source:HGNC Symbol;Acc:HGNC:16608]	2,776675e-02	0,5742805	1,0000000	1,913650e+01	2,821736e+01	2,367693e+01	9,945194e+00	1,260751e+01	1,127635e+01	2.0997	12.4006
496	ENSG00000103502	0	1	0	nUn	1	CDIPT	CDP-diacylglycerol--inositol 3-phosphatidyltransferase [Source:HGNC Symbol;Acc:HGNC:1769]	3,287622e-02	0,5915210	1,0000000	1,043577e+02	1,248805e+02	1,146191e+02	7,416645e+01	8,724398e+01	8,070521e+01	1.42022	33.9139
497	ENSG00000103522	0	1	1	nUU	2	IL21R	interleukin 21 receptor [Source:HGNC Symbol;Acc:HGNC:6006]	4,363045e-02	0,5915210	1,0000000	1,268112e+02	1,607412e+02	1,437762e+02	1,044570e+02	1,033816e+02	1,039193e+02	1.38354	39.8569
498	ENSG00000103642	0	1	0	nUn	1	LACTB	lactamase beta [Source:HGNC Symbol;Acc:HGNC:16468]	1,166965e-02	0,3990404	1,0000000	1,944269e+01	1,775797e+01	1,860033e+01	1,371527e+01	1,215924e+01	1,293726e+01	1.43773	5.66307
499	ENSG00000103876	0	1	0	nUn	1	FAH	fumarylacetoacetate hydrolase [Source:HGNC Symbol;Acc:HGNC:3579]	3,100453e-02	0,5915210	1,0000000	1,056335e+01	1,281562e+01	1,168949e+01	8,255161e+00	6,443839e+00	7,349500e+00	1.59051	4.33999
500	ENSG00000104081	0	1	1	nUD	2	BMF	Bcl2 modifying factor [Source:HGNC Symbol;Acc:HGNC:24132]	7,612278e-03	0,3342024	1,0000000	1,076747e+01	1,097661e+01	1,087204e+01	2,665052e+00	4,650771e+00	3,657911e+00	2.9722	7.21413
501	ENSG00000104093	0	1	0	nDn	1	DMXL2	Dmx like 2 [Source:HGNC Symbol;Acc:HGNC:2938]	1,789192e-02	0,4847902	1,0000000	1,581951e+00	1,724075e-01	8,771792e-01	9,295182e+00	9,805842e+00	9,550512e+00	0.0918463	8.67333
502	ENSG00000104147	0	1	0	nUn	1	OIP5	Opa interacting protein 5 [Source:HGNC Symbol;Acc:HGNC:20300]	3,684467e-02	0,5915210	1,0000000	2,500503e+00	5,344632e+00	3,922567e+00	7,150140e-01	1,064634e+00	8,898241e-01	4.40825	3.03274
503	ENSG00000104164	0	1	0	nDn	1	BLOC1S6	biogenesis of lysosomal organelles complex 1 subunit 6 [Source:HGNC Symbol;Acc:HGNC:8549]	2,379450e-02	0,5384755	1,0000000	8,404752e+01	7,361799e+01	7,883276e+01	1,091371e+02	9,889892e+01	1,040180e+02	0.757876	25.1853
504	ENSG00000104177	0	1	0	nDn	1	MYEF2	myelin expression factor 2 [Source:HGNC Symbol;Acc:HGNC:17940]	6,364408e-03	0,3114706	1,0000000	8,522123e+00	1,097661e+01	9,749366e+00	1,943538e+01	2,381419e+01	2,162478e+01	0.450842	11.8754
505	ENSG00000104205	0	1	0	nDn	1	SGK3	serum/glucocorticoid regulated kinase family member 3 [Source:HGNC Symbol;Acc:HGNC:10812]	3,446931e-02	0,5915210	1,0000000	3,827301e+00	3,275742e+00	3,551521e+00	4,875095e+00	6,107639e+00	5,491367e+00	0.646746	1.93985
506	ENSG00000104218	0	1	0	nDn	1	CSPP1	centrosome and spindle pole associated protein 1 [Source:HGNC Symbol;Acc:HGNC:26193]	2,712612e-02	0,5729145	1,0000000	2,230040e+01	1,775797e+01	2,002919e+01	2,801555e+01	3,244333e+01	3,022944e+01	0.662572	10.2003
507	ENSG00000104219	0	1	1	nDD	2	ZDHHC2	zinc finger DHHC-type containing 2 [Source:HGNC Symbol;Acc:HGNC:18469]	3,747878e-02	0,5915210	1,0000000	1,791177e+01	9,367473e+00	1,363962e+01	2,723553e+01	3,109853e+01	2,916703e+01	0.467638	15.5274
508	ENSG00000104228	0	1	0	nDn	1	TRIM35	tripartite motif containing 35 [Source:HGNC Symbol;Acc:HGNC:16285]	9,785157e-04	0,2185802	1,0000000	5,077552e+01	4,902119e+01	4,989836e+01	8,144659e+01	7,682177e+01	7,913418e+01	0.630554	29.2358
509	ENSG00000104290	1	1	1	DDD	3	FZD3	frizzled class receptor 3 [Source:HGNC Symbol;Acc:HGNC:4041]	1,098122e-05	1,698216e-03	6,402273e-01	14,4927129	8,7353129	11,6140129	1,014020e+01	68,4728012	3,930650e+01	0.295473	27.6925
510	ENSG00000104312	1	1	1	DDD	3	RIPK2	receptor interacting serine/threonine kinase 2 [Source:HGNC Symbol;Acc:HGNC:10020]	1,334091e-06	2,859564e-04	7,778015e-02	156,6641852	38,5043395	97,5842623	3,324165e+02	174,1517727	2,532842e+02	0.385276	155.7
511	ENSG00000104320	0	1	0	nDn	1	NBN	nibrin [Source:HGNC Symbol;Acc:HGNC:7652]	2,166522e-02	6,494219e-01	1,000000e+00	70,3202759	38,6192779	54,4697769	1,040020e+02	69,9296694	8,696586e+01	0.626335	32.4961
512	ENSG00000104324	0	1	0	nDn	1	CPQ	carboxypeptidase Q [Source:HGNC Symbol;Acc:HGNC:16910]	4,922323e-02	0,5915210	1,0000000	2,770966e+01	2,603353e+01	2,687159e+01	4,751593e+01	3,457260e+01	4,104426e+01	0.654698	14.1727
513	ENSG00000104341	0	1	1	nUU	2	LAPTM4B	lysosomal protein transmembrane 4 beta [Source:HGNC Symbol;Acc:HGNC:13646]	4,891751e-03	0,2943054	1,0000000	3,495601e+01	4,246971e+01	3,871286e+01	1,527530e+01	1,002998e+01	1,265264e+01	3.05967	26.0602
514	ENSG00000104381	0	1	0	nUn	1	GDAP1	ganglioside induced differentiation associated protein 1 [Source:HGNC Symbol;Acc:HGNC:15968]	1,123300e-02	0,3907557	1,0000000	1,607466e+01	1,810278e+01	1,708872e+01	1,098521e+01	8,573108e+00	9,779161e+00	1.74746	7.30956
515	ENSG00000104419	1	1	0	UUn	2	NDRG1	N-myc downstream regulated 1 [Source:HGNC Symbol;Acc:HGNC:7679]	2,070885e-02	0,5124648	1,0000000	9,333510e+01	1,152257e+02	1,042804e+02	6,350624e+01	7,211496e+01	6,781060e+01	1.53782	36.4698
516	ENSG00000104427	1	1	1	UUU	3	ZC2HC1A	zinc finger C2HC-type containing 1A [Source:HGNC Symbol;Acc:HGNC:24277]	3,285404e-08	1,107200e-05	1,915456e-03	22,3514375	81,8360888	52,0937632	5,330105e+00	19,7237529	1,252693e+01	4.15854	39.5668
517	ENSG00000104432	1	1	1	UUU	3	IL7	interleukin 7 [Source:HGNC Symbol;Acc:HGNC:6023]	3,227671e-06	6,169825e-04	1,881797e-01	4,1845157	24,1370487	14,1607822	6,500128e-01	2,8016694	1,725841e+00	8.20515	12.4349
518	ENSG00000104490	0	1	0	nDn	1	NCALD	neurocalcin delta [Source:HGNC Symbol;Acc:HGNC:7655]	2,851086e-02	7,713412e-01	1,000000e+00	20,5143330	24,1370487	22,3256909	1,378027e+01	63,5418630	3,866107e+01	0.577472	16.3354
519	ENSG00000104522	0	1	0	nUn	1	TSTA3	tissue specific transplantation antigen P35B [Source:HGNC Symbol;Acc:HGNC:12390]	9,581117e-03	3,706691e-01	1,000000e+00	68,5852329	120,9151200	94,7501764	4,849095e+01	63,5418630	5,601641e+01	1.69147	38.7338
520	ENSG00000104626	1	1	1	UUU	3	ERI1	exoribonuclease 1 [Source:HGNC Symbol;Acc:HGNC:23994]	4,424685e-02	0,5915210	1,0000000	3,260860e+01	2,902192e+01	3,081526e+01	1,735534e+01	2,381419e+01	2,058476e+01	1.49699	10.2305
521	ENSG00000104689	0	1	0	nDn	1	TNFRSF10A	TNF receptor superfamily member 10a [Source:HGNC Symbol;Acc:HGNC:11904]	3,239998e-02	0,5915210	1,0000000	8,312897e+01	9,430689e+01	8,871793e+01	1,118672e+02	1,364413e+02	1,241542e+02	0.714578	35.4363
522	ENSG00000104738	0	1	0	nUn	1	MCM4	minichromosome maintenance complex component 4 [Source:HGNC Symbol;Acc:HGNC:6947]	2,819361e-02	0,5794764	1,0000000	7,292283e+01	5,442329e+01	6,367306e+01	3,542569e+01	4,096040e+01	3,819305e+01	1.66714	25.48
523	ENSG00000104783	0	1	1	nUU	2	KCNN4	potassium calcium-activated channel subfamily N member 4 [Source:HGNC Symbol;Acc:HGNC:6293]	4,848778e-03	2,281626e-01	1,000000e+00	57,7667289	127,1217897	92,4442593	4,381086e+01	60,2919265	5,205139e+01	1.77602	40.3929
524	ENSG00000104853	0	1	0	nUn	1	CLPTM1	CLPTM1, transmembrane protein [Source:HGNC Symbol;Acc:HGNC:2087]	4,423519e-02	0,5915210	1,0000000	2,628080e+01	2,959662e+01	2,793871e+01	2,112541e+01	2,325385e+01	2,218963e+01	1.25909	5.74907
525	ENSG00000104872	0	1	0	nUn	1	PIH1D1	PIH1 domain containing 1 [Source:HGNC Symbol;Acc:HGNC:26075]	4,099858e-02	0,5915210	1,0000000	1,076237e+02	1,200531e+02	1,138384e+02	9,405684e+01	7,738210e+01	8,571947e+01	1.32803	28.1189
526	ENSG00000104889	0	1	0	nUn	1	RNASEH2A	ribonuclease H2 subunit A [Source:HGNC Symbol;Acc:HGNC:18518]	2,359814e-02	0,5369164	1,0000000	2,372926e+01	3,511365e+01	2,942146e+01	1,384527e+01	1,484885e+01	1,434706e+01	2.0507	15.0744
527	ENSG00000104897	0	1	0	nUn	1	SF3A2	splicing factor 3a subunit 2 [Source:HGNC Symbol;Acc:HGNC:10766]	1,051592e-02	0,3762280	1,0000000	2,628080e+01	2,867711e+01	2,747895e+01	2,060540e+01	2,078838e+01	2,069689e+01	1.32768	6.78206
528	ENSG00000104973	0	1	0	nUn	1	MED25	mediator complex subunit 25 [Source:HGNC Symbol;Acc:HGNC:28845]	2,350084e-02	0,5362226	1,0000000	2,291277e+01	2,591859e+01	2,441568e+01	1,423528e+01	1,787465e+01	1,605496e+01	1.52076	8.36072
529	ENSG00000104976	0	1	0	nUn	1	SNAPC2	small nuclear RNA activating complex polypeptide 2 [Source:HGNC Symbol;Acc:HGNC:11135]	3,834183e-02	0,5915210	1,0000000	1,729940e+01	1,787291e+01	1,758615e+01	8,905174e+00	1,305578e+01	1,098048e+01	1.60158	6.60568
530	ENSG00000104983	0	1	0	nUn	1	CCDC61	coiled-coil domain containing 61 [Source:HGNC Symbol;Acc:HGNC:33629]	1,276312e-02	0,4187137	1,0000000	2,158598e+01	2,338995e+01	2,248796e+01	1,722534e+01	1,563331e+01	1,642933e+01	1.36877	6.05864
531	ENSG00000105011	1	1	0	UUn	2	ASF1B	anti-silencing function 1B histone chaperone [Source:HGNC Symbol;Acc:HGNC:20996]	1,497998e-02	0,4432941	1,0000000	1,280870e+01	2,637834e+01	1,959352e+01	2,925057e+00	2,745636e+00	2,835346e+00	6.91045	16.7582
532	ENSG00000105058	0	1	0	nUn	1	FAM32A	family with sequence similarity 32 member A [Source:HGNC Symbol;Acc:HGNC:24563]	1,690979e-02	0,4714846	1,0000000	1,189525e+02	1,418913e+02	1,304219e+02	8,690670e+01	9,363178e+01	9,026924e+01	1.44481	40.1527
533	ENSG00000105072	0	1	0	nUn	1	C19orf44	chromosome 19 open reading frame 44 [Source:HGNC Symbol;Acc:HGNC:26141]	4,531221e-02	0,5915210	1,0000000	3,010810e+00	3,965372e+00	3,488091e+00	1,365027e+00	2,185302e+00	1,775164e+00	1.96494	1.71293
534	ENSG00000105088	1	1	0	UUn	2	OLFM2	olfactomedin 2 [Source:HGNC Symbol;Acc:HGNC:17189]	3,188042e-03	1,682075e-01	1,000000e+00	10,5123199	30,9184100	20,7153649	4,550089e+00	10,5342771	7,542183e+00	2.7466	13.1732
535	ENSG00000105173	1	1	0	UUn	2	CCNE1	cyclin E1 [Source:HGNC Symbol;Acc:HGNC:1589]	4,526103e-02	0,5915210	1,0000000	5,358221e+00	1,224093e+01	8,799576e+00	1,235024e+00	2,409435e+00	1,822230e+00	4.82902	6.97735
536	ENSG00000105185	0	1	0	nUn	1	PDCD5	programmed cell death 5 [Source:HGNC Symbol;Acc:HGNC:8764]	2,913152e-02	7,798662e-01	1,000000e+00	39,9059911	64,0206481	51,9633196	2,860056e+01	34,4045008	3,150253e+01	1.6495	20.4608
537	ENSG00000105202	0	1	0	nUn	1	FBL	fibrillarin [Source:HGNC Symbol;Acc:HGNC:3599]	1,464203e-02	0,4427694	1,0000000	5,230644e+01	5,913576e+01	5,572110e+01	4,244583e+01	3,961560e+01	4,103072e+01	1.35803	14.6904
538	ENSG00000105221	0	1	0	nUn	1	AKT2	AKT serine/threonine kinase 2 [Source:HGNC Symbol;Acc:HGNC:392]	3,725860e-02	0,5915210	1,0000000	2,883233e+01	3,120575e+01	3,001904e+01	2,398547e+01	2,560726e+01	2,479636e+01	1.21062	5.22268
539	ENSG00000105246	1	1	1	UUU	3	EBI3	Epstein-Barr virus induced 3 [Source:HGNC Symbol;Acc:HGNC:3129]	1,400292e-02	0,4324144	1,0000000	7,603570e+00	1,695340e+01	1,227849e+01	8,450165e-01	9,525675e-01	8,987920e-01	13.6611	11.3797
540	ENSG00000105339	0	1	1	nUD	2	DENND3	DENN domain containing 3 [Source:HGNC Symbol;Acc:HGNC:29134]	3,761723e-02	0,5915210	1,0000000	1,668703e+01	1,660859e+01	1,664781e+01	1,046520e+01	5,099038e+00	7,782121e+00	2.13924	8.86569
541	ENSG00000105352	1	1	0	UUn	2	CEACAM4	carcinoembryonic antigen related cell adhesion molecule 4 [Source:HGNC Symbol;Acc:HGNC:1816]	9,999047e-04	0,2212388	1,0000000	2,015712e+01	2,350489e+01	2,183100e+01	4,550089e-01	1,176701e+00	8,158550e-01	26.7584	21.0151
542	ENSG00000105355	0	1	1	nUU	2	PLIN3	perilipin 3 [Source:HGNC Symbol;Acc:HGNC:16893]	2,321682e-02	6,764552e-01	1,000000e+00	59,8079560	85,0543620	72,4311590	3,666072e+01	53,9041201	4,528242e+01	1.59954	27.1487
543	ENSG00000105364	0	1	1	nUU	2	MRPL4	mitochondrial ribosomal protein L4 [Source:HGNC Symbol;Acc:HGNC:14276]	1,418880e-02	0,4360527	1,0000000	3,322097e+01	3,948131e+01	3,635114e+01	2,229544e+01	2,493486e+01	2,361515e+01	1.53931	12.736
544	ENSG00000105369	0	1	1	nUU	2	CD79A	CD79a molecule [Source:HGNC Symbol;Acc:HGNC:1698]	5,979976e-04	4,617809e-02	1,000000e+00	15,2071424	45,6305158	30,4188291	4,160082e+00	17,5944841	1,087728e+01	2.79655	19.5415
545	ENSG00000105383	0	1	0	nUn	1	CD33	CD33 molecule [Source:HGNC Symbol;Acc:HGNC:1659]	4,286755e-02	0,5915210	1,0000000	2,806687e+00	1,005710e+01	6,431895e+00	4,550089e-01	5,603338e-02	2,555211e-01	25.1717	6.17637
546	ENSG00000105393	0	1	0	nUn	1	BABAM1	BRISC and BRCA1 A complex member 1 [Source:HGNC Symbol;Acc:HGNC:25008]	4,362631e-02	0,5915210	1,0000000	4,373329e+01	4,798675e+01	4,586002e+01	3,919577e+01	3,457260e+01	3,688418e+01	1.24335	8.97584
547	ENSG00000105402	0	1	0	nUn	1	NAPA	NSF attachment protein alpha [Source:HGNC Symbol;Acc:HGNC:7641]	7,933661e-03	0,3378382	1,0000000	1,087464e+02	1,144211e+02	1,115837e+02	9,119678e+01	9,071805e+01	9,095741e+01	1.22677	20.6263
548	ENSG00000105429	0	1	0	nDn	1	MEGF8	multiple EGF like domains 8 [Source:HGNC Symbol;Acc:HGNC:3233]	3,878085e-03	0,2599289	1,0000000	2,602564e+00	2,586112e+00	2,594338e+00	4,355085e+00	4,314570e+00	4,334828e+00	0.598487	1.74049
549	ENSG00000105499	0	1	1	nUU	2	PLA2G4C	phospholipase A2 group IVC [Source:HGNC Symbol;Acc:HGNC:9037]	3,457105e-02	8,611463e-01	1,000000e+00	4,0824543	3,2182732	3,6503637	1,690033e+00	0,2241336	9,570834e-01	3.81405	2.69328
550	ENSG00000105518	0	1	0	nUn	1	TMEM205	transmembrane protein 205 [Source:HGNC Symbol;Acc:HGNC:29631]	1,557781e-03	0,2379667	1,0000000	3,811991e+01	3,948131e+01	3,880061e+01	2,645552e+01	2,594346e+01	2,619949e+01	1.48097	12.6011
551	ENSG00000105520	0	1	0	nUn	1	PLPPR2	phospholipid phosphatase related 2 [Source:HGNC Symbol;Acc:HGNC:29566]	2,799488e-03	0,2404791	1,0000000	9,848920e+00	1,097661e+01	1,041276e+01	3,575070e+00	4,650771e+00	4,112920e+00	2.53172	6.29984
552	ENSG00000105559	0	1	0	nUn	1	PLEKHA4	pleckstrin homology domain containing A4 [Source:HGNC Symbol;Acc:HGNC:14339]	3,608379e-02	0,5915210	1,0000000	2,500503e+00	3,505619e+00	3,003061e+00	5,850114e-01	1,400835e+00	9,929230e-01	3.02446	2.01014
553	ENSG00000105619	0	1	0	nUn	1	TFPT	TCF3 fusion partner [Source:HGNC Symbol;Acc:HGNC:13630]	5,696113e-03	0,2966643	1,0000000	1,699321e+01	1,787291e+01	1,743306e+01	8,905174e+00	1,092651e+01	9,915842e+00	1.7581	7.51722
554	ENSG00000105655	0	1	0	nDn	1	ISYNA1	inositol-3-phosphate synthase 1 [Source:HGNC Symbol;Acc:HGNC:29821]	8,747743e-03	0,3517316	1,0000000	1,883032e+01	1,350525e+01	1,616779e+01	3,711573e+01	3,210713e+01	3,461143e+01	0.467123	18.4436
555	ENSG00000105677	0	1	0	nUn	1	TMEM147	transmembrane protein 147 [Source:HGNC Symbol;Acc:HGNC:30414]	2,417578e-02	0,5412813	1,0000000	7,475994e+01	8,246824e+01	7,861409e+01	5,622610e+01	6,370996e+01	5,996803e+01	1.31093	18.6461
556	ENSG00000105701	0	1	0	nUn	1	FKBP8	FK506 binding protein 8 [Source:HGNC Symbol;Acc:HGNC:3724]	7,584985e-03	3,145233e-01	1,000000e+00	93,0799589	145,8567370	119,4683479	6,695132e+01	73,5158062	7,023356e+01	1.70102	49.2348
557	ENSG00000105708	0	1	1	nDD	2	ZNF14	zinc finger protein 14 [Source:HGNC Symbol;Acc:HGNC:12924]	3,789366e-02	0,5915210	1,0000000	2,679110e+01	1,706834e+01	2,192972e+01	4,413586e+01	3,636567e+01	4,025076e+01	0.544827	18.321
558	ENSG00000105722	0	1	0	nDn	1	ERF	ETS2 repressor factor [Source:HGNC Symbol;Acc:HGNC:3444]	2,691492e-02	0,5729074	1,0000000	3,316994e+00	2,701050e+00	3,009022e+00	4,355085e+00	4,538704e+00	4,446895e+00	0.676657	1.43787
559	ENSG00000105810	0	1	0	nDn	1	CDK6	cyclin dependent kinase 6 [Source:HGNC Symbol;Acc:HGNC:1777]	2,165235e-02	6,494105e-01	1,000000e+00	22,6576216	22,9876654	22,8226435	3,120061e+01	49,6455826	4,042310e+01	0.564594	17.6005
560	ENSG00000105835	1	1	0	UUn	2	NAMPT	nicotinamide phosphoribosyltransferase [Source:HGNC Symbol;Acc:HGNC:30092]	2,394784e-02	0,5399977	1,0000000	1,871295e+02	1,812003e+02	1,841649e+02	1,147272e+02	6,729609e+01	9,101167e+01	2.02353	93.1532
561	ENSG00000105926	0	1	0	nDn	1	MPP6	membrane palmitoylated protein 6 [Source:HGNC Symbol;Acc:HGNC:18167]	2,761727e-02	0,5734123	1,0000000	1,301282e+01	1,350525e+01	1,325904e+01	1,670533e+01	1,574538e+01	1,622535e+01	0.81718	2.96632
562	ENSG00000105939	0	1	1	nDD	2	ZC3HAV1	zinc finger CCCH-type containing, antiviral 1 [Source:HGNC Symbol;Acc:HGNC:23721]	3,081199e-02	8,048389e-01	1,000000e+00	483,4646548	302,2878000	392,8762274	7,152741e+02	468,7753316	5,920247e+02	0.663615	199.148
563	ENSG00000105953	0	1	0	nUn	1	OGDH	oxoglutarate dehydrogenase [Source:HGNC Symbol;Acc:HGNC:8124]	6,229000e-03	0,3114706	1,0000000	1,594709e+02	1,774073e+02	1,684391e+02	1,144672e+02	1,225450e+02	1,185061e+02	1.42135	49.9329
564	ENSG00000106003	0	1	0	nUn	1	LFNG	LFNG O-fucosylpeptide 3-beta-N-acetylglucosaminyltransferase [Source:HGNC Symbol;Acc:HGNC:6560]	3,738806e-03	0,2555406	1,0000000	1,821795e+01	2,361982e+01	2,091889e+01	4,355085e+00	6,443839e+00	5,399462e+00	3.87425	15.5194
565	ENSG00000106069	0	1	0	nDn	1	CHN2	chimerin 2 [Source:HGNC Symbol;Acc:HGNC:1944]	1,972945e-04	0,2165491	1,0000000	1,071644e+00	8,620374e-01	9,668408e-01	1,306526e+01	1,115064e+01	1,210795e+01	0.0798517	11.1411
566	ENSG00000106070	0	1	1	nDD	2	GRB10	growth factor receptor bound protein 10 [Source:HGNC Symbol;Acc:HGNC:4564]	6,862623e-03	0,3184404	1,0000000	2,908748e+00	1,206852e+00	2,057800e+00	1,085521e+01	1,395231e+01	1,240376e+01	0.165901	10.346
567	ENSG00000106089	0	1	1	nUU	2	STX1A	syntaxin 1A [Source:HGNC Symbol;Acc:HGNC:11433]	3,466956e-03	0,2453039	1,0000000	9,848920e+00	1,201105e+01	1,092999e+01	5,005098e+00	4,986971e+00	4,996034e+00	2.18773	5.93395
568	ENSG00000106100	0	1	0	nUn	1	NOD1	nucleotide binding oligomerization domain containing 1 [Source:HGNC Symbol;Acc:HGNC:16390]	9,662975e-03	0,3645390	1,0000000	2,801584e+01	2,499908e+01	2,650746e+01	1,774535e+01	1,910738e+01	1,842637e+01	1.43856	8.0811
569	ENSG00000106123	0	1	0	nUn	1	EPHB6	EPH receptor B6 [Source:HGNC Symbol;Acc:HGNC:3396]	1,677596e-02	5,494786e-01	1,000000e+00	83,2820685	189,9930545	136,6375615	7,917156e+01	91,5585575	8,536506e+01	1.60063	51.2725
570	ENSG00000106211	0	1	1	nUU	2	HSPB1	heat shock protein family B (small) member 1 [Source:HGNC Symbol;Acc:HGNC:5246]	2,416156e-02	6,936116e-01	1,000000e+00	102,4696038	50,8027405	76,6361722	6,305124e+01	33,5079666	4,827960e+01	1.58734	28.3566
571	ENSG00000106261	0	1	0	nDn	1	ZKSCAN1	zinc finger with KRAB and SCAN domains 1 [Source:HGNC Symbol;Acc:HGNC:13101]	2,336969e-02	0,5355738	1,0000000	9,496808e+01	8,442219e+01	8,969514e+01	1,119972e+02	1,271397e+02	1,195685e+02	0.750157	29.8733
572	ENSG00000106266	0	1	0	nUn	1	SNX8	sorting nexin 8 [Source:HGNC Symbol;Acc:HGNC:14972]	3,076776e-02	0,5915210	1,0000000	1,189015e+01	1,511439e+01	1,350227e+01	9,165179e+00	7,452440e+00	8,308809e+00	1.62505	5.19346
573	ENSG00000106305	0	1	0	nUn	1	AIMP2	aminoacyl tRNA synthetase complex interacting multifunctional protein 2 [Source:HGNC Symbol;Acc:HGNC:20609]	1,218998e-02	0,4087282	1,0000000	1,444168e+01	1,844760e+01	1,644464e+01	6,955136e+00	8,909308e+00	7,932222e+00	2.07314	8.51242
574	ENSG00000106367	0	1	0	nUn	1	AP1S1	adaptor related protein complex 1 subunit sigma 1 [Source:HGNC Symbol;Acc:HGNC:559]	3,008636e-02	7,935997e-01	1,000000e+00	2,8577180	5,4021014	4,1299097	3,900077e-01	1,7930684	1,091538e+00	3.78357	3.03837
575	ENSG00000106415	0	1	1	nUU	2	GLCCI1	glucocorticoid induced 1 [Source:HGNC Symbol;Acc:HGNC:18713]	7,766241e-03	3,197651e-01	1,000000e+00	192,3856606	329,6431218	261,0143912	1,076421e+02	203,8494688	1,557458e+02	1.6759	105.269
576	ENSG00000106460	0	1	0	nDn	1	TMEM106B	transmembrane protein 106B [Source:HGNC Symbol;Acc:HGNC:22407]	5,054781e-03	2,344501e-01	1,000000e+00	72,9738713	44,2512559	58,6125636	9,347184e+01	112,8512453	1,031615e+02	0.568163	44.549
577	ENSG00000106462	1	1	0	UUn	2	EZH2	enhancer of zeste 2 polycomb repressive complex 2 subunit [Source:HGNC Symbol;Acc:HGNC:3527]	9,437520e-04	0,2180663	1,0000000	5,955280e+01	6,304367e+01	6,129823e+01	3,516569e+01	3,737427e+01	3,626998e+01	1.69005	25.0283
578	ENSG00000106479	0	1	0	nDn	1	ZNF862	zinc finger protein 862 [Source:HGNC Symbol;Acc:HGNC:34519]	4,801637e-02	0,5915210	1,0000000	3,097562e+01	1,948204e+01	2,522883e+01	4,335585e+01	4,107247e+01	4,221416e+01	0.597639	16.9853
579	ENSG00000106537	0	1	0	nUn	1	TSPAN13	tetraspanin 13 [Source:HGNC Symbol;Acc:HGNC:21643]	7,572726e-06	1,226403e-03	4,415051e-01	36,3338436	4,2527181	20,2932808	5,070100e+00	2,4654691	3,767784e+00	5.386	16.5255
580	ENSG00000106560	0	1	0	nDn	1	GIMAP2	GTPase, IMAP family member 2 [Source:HGNC Symbol;Acc:HGNC:21789]	8,541684e-03	0,3482499	1,0000000	4,097763e+01	3,132069e+01	3,614916e+01	6,298623e+01	6,606336e+01	6,452479e+01	0.560237	28.3756
581	ENSG00000106603	0	1	1	nDD	2	COA1	cytochrome c oxidase assembly factor 1 homolog [Source:HGNC Symbol;Acc:HGNC:21868]	4,051108e-02	0,5915210	1,0000000	7,302489e+01	6,844577e+01	7,073533e+01	1,166773e+02	8,948531e+01	1,030813e+02	0.686209	32.346
582	ENSG00000106615	0	1	0	nUn	1	RHEB	Ras homolog, mTORC1 binding [Source:HGNC Symbol;Acc:HGNC:10011]	4,502820e-02	0,5915210	1,0000000	6,465586e+01	7,200885e+01	6,833236e+01	5,414606e+01	5,844282e+01	5,629444e+01	1.21384	12.0379
583	ENSG00000106686	0	1	0	nDn	1	SPATA6L	spermatogenesis associated 6 like [Source:HGNC Symbol;Acc:HGNC:25472]	1,872729e-02	0,4935978	1,0000000	2,704626e+00	2,586112e+00	2,645369e+00	6,175121e+00	4,426637e+00	5,300879e+00	0.499043	2.65551
584	ENSG00000106733	1	1	1	DDD	3	NMRK1	nicotinamide riboside kinase 1 [Source:HGNC Symbol;Acc:HGNC:26057]	5,860046e-03	0,2999582	1,0000000	6,087959e+01	4,522823e+01	5,305391e+01	1,043270e+02	1,113383e+02	1,078327e+02	0.492002	54.7788
585	ENSG00000106868	0	1	0	nDn	1	SUSD1	sushi domain containing 1 [Source:HGNC Symbol;Acc:HGNC:25413]	1,858589e-02	0,4907489	1,0000000	4,031423e+00	3,160804e+00	3,596113e+00	1,735534e+01	9,581708e+00	1,346852e+01	0.267001	9.87241
586	ENSG00000106952	1	1	1	DDD	3	TNFSF8	TNF superfamily member 8 [Source:HGNC Symbol;Acc:HGNC:11938]	2,509072e-07	6,501508e-05	1,462839e-02	285,8738649	92,2954766	189,0846707	6,410426e+02	390,4406539	5,157416e+02	0.366627	326.657
587	ENSG00000106992	0	1	0	nUn	1	AK1	adenylate kinase 1 [Source:HGNC Symbol;Acc:HGNC:361]	4,743711e-02	0,5915210	1,0000000	7,297386e+00	6,723891e+00	7,010639e+00	5,005098e+00	5,771438e+00	5,388268e+00	1.30109	1.62237
588	ENSG00000107077	0	1	0	nDn	1	KDM4C	lysine demethylase 4C [Source:HGNC Symbol;Acc:HGNC:17071]	8,740724e-03	3,480886e-01	1,000000e+00	146,0498039	80,5717672	113,3107856	2,004639e+02	177,7379096	1,891009e+02	0.599208	75.7901
589	ENSG00000107104	0	1	0	nUn	1	KANK1	KN motif and ankyrin repeat domains 1 [Source:HGNC Symbol;Acc:HGNC:19309]	1,156467e-02	4,267028e-01	1,000000e+00	15,3092038	8,3904979	11,8498508	1,820036e+00	6,3878063	4,103921e+00	2.88745	7.74593
590	ENSG00000107185	0	1	1	nDD	2	RGP1	RGP1 homolog, RAB6A GEF complex partner 1 [Source:HGNC Symbol;Acc:HGNC:21965]	4,065886e-02	0,5915210	1,0000000	2,230040e+01	1,936711e+01	2,083376e+01	2,580550e+01	2,605552e+01	2,593051e+01	0.803446	5.09676
591	ENSG00000107242	1	1	0	UUn	2	PIP5K1B	phosphatidylinositol-4-phosphate 5-kinase type 1 beta [Source:HGNC Symbol;Acc:HGNC:8995]	4,211871e-02	9,714989e-01	1,000000e+00	5,9195588	5,0572864	5,4884226	5,200102e-01	3,1378698	1,828940e+00	3.00088	3.65948
592	ENSG00000107262	0	1	0	nUn	1	BAG1	BCL2 associated athanogene 1 [Source:HGNC Symbol;Acc:HGNC:937]	8,597909e-03	0,3488884	1,0000000	7,343314e+01	8,327281e+01	7,835297e+01	4,634591e+01	5,362395e+01	4,998493e+01	1.56753	28.368
593	ENSG00000107290	0	1	0	nDn	1	SETX	senataxin [Source:HGNC Symbol;Acc:HGNC:445]	4,979182e-02	0,5915210	1,0000000	1,870274e+02	1,270643e+02	1,570459e+02	2,375796e+02	2,424564e+02	2,400180e+02	0.654309	82.9722
594	ENSG00000107331	1	1	0	UUn	2	ABCA2	ATP binding cassette subfamily A member 2 [Source:HGNC Symbol;Acc:HGNC:32]	1,071755e-03	0,2239623	1,0000000	2,770966e+01	3,201032e+01	2,985999e+01	9,295182e+00	1,115064e+01	1,022291e+01	2.92089	19.6371
595	ENSG00000107560	0	1	0	nDn	1	RAB11FIP2	RAB11 family interacting protein 2 [Source:HGNC Symbol;Acc:HGNC:29152]	3,536646e-02	0,5915210	1,0000000	2,189216e+01	2,028661e+01	2,108939e+01	2,788554e+01	2,504692e+01	2,646623e+01	0.796841	5.37685
596	ENSG00000107614	1	1	1	DDD	3	TRDMT1	tRNA aspartic acid methyltransferase 1 [Source:HGNC Symbol;Acc:HGNC:2977]	1,847870e-02	0,4898426	1,0000000	1,536023e+01	9,942164e+00	1,265120e+01	2,424547e+01	2,605552e+01	2,515050e+01	0.50302	12.4993
597	ENSG00000107771	0	1	1	nDD	2	CCSER2	coiled-coil serine rich protein 2 [Source:HGNC Symbol;Acc:HGNC:29197]	1,710792e-03	0,2404791	1,0000000	1,457946e+02	1,285585e+02	1,371766e+02	2,680002e+02	2,416720e+02	2,548361e+02	0.538293	117.66
598	ENSG00000107789	0	1	0	nUn	1	MINPP1	multiple inositol-polyphosphate phosphatase 1 [Source:HGNC Symbol;Acc:HGNC:7102]	1,929065e-02	6,030475e-01	1,000000e+00	13,0638539	29,4242117	21,2440328	4,290084e+00	15,4652153	9,877650e+00	2.15072	11.3664
599	ENSG00000107796	1	1	0	UUn	2	ACTA2	actin, alpha 2, smooth muscle, aorta [Source:HGNC Symbol;Acc:HGNC:130]	1,251424e-03	0,2369213	1,0000000	4,373329e+01	5,453823e+01	4,913576e+01	8,905174e+00	1,204718e+01	1,047618e+01	4.69024	38.6596
600	ENSG00000107882	0	1	0	nDn	1	SUFU	SUFU negative regulator of hedgehog signaling [Source:HGNC Symbol;Acc:HGNC:16466]	2,332979e-03	0,2404791	1,0000000	1,668703e+01	1,821772e+01	1,745238e+01	2,697553e+01	2,784859e+01	2,741206e+01	0.636668	9.95968
601	ENSG00000107960	0	1	0	nUn	1	STN1	STN1, CST complex subunit [Source:HGNC Symbol;Acc:HGNC:26200]	2,089593e-02	0,5146913	1,0000000	1,440596e+02	1,872920e+02	1,656758e+02	1,065371e+02	9,643345e+01	1,014853e+02	1.63251	64.1905
602	ENSG00000107968	0	1	1	nDD	2	MAP3K8	mitogen-activated protein kinase kinase kinase 8 [Source:HGNC Symbol;Acc:HGNC:6860]	1,948762e-02	0,5002937	1,0000000	4,046732e+01	4,925107e+01	4,485920e+01	6,896635e+01	6,202895e+01	6,549765e+01	0.684898	20.6385
603	ENSG00000108010	0	1	0	nUn	1	GLRX3	glutaredoxin 3 [Source:HGNC Symbol;Acc:HGNC:15987]	4,356376e-02	0,5915210	1,0000000	7,026924e+01	8,695083e+01	7,861004e+01	5,817614e+01	5,855488e+01	5,836551e+01	1.34686	20.2445
604	ENSG00000108039	0	1	0	nDn	1	XPNPEP1	X-prolyl aminopeptidase 1 [Source:HGNC Symbol;Acc:HGNC:12822]	3,987562e-02	0,5915210	1,0000000	5,618477e+01	6,212416e+01	5,915447e+01	8,430665e+01	7,121843e+01	7,776254e+01	0.760706	18.6081
605	ENSG00000108064	0	1	1	nDD	2	TFAM	transcription factor A, mitochondrial [Source:HGNC Symbol;Acc:HGNC:11741]	1,449449e-03	0,2369213	1,0000000	4,628482e+01	4,419378e+01	4,523930e+01	6,519627e+01	6,684783e+01	6,602205e+01	0.685215	20.7827
606	ENSG00000108179	0	1	0	nUn	1	PPIF	peptidylprolyl isomerase F [Source:HGNC Symbol;Acc:HGNC:9259]	2,772205e-03	0,2404791	1,0000000	4,067145e+01	4,223983e+01	4,145564e+01	2,463548e+01	2,762446e+01	2,612997e+01	1.58652	15.3257
607	ENSG00000108187	0	1	0	nDn	1	PBLD	phenazine biosynthesis like protein domain containing [Source:HGNC Symbol;Acc:HGNC:23301]	5,214555e-03	0,2958839	1,0000000	2,194319e+00	1,666606e+00	1,930462e+00	4,355085e+00	4,202504e+00	4,278794e+00	0.45117	2.34833
608	ENSG00000108244	0	1	0	nUn	1	KRT23	keratin 23 [Source:HGNC Symbol;Acc:HGNC:6438]	3,802229e-03	1,881813e-01	1,000000e+00	6,8381110	2,4137049	4,6259079	1,430028e+00	0,1120668	7,710474e-01	5.99951	3.85486
609	ENSG00000108256	0	1	0	nDn	1	NUFIP2	nuclear FMR1 interacting protein 2 [Source:HGNC Symbol;Acc:HGNC:17634]	1,784781e-02	5,734136e-01	1,000000e+00	76,7501415	25,0565553	50,9033484	1,151823e+02	50,3179832	8,275012e+01	0.615145	31.8468
610	ENSG00000108375	0	1	0	nUn	1	RNF43	ring finger protein 43 [Source:HGNC Symbol;Acc:HGNC:18505]	1,283535e-02	0,4201721	1,0000000	3,929362e+00	4,769940e+00	4,349651e+00	2,535050e+00	2,521502e+00	2,528276e+00	1.7204	1.82138
611	ENSG00000108406	0	1	0	nDn	1	DHX40	DEAH-box helicase 40 [Source:HGNC Symbol;Acc:HGNC:18018]	1,599721e-02	5,345041e-01	1,000000e+00	38,4771321	25,4013703	31,9392512	4,550089e+01	64,6625308	5,508171e+01	0.579852	23.1425
612	ENSG00000108433	0	1	0	nDn	1	GOSR2	golgi SNAP receptor complex member 2 [Source:HGNC Symbol;Acc:HGNC:4431]	8,692266e-03	0,3505835	1,0000000	6,822801e+01	7,338811e+01	7,080806e+01	9,093678e+01	8,836464e+01	8,965071e+01	0.789822	18.8426
613	ENSG00000108448	0	1	0	nUn	1	TRIM16L	tripartite motif containing 16 like [Source:HGNC Symbol;Acc:HGNC:32670]	8,872777e-04	0,2180663	1,0000000	3,010810e+00	2,930927e+00	2,970868e+00	5,850114e-01	3,922337e-01	4,886226e-01	6.08009	2.48225
614	ENSG00000108559	0	1	0	nDn	1	NUP88	nucleoporin 88 [Source:HGNC Symbol;Acc:HGNC:8067]	1,327798e-02	0,4255814	1,0000000	1,043577e+02	9,924923e+01	1,018035e+02	1,398177e+02	1,254587e+02	1,326382e+02	0.767527	30.8348
615	ENSG00000108582	0	1	1	nDD	2	CPD	carboxypeptidase D [Source:HGNC Symbol;Acc:HGNC:2301]	7,165329e-03	3,023355e-01	1,000000e+00	75,3212825	28,9644584	52,1428705	1,020520e+02	78,4467445	9,024938e+01	0.577764	38.1065
616	ENSG00000108671	0	1	0	nUn	1	PSMD11	proteasome 26S subunit, non-ATPase 11 [Source:HGNC Symbol;Acc:HGNC:9556]	4,287207e-02	0,5915210	1,0000000	1,252803e+02	1,467188e+02	1,359995e+02	1,096571e+02	1,074160e+02	1,085366e+02	1.25303	27.463
617	ENSG00000108798	1	1	0	UUn	2	ABI3	ABI family member 3 [Source:HGNC Symbol;Acc:HGNC:29859]	2,517196e-02	7,106904e-01	1,000000e+00	31,3328370	65,5148464	48,4238417	2,444048e+01	32,7234991	2,858199e+01	1.69421	19.8419
618	ENSG00000108854	0	1	1	nDD	2	SMURF2	SMAD specific E3 ubiquitin protein ligase 2 [Source:HGNC Symbol;Acc:HGNC:16809]	5,039573e-03	0,2958839	1,0000000	1,954475e+01	1,890735e+01	1,922605e+01	3,321565e+01	4,152074e+01	3,736819e+01	0.514503	18.1421
619	ENSG00000108953	0	1	0	nUn	1	YWHAE	tyrosine 3-monooxygenase/tryptophan 5-monooxygenase activation protein epsilon [Source:HGNC Symbol;Acc:HGNC:12851]	6,404439e-03	0,3114706	1,0000000	1,015000e+02	1,131568e+02	1,073284e+02	6,753632e+01	7,525283e+01	7,139458e+01	1.50331	35.9338
620	ENSG00000108960	1	1	0	UUn	2	MMD	monocyte to macrophage differentiation associated [Source:HGNC Symbol;Acc:HGNC:7153]	3,416457e-03	0,2426142	1,0000000	2,770966e+01	2,821736e+01	2,796351e+01	1,878537e+01	2,011598e+01	1,945068e+01	1.43766	8.51283
621	ENSG00000108984	0	1	0	nDn	1	MAP2K6	mitogen-activated protein kinase kinase 6 [Source:HGNC Symbol;Acc:HGNC:6846]	1,734195e-02	0,4772676	1,0000000	8,726245e+00	6,838830e+00	7,782537e+00	2,788554e+01	1,720225e+01	2,254390e+01	0.345217	14.7614
622	ENSG00000109099	0	1	0	nUn	1	PMP22	peripheral myelin protein 22 [Source:HGNC Symbol;Acc:HGNC:9118]	2,812615e-03	1,519750e-01	1,000000e+00	10,2061358	3,2182732	6,7122045	2,600051e+00	0,1120668	1,356059e+00	4.94979	5.35615
623	ENSG00000109184	0	1	0	nDn	1	DCUN1D4	defective in cullin neddylation 1 domain containing 4 [Source:HGNC Symbol;Acc:HGNC:28998]	4,836479e-04	0,2165491	1,0000000	2,648492e+01	2,718291e+01	2,683392e+01	4,504588e+01	4,544307e+01	4,524448e+01	0.593087	18.4106
624	ENSG00000109189	0	1	0	nDn	1	USP46	ubiquitin specific peptidase 46 [Source:HGNC Symbol;Acc:HGNC:20075]	2,332422e-02	0,5351629	1,0000000	4,745853e+00	2,471174e+00	3,608513e+00	1,072521e+01	8,461041e+00	9,593125e+00	0.376156	5.98461
625	ENSG00000109321	1	1	0	DDn	2	AREG	amphiregulin [Source:HGNC Symbol;Acc:HGNC:651]	1,796326e-08	6,347235e-06	1,047294e-03	98,4892109	28,0449518	63,2670813	2,542850e+02	136,2732018	1,952791e+02	0.323983	132.012
626	ENSG00000109436	0	1	0	nUn	1	TBC1D9	TBC1 domain family member 9 [Source:HGNC Symbol;Acc:HGNC:21710]	3,475508e-06	6,494521e-04	2,026291e-01	16,8401241	2,4137049	9,6269145	1,300026e+00	0,3362003	8,181129e-01	11.7672	8.8088
627	ENSG00000109452	1	1	1	DDD	3	INPP4B	inositol polyphosphate-4-phosphatase type II B [Source:HGNC Symbol;Acc:HGNC:6075]	1,361599e-02	0,4309661	1,0000000	1,918243e+02	1,210875e+02	1,564559e+02	3,450917e+02	3,337909e+02	3,394413e+02	0.460922	182.985
628	ENSG00000109466	1	1	1	UUU	3	KLHL2	kelch like family member 2 [Source:HGNC Symbol;Acc:HGNC:6353]	1,854613e-05	2,637260e-03	1,000000e+00	47,8667771	92,8701682	70,3684727	1,664033e+01	37,8785709	2,725945e+01	2.58143	43.109
629	ENSG00000109471	1	1	1	DDD	3	IL2	interleukin 2 [Source:HGNC Symbol;Acc:HGNC:6001]	2,368598e-02	0,5383447	1,0000000	8,113877e+00	9,769757e-01	4,545426e+00	4,530589e+01	3,502086e+01	4,016337e+01	0.113173	35.6179
630	ENSG00000109472	0	1	1	nUU	2	CPE	carboxypeptidase E [Source:HGNC Symbol;Acc:HGNC:2303]	1,820535e-02	0,4864383	1,0000000	1,066541e+01	2,752773e+01	1,909657e+01	7,150140e-01	7,284340e-01	7,217240e-01	26.4597	18.3748
631	ENSG00000109536	0	1	0	nUn	1	FRG1	FSHD region gene 1 [Source:HGNC Symbol;Acc:HGNC:3954]	3,663202e-02	0,5915210	1,0000000	4,995903e+01	6,097478e+01	5,546690e+01	4,153581e+01	4,028800e+01	4,091191e+01	1.35576	14.555
632	ENSG00000109654	1	1	0	DDn	2	TRIM2	tripartite motif containing 2 [Source:HGNC Symbol;Acc:HGNC:15974]	2,571470e-03	0,2404791	1,0000000	3,419055e+00	2,815989e+00	3,117522e+00	1,098521e+01	8,685174e+00	9,835194e+00	0.316976	6.71767
633	ENSG00000109674	0	1	0	nUn	1	NEIL3	nei like DNA glycosylase 3 [Source:HGNC Symbol;Acc:HGNC:24573]	4,416006e-02	0,5915210	1,0000000	4,439669e+00	8,218089e+00	6,328879e+00	4,550089e-01	1,961168e+00	1,208089e+00	5.23875	5.12079
634	ENSG00000109684	1	1	0	UUn	2	CLNK	cytokine dependent hematopoietic cell linker [Source:HGNC Symbol;Acc:HGNC:17438]	1,025937e-09	5,340552e-07	5,981418e-05	19,7999035	56,2048419	38,0023727	3,640072e+00	7,9567412	5,798406e+00	6.55393	32.204
635	ENSG00000109762	0	1	0	nUn	1	SNX25	sorting nexin 25 [Source:HGNC Symbol;Acc:HGNC:21883]	1,541740e-02	0,4481906	1,0000000	5,659302e+01	5,476811e+01	5,568056e+01	3,789574e+01	2,751239e+01	3,270407e+01	1.70256	22.9765
636	ENSG00000109805	1	1	0	UUn	2	NCAPG	non-SMC condensin I complex subunit G [Source:HGNC Symbol;Acc:HGNC:24304]	3,073882e-03	0,2404791	1,0000000	9,746859e+00	9,942164e+00	9,844511e+00	1,495029e+00	2,745636e+00	2,120332e+00	4.64291	7.72418
637	ENSG00000109854	1	1	1	UUU	3	HTATIP2	HIV-1 Tat interactive protein 2 [Source:HGNC Symbol;Acc:HGNC:16637]	6,901575e-03	0,3187826	1,0000000	8,445577e+01	1,024675e+02	9,346164e+01	4,309584e+01	5,250328e+01	4,779956e+01	1.95528	45.6621
638	ENSG00000109861	1	1	1	UUU	3	CTSC	cathepsin C [Source:HGNC Symbol;Acc:HGNC:2528]	2,619160e-02	0,5639657	1,0000000	3,327710e+02	5,462443e+02	4,395077e+02	1,442378e+02	1,962849e+02	1,702614e+02	2.58137	269.246
639	ENSG00000109906	0	1	0	nDn	1	ZBTB16	zinc finger and BTB domain containing 16 [Source:HGNC Symbol;Acc:HGNC:12930]	3,282595e-05	4,215459e-03	1,000000e+00	22,4534988	5,7469163	14,1002076	6,279123e+01	22,0771552	4,243419e+01	0.332284	28.334
640	ENSG00000109919	0	1	0	nUn	1	MTCH2	mitochondrial carrier 2 [Source:HGNC Symbol;Acc:HGNC:17587]	2,361260e-02	6,835460e-01	1,000000e+00	58,1749743	93,2149832	75,6949787	3,406067e+01	60,8522604	4,745647e+01	1.59504	28.2385
641	ENSG00000109920	0	1	1	nDD	2	FNBP4	formin binding protein 4 [Source:HGNC Symbol;Acc:HGNC:19752]	3,912028e-02	0,5915210	1,0000000	1,616141e+02	1,383283e+02	1,499712e+02	2,026090e+02	1,829490e+02	1,927790e+02	0.777944	42.8078
642	ENSG00000109929	0	1	1	nDD	2	SC5D	sterol-C5-desaturase [Source:HGNC Symbol;Acc:HGNC:10547]	3,851902e-02	9,205336e-01	1,000000e+00	134,3127477	54,0210137	94,1668807	2,082641e+02	74,5244072	1,413943e+02	0.665988	47.2274
643	ENSG00000109943	0	1	1	nDD	2	CRTAM	cytotoxic and regulatory T cell molecule [Source:HGNC Symbol;Acc:HGNC:24313]	1,301816e-05	1,951118e-03	7,589847e-01	25,7194623	6,0917313	15,9055968	7,332144e+01	22,9736895	4,814757e+01	0.330351	32.242
644	ENSG00000110057	0	1	0	nDn	1	UNC93B1	unc-93 homolog B1, TLR signaling regulator [Source:HGNC Symbol;Acc:HGNC:13481]	3,275499e-02	0,5915210	1,0000000	3,066944e+01	3,488378e+01	3,277661e+01	4,075580e+01	4,028800e+01	4,052190e+01	0.808862	7.74529
645	ENSG00000110063	0	1	1	nUU	2	DCPS	decapping enzyme, scavenger [Source:HGNC Symbol;Acc:HGNC:29812]	2,679733e-02	0,5714476	1,0000000	5,496004e+01	7,223873e+01	6,359938e+01	2,658552e+01	3,838287e+01	3,248419e+01	1.95786	31.1152
646	ENSG00000110066	0	1	0	nDn	1	KMT5B	lysine methyltransferase 5B [Source:HGNC Symbol;Acc:HGNC:24283]	1,054686e-02	0,3762280	1,0000000	6,639091e+01	7,637651e+01	7,138371e+01	9,821692e+01	1,087608e+02	1,034889e+02	0.689772	32.1051
647	ENSG00000110077	0	1	1	nDD	2	MS4A6A	membrane spanning 4-domains A6A [Source:HGNC Symbol;Acc:HGNC:13375]	3,262187e-03	0,2404791	1,0000000	5,358221e+00	3,045865e+00	4,202043e+00	1,800535e+01	1,720225e+01	1,760380e+01	0.238701	13.4018
648	ENSG00000110090	0	1	1	nDD	2	CPT1A	carnitine palmitoyltransferase 1A [Source:HGNC Symbol;Acc:HGNC:2328]	3,840622e-04	3,264081e-02	1,000000e+00	16,8401241	20,6888989	18,7645115	3,094061e+01	60,2919265	4,561627e+01	0.411356	26.8518
649	ENSG00000110324	0	1	0	nUn	1	IL10RA	interleukin 10 receptor subunit alpha [Source:HGNC Symbol;Acc:HGNC:5964]	2,157160e-03	0,2404791	1,0000000	1,232646e+03	1,330813e+03	1,281730e+03	8,154409e+02	7,114559e+02	7,634484e+02	1.67887	518.281
650	ENSG00000110484	0	1	0	nUn	1	SCGB2A2	secretoglobin family 2A member 2 [Source:HGNC Symbol;Acc:HGNC:7050]	1,469319e-19	4,079249e-16	8,566423e-15	912,4285442	11,6087710	462,0186576	1,381927e+02	7,3964073	7,279456e+01	6.34688	389.224
651	ENSG00000110619	1	1	0	UUn	2	CARS	cysteinyl-tRNA synthetase [Source:HGNC Symbol;Acc:HGNC:1493]	4,421075e-02	0,5915210	1,0000000	8,129186e+01	9,292763e+01	8,710975e+01	6,207621e+01	7,189083e+01	6,698352e+01	1.30047	20.1262
652	ENSG00000110660	1	1	1	UUU	3	SLC35F2	solute carrier family 35 member F2 [Source:HGNC Symbol;Acc:HGNC:23615]	8,564532e-03	0,3484504	1,0000000	7,159604e+01	9,982393e+01	8,570998e+01	2,944558e+01	3,692600e+01	3,318579e+01	2.58273	52.5242
653	ENSG00000110723	0	1	0	nDn	1	EXPH5	exophilin 5 [Source:HGNC Symbol;Acc:HGNC:30578]	2,458771e-02	7,013987e-01	1,000000e+00	2,7556567	0,1149383	1,4352975	6,890135e+00	3,3620033	5,126069e+00	0.28	3.69077
654	ENSG00000110841	0	1	0	nDn	1	PPFIBP1	PPFIA binding protein 1 [Source:HGNC Symbol;Acc:HGNC:9249]	1,262323e-02	0,4174473	1,0000000	2,296380e+00	2,356235e+00	2,326308e+00	3,705072e+00	4,650771e+00	4,177922e+00	0.55681	1.85161
655	ENSG00000110844	0	1	0	nDn	1	PRPF40B	pre-mRNA processing factor 40 homolog B [Source:HGNC Symbol;Acc:HGNC:25031]	1,258283e-02	0,4168204	1,0000000	3,010810e+00	2,241297e+00	2,626053e+00	4,745093e+00	5,211105e+00	4,978099e+00	0.527521	2.35205
656	ENSG00000110848	0	1	1	nDD	2	CD69	CD69 molecule [Source:HGNC Symbol;Acc:HGNC:1694]	5,233144e-03	0,2958839	1,0000000	1,647934e+03	1,967801e+03	1,807867e+03	2,885861e+03	3,263552e+03	3,074707e+03	0.58798	1266.84
657	ENSG00000110876	1	1	0	UUn	2	SELPLG	selectin P ligand [Source:HGNC Symbol;Acc:HGNC:10722]	5,704105e-03	0,2966643	1,0000000	5,919048e+02	7,019858e+02	6,469453e+02	3,817525e+02	4,087635e+02	3,952580e+02	1.63677	251.687
658	ENSG00000111057	0	1	0	nUn	1	KRT18	keratin 18 [Source:HGNC Symbol;Acc:HGNC:6430]	3,550848e-09	1,630091e-06	2,070215e-04	73,6883008	18,2751940	45,9817474	1,365027e+01	4,4826711	9,066470e+00	5.07163	36.9153
659	ENSG00000111224	0	1	1	nDD	2	PARP11	poly(ADP-ribose) polymerase family member 11 [Source:HGNC Symbol;Acc:HGNC:1186]	7,918975e-03	0,3378382	1,0000000	1,117572e+01	7,298583e+00	9,237150e+00	2,242544e+01	2,179699e+01	2,211121e+01	0.417759	12.8741
660	ENSG00000111247	0	1	0	nUn	1	RAD51AP1	RAD51 associated protein 1 [Source:HGNC Symbol;Acc:HGNC:16956]	5,798872e-03	2,594572e-01	1,000000e+00	2,3474112	8,5054362	5,4264237	1,430028e+00	0,7844674	1,107248e+00	4.90082	4.31918
661	ENSG00000111252	0	1	1	nDD	2	SH2B3	SH2B adaptor protein 3 [Source:HGNC Symbol;Acc:HGNC:29605]	4,840208e-02	0,5915210	1,0000000	3,301685e+01	1,718328e+01	2,510006e+01	4,751593e+01	5,216708e+01	4,984150e+01	0.503598	24.7414
662	ENSG00000111266	1	1	1	UUU	3	DUSP16	dual specificity phosphatase 16 [Source:HGNC Symbol;Acc:HGNC:17909]	2,714349e-06	5,328350e-04	1,582520e-01	208,1031098	101,1457278	154,6244188	7,787153e+01	43,5939766	6,073275e+01	2.54598	93.8917
663	ENSG00000111341	0	1	0	nUn	1	MGP	matrix Gla protein [Source:HGNC Symbol;Acc:HGNC:7060]	1,277138e-27	7,761441e-24	7,445970e-23	271,4832134	2,8734582	137,1783358	2,262044e+01	1,0086010	1,181452e+01	11.611	125.364
664	ENSG00000111344	0	1	1	nUU	2	RASAL1	RAS protein activator like 1 [Source:HGNC Symbol;Acc:HGNC:9873]	4,032249e-02	0,5915210	1,0000000	6,276773e+00	1,155130e+01	8,914037e+00	3,575070e+00	1,961168e+00	2,768119e+00	3.22025	6.14592
665	ENSG00000111371	0	1	0	nDn	1	SLC38A1	solute carrier family 38 member 1 [Source:HGNC Symbol;Acc:HGNC:13447]	3,042083e-02	0,5915210	1,0000000	5,832296e+02	4,814191e+02	5,323244e+02	6,902485e+02	7,036112e+02	6,969298e+02	0.763813	164.605
666	ENSG00000111424	1	1	1	UUU	3	VDR	vitamin D receptor [Source:HGNC Symbol;Acc:HGNC:12679]	2,259445e-05	3,085015e-03	1,000000e+00	16,3298173	34,5964364	25,4631269	3,120061e+00	9,1894758	6,154769e+00	4.13714	19.3084
667	ENSG00000111450	0	1	1	nDD	2	STX2	syntaxin 2 [Source:HGNC Symbol;Acc:HGNC:3403]	1,406231e-02	4,894692e-01	1,000000e+00	38,7833162	30,2287800	34,5060481	7,137140e+01	47,4042470	5,938783e+01	0.581029	24.8818
668	ENSG00000111537	0	1	1	nDD	2	IFNG	interferon gamma [Source:HGNC Symbol;Acc:HGNC:5438]	8,902302e-03	0,3552512	1,0000000	1,137984e+01	1,545920e+01	1,341952e+01	2,970558e+01	4,073627e+01	3,522092e+01	0.38101	21.8014
669	ENSG00000111596	0	1	1	nDD	2	CNOT2	CCR4-NOT transcription complex subunit 2 [Source:HGNC Symbol;Acc:HGNC:7878]	1,454139e-02	0,4413287	1,0000000	1,404874e+02	1,357996e+02	1,381435e+02	1,870087e+02	1,672596e+02	1,771342e+02	0.779881	38.9906
670	ENSG00000111602	0	1	0	nUn	1	TIMELESS	timeless circadian regulator [Source:HGNC Symbol;Acc:HGNC:11813]	1,892927e-02	0,4959808	1,0000000	5,067346e+01	5,798638e+01	5,432992e+01	2,125542e+01	3,277953e+01	2,701747e+01	2.01092	27.3124
671	ENSG00000111639	0	1	0	nUn	1	MRPL51	mitochondrial ribosomal protein L51 [Source:HGNC Symbol;Acc:HGNC:14044]	2,919446e-02	7,807825e-01	1,000000e+00	45,8255499	96,2033797	71,0144648	3,107061e+01	59,2833255	4,517697e+01	1.57192	25.8375
672	ENSG00000111640	0	1	0	nUn	1	GAPDH	glyceraldehyde-3-phosphate dehydrogenase [Source:HGNC Symbol;Acc:HGNC:4141]	3,012690e-02	7,940591e-01	1,000000e+00	1190,3416231	1638,4458513	1414,3937372	9,449886e+02	946,0677383	9,455282e+02	1.49588	468.866
673	ENSG00000111665	0	1	0	nUn	1	CDCA3	cell division cycle associated 3 [Source:HGNC Symbol;Acc:HGNC:14624]	7,381807e-03	3,080702e-01	1,000000e+00	2,2453499	11,4938327	6,8695913	7,800153e-01	2,5775359	1,678776e+00	4.09202	5.19082
674	ENSG00000111666	0	1	0	nDn	1	CHPT1	choline phosphotransferase 1 [Source:HGNC Symbol;Acc:HGNC:17852]	3,832295e-02	9,172023e-01	1,000000e+00	60,3182628	39,6537228	49,9859928	8,541168e+01	67,5762670	7,649397e+01	0.653463	26.508
675	ENSG00000111670	1	1	0	UUn	2	GNPTAB	N-acetylglucosamine-1-phosphate transferase subunits alpha and beta [Source:HGNC Symbol;Acc:HGNC:29670]	3,244014e-03	1,700832e-01	1,000000e+00	196,2639922	116,5474636	156,4057279	9,893195e+01	76,5416092	8,773678e+01	1.78267	68.669
676	ENSG00000111674	0	1	0	nDn	1	ENO2	enolase 2 [Source:HGNC Symbol;Acc:HGNC:3353]	1,005723e-02	0,3690099	1,0000000	9,843817e+01	8,993923e+01	9,418870e+01	1,183673e+02	1,224329e+02	1,204001e+02	0.782297	26.2114
677	ENSG00000111728	1	1	1	DDD	3	ST8SIA1	ST8 alpha-N-acetyl-neuraminide alpha-2,8-sialyltransferase 1 [Source:HGNC Symbol;Acc:HGNC:10869]	4,256410e-02	0,5915210	1,0000000	6,582957e+00	9,597349e+00	8,090153e+00	2,294545e+01	6,202895e+01	4,248720e+01	0.190414	34.397
678	ENSG00000111737	0	1	0	nUn	1	RAB35	RAB35, member RAS oncogene family [Source:HGNC Symbol;Acc:HGNC:9774]	4,034882e-02	9,485551e-01	1,000000e+00	27,4545054	39,7686611	33,6115833	1,300026e+01	25,8874257	1,944384e+01	1.72865	14.1677
679	ENSG00000111752	0	1	1	nDD	2	PHC1	polyhomeotic homolog 1 [Source:HGNC Symbol;Acc:HGNC:3182]	3,203889e-02	0,5915210	1,0000000	1,070113e+02	7,718108e+01	9,209620e+01	1,516480e+02	1,380102e+02	1,448291e+02	0.635896	52.7329
680	ENSG00000111796	1	1	1	DDD	3	KLRB1	killer cell lectin like receptor B1 [Source:HGNC Symbol;Acc:HGNC:6373]	1,045402e-02	0,3753018	1,0000000	2,648492e+01	1,385007e+01	2,016749e+01	7,156640e+01	6,079622e+01	6,618131e+01	0.304731	46.0138
681	ENSG00000111817	1	1	1	DDD	3	DSE	dermatan sulfate epimerase [Source:HGNC Symbol;Acc:HGNC:21144]	7,686425e-04	5,614160e-02	1,000000e+00	6,3278042	1,7240749	4,0259396	2,132042e+01	9,5256761	1,542305e+01	0.261034	11.3971
682	ENSG00000111846	0	1	0	nDn	1	GCNT2	glucosaminyl (N-acetyl) transferase 2 (I blood group) [Source:HGNC Symbol;Acc:HGNC:4204]	2,334029e-02	0,5353209	1,0000000	8,675215e-01	2,586112e+00	1,726817e+00	5,915116e+00	6,780039e+00	6,347577e+00	0.272043	4.62076
683	ENSG00000111863	0	1	1	nUU	2	ADTRP	androgen dependent TFPI regulating protein [Source:HGNC Symbol;Acc:HGNC:21214]	1,147519e-02	0,3951863	1,0000000	1,135432e+02	1,632699e+02	1,384066e+02	2,593551e+01	4,768441e+01	3,680996e+01	3.76003	101.597
684	ENSG00000111879	0	1	0	nUn	1	FAM184A	family with sequence similarity 184 member A [Source:HGNC Symbol;Acc:HGNC:20991]	1,339212e-04	1,381925e-02	1,000000e+00	25,8215237	51,0326172	38,4270704	7,930156e+00	19,0513522	1,349075e+01	2.8484	24.9363
685	ENSG00000111912	0	1	0	nDn	1	NCOA7	nuclear receptor coactivator 7 [Source:HGNC Symbol;Acc:HGNC:21081]	9,630796e-03	0,3645390	1,0000000	3,475189e+01	2,649328e+01	3,062259e+01	5,505608e+01	6,628749e+01	6,067178e+01	0.504725	30.0492
686	ENSG00000111913	0	1	1	nDD	2	RIPOR2	RHO family interacting cell polarization regulator 2 [Source:HGNC Symbol;Acc:HGNC:13872]	9,942951e-03	0,3659684	1,0000000	3,003155e+02	2,331524e+02	2,667339e+02	4,380436e+02	4,929257e+02	4,654846e+02	0.573024	198.751
687	ENSG00000112118	0	1	0	nUn	1	MCM3	minichromosome maintenance complex component 3 [Source:HGNC Symbol;Acc:HGNC:6945]	4,104189e-02	9,571296e-01	1,000000e+00	156,7662465	175,0510720	165,9086593	8,645170e+01	136,1611350	1,113064e+02	1.49056	54.6022
688	ENSG00000112144	0	1	0	nUn	1	ICK	intestinal cell kinase [Source:HGNC Symbol;Acc:HGNC:21219]	2,134385e-02	0,5204470	1,0000000	2,587255e+01	2,178081e+01	2,382668e+01	1,735534e+01	1,585745e+01	1,660639e+01	1.43479	7.22029
689	ENSG00000112149	1	1	0	UUn	2	CD83	CD83 molecule [Source:HGNC Symbol;Acc:HGNC:1703]	5,720464e-03	2,563524e-01	1,000000e+00	122,9839369	75,8592958	99,4216163	8,047158e+01	33,3958998	5,693374e+01	1.74627	42.4879
690	ENSG00000112159	0	1	0	nDn	1	MDN1	midasin AAA ATPase 1 [Source:HGNC Symbol;Acc:HGNC:18302]	1,888337e-03	1,130327e-01	1,000000e+00	48,4791452	25,6312469	37,0551961	7,501148e+01	67,9124674	7,146197e+01	0.51853	34.4068
691	ENSG00000112182	0	1	1	nDD	2	BACH2	BTB domain and CNC homolog 2 [Source:HGNC Symbol;Acc:HGNC:14078]	3,723257e-02	9,010931e-01	1,000000e+00	19,1875354	9,3100045	14,2487699	2,600051e+01	26,7839599	2,639224e+01	0.539885	12.1435
692	ENSG00000112242	0	1	0	nUn	1	E2F3	E2F transcription factor 3 [Source:HGNC Symbol;Acc:HGNC:3115]	3,180573e-03	0,2404791	1,0000000	2,076948e+01	2,465427e+01	2,271188e+01	1,163523e+01	1,047824e+01	1,105673e+01	2.05412	11.6551
693	ENSG00000112297	0	1	1	nDD	2	CRYBG1	crystallin beta-gamma domain containing 1 [Source:HGNC Symbol;Acc:HGNC:356]	2,986113e-04	2,689767e-02	1,000000e+00	341,9055507	149,1899484	245,5477496	6,907036e+02	294,0632250	4,923834e+02	0.498692	246.836
694	ENSG00000112303	0	1	1	nDD	2	VNN2	vanin 2 [Source:HGNC Symbol;Acc:HGNC:12706]	1,767405e-02	0,4823309	1,0000000	1,832001e+01	1,476957e+01	1,654479e+01	3,451567e+01	2,661586e+01	3,056577e+01	0.541285	14.021
695	ENSG00000112312	0	1	0	nUn	1	GMNN	geminin, DNA replication inhibitor [Source:HGNC Symbol;Acc:HGNC:17493]	3,151572e-03	1,667038e-01	1,000000e+00	26,1277078	47,9292824	37,0284951	2,028040e+01	13,4480133	1,686421e+01	2.19569	20.1643
696	ENSG00000112394	0	1	0	nUn	1	SLC16A10	solute carrier family 16 member 10 [Source:HGNC Symbol;Acc:HGNC:17027]	2,796987e-03	1,514113e-01	1,000000e+00	40,3142366	48,8487890	44,5815128	3,003059e+01	12,5514791	2,129103e+01	2.09391	23.2905
697	ENSG00000112406	0	1	0	nDn	1	HECA	hdc homolog, cell cycle regulator [Source:HGNC Symbol;Acc:HGNC:21041]	7,110366e-03	3,006153e-01	1,000000e+00	236,6802901	90,5714017	163,6258459	3,872776e+02	164,0657627	2,756717e+02	0.593553	112.046
698	ENSG00000112511	0	1	0	nDn	1	PHF1	PHD finger protein 1 [Source:HGNC Symbol;Acc:HGNC:8919]	3,705272e-02	8,994324e-01	1,000000e+00	187,0784700	151,1439000	169,1111850	3,023859e+02	203,8494688	2,531177e+02	0.668113	84.0065
699	ENSG00000112576	0	1	1	nDD	2	CCND3	cyclin D3 [Source:HGNC Symbol;Acc:HGNC:1585]	6,899351e-04	0,2165491	1,0000000	4,744322e+02	4,975105e+02	4,859713e+02	7,504397e+02	8,063764e+02	7,784080e+02	0.624314	292.437
700	ENSG00000112578	0	1	0	nUn	1	BYSL	bystin like [Source:HGNC Symbol;Acc:HGNC:1157]	2,595715e-03	0,2404791	1,0000000	9,236552e+00	7,988213e+00	8,612382e+00	3,835075e+00	4,202504e+00	4,018789e+00	2.14303	4.59359
701	ENSG00000112651	0	1	0	nUn	1	MRPL2	mitochondrial ribosomal protein L2 [Source:HGNC Symbol;Acc:HGNC:14056]	1,859395e-02	0,4907489	1,0000000	2,362720e+01	2,706797e+01	2,534759e+01	1,566531e+01	1,843498e+01	1,705014e+01	1.48665	8.29744
702	ENSG00000112667	1	1	1	UUU	3	DNPH1	2-deoxynucleoside 5-phosphate N-hydrolase 1 [Source:HGNC Symbol;Acc:HGNC:21218]	3,926417e-02	0,5915210	1,0000000	6,577854e+01	1,307423e+02	9,826044e+01	3,204563e+01	3,490880e+01	3,347721e+01	2.93514	64.7832
703	ENSG00000112679	1	1	0	UUn	2	DUSP22	dual specificity phosphatase 22 [Source:HGNC Symbol;Acc:HGNC:16077]	2,746724e-02	0,5734116	1,0000000	6,006310e+01	7,890515e+01	6,948413e+01	4,569589e+01	4,140867e+01	4,355228e+01	1.59542	25.9318
704	ENSG00000112701	0	1	0	nDn	1	SENP6	SUMO specific peptidase 6 [Source:HGNC Symbol;Acc:HGNC:20944]	3,179128e-02	0,5915210	1,0000000	1,181360e+02	1,166049e+02	1,173705e+02	1,413778e+02	1,714061e+02	1,563919e+02	0.750489	39.0215
705	ENSG00000112759	0	1	0	nUn	1	SLC29A1	solute carrier family 29 member 1 (Augustine blood group) [Source:HGNC Symbol;Acc:HGNC:11003]	1,427810e-02	0,4365192	1,0000000	2,352514e+01	3,017131e+01	2,684822e+01	6,695131e+00	1,193511e+01	9,315121e+00	2.88222	17.5331
706	ENSG00000112782	0	1	1	nDD	2	CLIC5	chloride intracellular channel 5 [Source:HGNC Symbol;Acc:HGNC:13517]	1,101494e-03	7,364600e-02	1,000000e+00	7,4504792	0,6896300	4,0700546	1,417028e+01	15,9134824	1,504188e+01	0.270581	10.9718
707	ENSG00000112796	0	1	0	nUn	1	ENPP5	ectonucleotide pyrophosphatase/phosphodiesterase 5 (putative) [Source:HGNC Symbol;Acc:HGNC:13717]	1,298851e-04	1,354662e-02	1,000000e+00	41,8451569	0,1149383	20,9800476	8,190161e+00	2,5775359	5,383848e+00	3.89685	15.5962
708	ENSG00000112851	0	1	0	nDn	1	ERBIN	erbb2 interacting protein [Source:HGNC Symbol;Acc:HGNC:15842]	3,221635e-02	8,270708e-01	1,000000e+00	229,2298110	115,5130186	172,3714148	2,626052e+02	258,9863235	2,607957e+02	0.660944	88.4243
709	ENSG00000112874	0	1	1	nUU	2	NUDT12	nudix hydrolase 12 [Source:HGNC Symbol;Acc:HGNC:18826]	3,020810e-03	0,2404791	1,0000000	3,214932e+00	3,505619e+00	3,360276e+00	1,625032e+00	1,400835e+00	1,512933e+00	2.22103	1.84734
710	ENSG00000112893	0	1	0	nDn	1	MAN2A1	mannosidase alpha class 2A member 1 [Source:HGNC Symbol;Acc:HGNC:6824]	1,941525e-03	0,2404791	1,0000000	7,925064e+01	7,235367e+01	7,580215e+01	1,134272e+02	1,182865e+02	1,158568e+02	0.654274	40.0547
711	ENSG00000112902	1	1	0	DDn	2	SEMA5A	semaphorin 5A [Source:HGNC Symbol;Acc:HGNC:10736]	1,359894e-02	4,801178e-01	1,000000e+00	2,4494726	0,6896300	1,5695513	3,510069e+00	8,4050083	5,957539e+00	0.263456	4.38799
712	ENSG00000113070	0	1	0	nDn	1	HBEGF	heparin binding EGF like growth factor [Source:HGNC Symbol;Acc:HGNC:3059]	8,728293e-03	3,478311e-01	1,000000e+00	9,5937677	0,6896300	5,1416988	1,781035e+01	10,9825442	1,439645e+01	0.357151	9.25475
713	ENSG00000113088	0	1	1	nDD	2	GZMK	granzyme K [Source:HGNC Symbol;Acc:HGNC:4711]	3,024906e-03	0,2404791	1,0000000	4,628482e+01	4,086057e+01	4,357270e+01	1,370877e+02	1,038299e+02	1,204588e+02	0.361723	76.8861
714	ENSG00000113161	0	1	0	nDn	1	HMGCR	3-hydroxy-3-methylglutaryl-CoA reductase [Source:HGNC Symbol;Acc:HGNC:5006]	4,531887e-02	1,000000e+00	1,000000e+00	100,7345607	42,5271810	71,6308709	1,396227e+02	74,0761401	1,068494e+02	0.670391	35.2186
715	ENSG00000113249	1	1	0	UUn	2	HAVCR1	hepatitis A virus cellular receptor 1 [Source:HGNC Symbol;Acc:HGNC:17866]	7,268771e-03	0,3257796	1,0000000	8,011816e+00	1,281562e+01	1,041372e+01	2,405047e+00	1,849102e+00	2,127074e+00	4.89579	8.28664
716	ENSG00000113263	0	1	1	nDD	2	ITK	IL2 inducible T cell kinase [Source:HGNC Symbol;Acc:HGNC:6171]	1,048327e-02	3,963655e-01	1,000000e+00	863,3370308	413,8929155	638,6149731	1,408318e+03	656,7113180	1,032515e+03	0.618505	393.9
717	ENSG00000113269	0	1	0	nDn	1	RNF130	ring finger protein 130 [Source:HGNC Symbol;Acc:HGNC:18280]	9,285058e-03	3,625443e-01	1,000000e+00	25,8215237	6,3216080	16,0715658	3,666072e+01	29,3614958	3,301111e+01	0.486853	16.9395
718	ENSG00000113272	0	1	0	nUn	1	THG1L	tRNA-histidine guanylyltransferase 1 like [Source:HGNC Symbol;Acc:HGNC:26053]	4,320672e-02	0,5915210	1,0000000	1,740146e+01	2,660822e+01	2,200484e+01	1,215524e+01	1,148684e+01	1,182104e+01	1.8615	10.1838
719	ENSG00000113319	1	1	0	DDn	2	RASGRF2	Ras protein specific guanine nucleotide releasing factor 2 [Source:HGNC Symbol;Acc:HGNC:9876]	2,114803e-02	0,5191463	1,0000000	2,740347e+01	9,597349e+00	1,850041e+01	7,455646e+01	6,752023e+01	7,103834e+01	0.260429	52.5379
720	ENSG00000113368	0	1	0	nUn	1	LMNB1	lamin B1 [Source:HGNC Symbol;Acc:HGNC:6637]	6,995971e-03	2,975048e-01	1,000000e+00	46,9482249	66,3194147	56,6338198	2,457048e+01	36,8699699	3,072023e+01	1.84354	25.9136
721	ENSG00000113387	0	1	0	nUn	1	SUB1	SUB1 homolog, transcriptional regulator [Source:HGNC Symbol;Acc:HGNC:19985]	2,038809e-02	0,5086298	1,0000000	2,899053e+02	3,359072e+02	3,129062e+02	2,425197e+02	2,235172e+02	2,330185e+02	1.34284	79.8878
722	ENSG00000113448	0	1	1	nDD	2	PDE4D	phosphodiesterase 4D [Source:HGNC Symbol;Acc:HGNC:8783]	1,014390e-03	6,998934e-02	1,000000e+00	53,6842745	29,3092734	41,4967740	9,048178e+01	73,4037395	8,194276e+01	0.506412	40.446
723	ENSG00000113552	0	1	0	nUn	1	GNPDA1	glucosamine-6-phosphate deaminase 1 [Source:HGNC Symbol;Acc:HGNC:4417]	9,055830e-03	0,3581907	1,0000000	5,046934e+01	5,833119e+01	5,440027e+01	3,386566e+01	3,726220e+01	3,556393e+01	1.52965	18.8363
724	ENSG00000113569	0	1	0	nDn	1	NUP155	nucleoporin 155 [Source:HGNC Symbol;Acc:HGNC:8063]	2,853311e-02	0,5810910	1,0000000	3,495601e+01	3,224020e+01	3,359810e+01	4,387586e+01	4,006387e+01	4,196986e+01	0.800529	8.37176
725	ENSG00000113580	0	1	1	nDD	2	NR3C1	nuclear receptor subfamily 3 group C member 1 [Source:HGNC Symbol;Acc:HGNC:7978]	3,114166e-03	0,2404791	1,0000000	2,130531e+02	1,775222e+02	1,952876e+02	3,554919e+02	4,039447e+02	3,797183e+02	0.514296	184.431
726	ENSG00000113658	0	1	0	nDn	1	SMAD5	SMAD family member 5 [Source:HGNC Symbol;Acc:HGNC:6771]	6,614510e-04	4,995326e-02	1,000000e+00	8,7772768	3,4481498	6,1127133	2,847056e+01	12,3273456	2,039895e+01	0.299658	14.2862
727	ENSG00000113734	0	1	0	nUn	1	BNIP1	BCL2 interacting protein 1 [Source:HGNC Symbol;Acc:HGNC:1082]	2,893251e-02	0,5835030	1,0000000	2,444369e+01	2,361982e+01	2,403176e+01	1,943538e+01	1,585745e+01	1,764641e+01	1.36185	6.38534
728	ENSG00000113739	0	1	0	nUn	1	STC2	stanniocalcin 2 [Source:HGNC Symbol;Acc:HGNC:11374]	2,396042e-02	0,5399977	1,0000000	4,439669e+00	2,356235e+00	3,397952e+00	5,850114e-01	9,525675e-01	7,687895e-01	4.41987	2.62916
729	ENSG00000113749	1	1	0	DDn	2	HRH2	histamine receptor H2 [Source:HGNC Symbol;Acc:HGNC:5183]	9,171754e-03	0,3598886	1,0000000	2,709729e+01	2,293019e+01	2,501374e+01	3,737573e+01	4,174487e+01	3,956030e+01	0.632294	14.5466
730	ENSG00000113851	0	1	1	nDD	2	CRBN	cereblon [Source:HGNC Symbol;Acc:HGNC:30185]	4,681703e-03	0,2888388	1,0000000	1,247700e+02	1,145360e+02	1,196530e+02	1,590581e+02	1,590788e+02	1,590684e+02	0.752211	39.4154
731	ENSG00000113916	1	1	0	DDn	2	BCL6	B cell CLL/lymphoma 6 [Source:HGNC Symbol;Acc:HGNC:1001]	2,755838e-02	0,5734116	1,0000000	3,332303e+01	1,936711e+01	2,634507e+01	5,193601e+01	5,620148e+01	5,406875e+01	0.487251	27.7237
732	ENSG00000114098	0	1	0	nDn	1	ARMC8	armadillo repeat containing 8 [Source:HGNC Symbol;Acc:HGNC:24999]	2,828022e-02	0,5803568	1,0000000	9,241655e+01	8,798528e+01	9,020091e+01	1,493079e+02	1,170537e+02	1,331808e+02	0.677282	42.9799
733	ENSG00000114126	0	1	0	nDn	1	TFDP2	transcription factor Dp-2 [Source:HGNC Symbol;Acc:HGNC:11751]	1,680317e-02	0,4698601	1,0000000	2,403545e+01	1,971192e+01	2,187368e+01	3,126561e+01	3,468466e+01	3,297514e+01	0.663339	11.1015
734	ENSG00000114166	0	1	1	nUU	2	KAT2B	lysine acetyltransferase 2B [Source:HGNC Symbol;Acc:HGNC:8638]	4,012341e-02	9,447799e-01	1,000000e+00	52,0512928	74,8248509	63,4380718	3,744074e+01	44,4905108	4,096562e+01	1.54857	22.4724
735	ENSG00000114416	0	1	0	nDn	1	FXR1	FMR1 autosomal homolog 1 [Source:HGNC Symbol;Acc:HGNC:4023]	4,105968e-02	0,5915210	1,0000000	9,435572e+01	7,016984e+01	8,226278e+01	1,225274e+02	1,158210e+02	1,191742e+02	0.690273	36.9114
736	ENSG00000114423	0	1	0	nDn	1	CBLB	Cbl proto-oncogene B [Source:HGNC Symbol;Acc:HGNC:1542]	1,134428e-02	0,3929851	1,0000000	8,190423e+01	1,010882e+02	9,149624e+01	1,451478e+02	1,364413e+02	1,407946e+02	0.649856	49.2983
737	ENSG00000114446	0	1	0	nDn	1	IFT57	intraflagellar transport 57 [Source:HGNC Symbol;Acc:HGNC:17367]	2,367010e-02	6,848046e-01	1,000000e+00	60,9306310	39,9985378	50,4645844	8,346164e+01	76,9898764	8,022576e+01	0.629032	29.7612
738	ENSG00000114544	0	1	1	nUU	2	SLC41A3	solute carrier family 41 member 3 [Source:HGNC Symbol;Acc:HGNC:31046]	2,416865e-02	6,936116e-01	1,000000e+00	51,2348019	80,3418906	65,7883462	4,108081e+01	40,5681736	4,082449e+01	1.61149	24.9639
739	ENSG00000114573	0	1	0	nUn	1	ATP6V1A	ATPase H+ transporting V1 subunit A [Source:HGNC Symbol;Acc:HGNC:851]	2,229599e-02	6,625386e-01	1,000000e+00	57,7667289	65,5148464	61,6407876	2,743054e+01	47,6283806	3,752946e+01	1.64246	24.1113
740	ENSG00000114650	0	1	0	nUn	1	SCAP	SREBF chaperone [Source:HGNC Symbol;Acc:HGNC:30634]	2,515904e-02	0,5528920	1,0000000	1,247700e+02	1,271792e+02	1,259746e+02	9,899693e+01	1,097694e+02	1,043832e+02	1.20685	21.5915
741	ENSG00000114737	1	1	0	UUn	2	CISH	cytokine inducible SH2 containing protein [Source:HGNC Symbol;Acc:HGNC:1984]	1,938242e-14	2,404327e-11	1,130034e-09	60,5223855	206,7740503	133,6482179	1,508030e+01	37,7665041	2,642340e+01	5.05795	107.225
742	ENSG00000114738	0	1	0	nUn	1	MAPKAPK3	mitogen-activated protein kinase-activated protein kinase 3 [Source:HGNC Symbol;Acc:HGNC:6888]	1,533828e-02	5,175715e-01	1,000000e+00	139,2116929	236,0833236	187,6475083	8,697171e+01	146,8074789	1,168896e+02	1.60534	70.7579
743	ENSG00000114812	1	1	0	DDn	2	VIPR1	vasoactive intestinal peptide receptor 1 [Source:HGNC Symbol;Acc:HGNC:12694]	1,480644e-02	5,077913e-01	1,000000e+00	22,8617443	4,7124714	13,7871078	3,120061e+01	25,2150250	2,820782e+01	0.488769	14.4207
744	ENSG00000114841	0	1	0	nDn	1	DNAH1	dynein axonemal heavy chain 1 [Source:HGNC Symbol;Acc:HGNC:2940]	4,130819e-02	0,5915210	1,0000000	2,719935e+01	2,373476e+01	2,546706e+01	3,113561e+01	3,591740e+01	3,352650e+01	0.75961	8.05945
745	ENSG00000114857	0	1	0	nDn	1	NKTR	natural killer cell triggering receptor [Source:HGNC Symbol;Acc:HGNC:7833]	1,024563e-02	0,3723191	1,0000000	1,721265e+02	1,598217e+02	1,659741e+02	3,044009e+02	2,449219e+02	2,746614e+02	0.604286	108.687
746	ENSG00000114859	0	1	0	nUn	1	CLCN2	chloride voltage-gated channel 2 [Source:HGNC Symbol;Acc:HGNC:2020]	4,499977e-02	0,5915210	1,0000000	4,133485e+00	3,850434e+00	3,991959e+00	2,795055e+00	1,624968e+00	2,210011e+00	1.80631	1.78195
747	ENSG00000114948	1	1	1	DDD	3	ADAM23	ADAM metallopeptidase domain 23 [Source:HGNC Symbol;Acc:HGNC:202]	4,770413e-07	1,139855e-04	2,781246e-02	7,8587246	1,2643216	4,5615231	3,835075e+01	13,7842137	2,606748e+01	0.174989	21.506
748	ENSG00000114982	0	1	0	nDn	1	KANSL3	KAT8 regulatory NSL complex subunit 3 [Source:HGNC Symbol;Acc:HGNC:25473]	3,260877e-03	0,2404791	1,0000000	4,587658e+01	4,741205e+01	4,664432e+01	6,142620e+01	6,404616e+01	6,273618e+01	0.743499	16.0919
749	ENSG00000115009	0	1	0	nUn	1	CCL20	C-C motif chemokine ligand 20 [Source:HGNC Symbol;Acc:HGNC:10619]	2,068952e-03	0,2404791	1,0000000	9,542736e+00	8,677843e+00	9,110289e+00	4,355085e+00	3,642170e+00	3,998627e+00	2.27835	5.11166
750	ENSG00000115020	0	1	0	nDn	1	PIKFYVE	phosphoinositide kinase, FYVE-type zinc finger containing [Source:HGNC Symbol;Acc:HGNC:23785]	4,361159e-02	9,947743e-01	1,000000e+00	38,3750708	20,3440839	29,3595773	4,498088e+01	49,4214490	4,720117e+01	0.62201	17.8416
751	ENSG00000115163	1	1	0	UUn	2	CENPA	centromere protein A [Source:HGNC Symbol;Acc:HGNC:1851]	4,754302e-02	0,5915210	1,0000000	2,500503e+00	4,769940e+00	3,635222e+00	6,500127e-02	8,405007e-01	4,527510e-01	8.02918	3.18247
752	ENSG00000115170	0	1	0	nUn	1	ACVR1	activin A receptor type 1 [Source:HGNC Symbol;Acc:HGNC:171]	1,439450e-02	0,4389268	1,0000000	4,138588e+01	5,143490e+01	4,641039e+01	2,580550e+01	2,952959e+01	2,766755e+01	1.67743	18.7428
753	ENSG00000115232	0	1	1	nDD	2	ITGA4	integrin subunit alpha 4 [Source:HGNC Symbol;Acc:HGNC:6140]	2,079042e-03	1,215846e-01	1,000000e+00	124,6169186	52,1820005	88,3994595	1,560031e+02	167,8760332	1,619396e+02	0.545879	73.5401
754	ENSG00000115241	0	1	0	nUn	1	PPM1G	protein phosphatase, Mg2+/Mn2+ dependent 1G [Source:HGNC Symbol;Acc:HGNC:9278]	9,125586e-03	3,580349e-01	1,000000e+00	205,0412690	311,5978045	258,3195368	1,297426e+02	181,8843804	1,558135e+02	1.65788	102.506
755	ENSG00000115295	0	1	1	nDD	2	CLIP4	CAP-Gly domain containing linker protein family member 4 [Source:HGNC Symbol;Acc:HGNC:26108]	4,623024e-02	0,5915210	1,0000000	4,495802e+01	2,086130e+01	3,290966e+01	7,832653e+01	6,908916e+01	7,370785e+01	0.446488	40.7982
756	ENSG00000115317	0	1	1	nUU	2	HTRA2	HtrA serine peptidase 2 [Source:HGNC Symbol;Acc:HGNC:14348]	1,680519e-02	5,501271e-01	1,000000e+00	25,2091555	46,4350841	35,8221198	1,833036e+01	19,8358197	1,908309e+01	1.87717	16.739
757	ENSG00000115325	0	1	0	nUn	1	DOK1	docking protein 1 [Source:HGNC Symbol;Acc:HGNC:2990]	3,385934e-03	1,751612e-01	1,000000e+00	26,6380145	54,9405203	40,7892674	1,365027e+01	24,9908915	1,932058e+01	2.11118	21.4687
758	ENSG00000115339	1	1	0	UUn	2	GALNT3	polypeptide N-acetylgalactosaminyltransferase 3 [Source:HGNC Symbol;Acc:HGNC:4125]	1,141528e-02	0,3947413	1,0000000	5,358221e+00	8,792781e+00	7,075501e+00	1,885037e+00	1,849102e+00	1,867069e+00	3.78963	5.20843
759	ENSG00000115364	0	1	0	nUn	1	MRPL19	mitochondrial ribosomal protein L19 [Source:HGNC Symbol;Acc:HGNC:14052]	1,856498e-02	0,4907489	1,0000000	3,883434e+01	3,373440e+01	3,628437e+01	2,710553e+01	2,695206e+01	2,702879e+01	1.34243	9.25558
760	ENSG00000115419	0	1	0	nDn	1	GLS	glutaminase [Source:HGNC Symbol;Acc:HGNC:4331]	4,911323e-02	0,5915210	1,0000000	1,229329e+02	8,407738e+01	1,035051e+02	1,555480e+02	1,600874e+02	1,578177e+02	0.655852	54.3126
761	ENSG00000115425	0	1	0	nUn	1	PECR	peroxisomal trans-2-enoyl-CoA reductase [Source:HGNC Symbol;Acc:HGNC:18281]	3,531419e-02	0,5915210	1,0000000	3,077150e+01	4,063069e+01	3,570110e+01	1,462529e+01	2,224525e+01	1,843527e+01	1.93656	17.2658
762	ENSG00000115523	1	1	1	UUD	3	GNLY	granulysin [Source:HGNC Symbol;Acc:HGNC:4414]	4,161385e-04	0,2165491	1,0000000	1,689115e+01	1,430982e+01	1,560049e+01	3,705072e+00	3,530103e+00	3,617588e+00	4.3124	11.9829
763	ENSG00000115526	0	1	1	nDD	2	CHST10	carbohydrate sulfotransferase 10 [Source:HGNC Symbol;Acc:HGNC:19650]	3,827379e-02	9,167783e-01	1,000000e+00	4,1845157	1,8390132	3,0117645	1,131022e+01	4,7068047	8,008514e+00	0.37607	4.99675
764	ENSG00000115540	0	1	0	nDn	1	MOB4	MOB family member 4, phocein [Source:HGNC Symbol;Acc:HGNC:17261]	3,887167e-02	0,5915210	1,0000000	4,107969e+01	3,040118e+01	3,574044e+01	5,401606e+01	5,127055e+01	5,264330e+01	0.678917	16.9029
765	ENSG00000115590	1	1	1	UUU	3	IL1R2	interleukin 1 receptor type 2 [Source:HGNC Symbol;Acc:HGNC:5994]	8,196535e-03	0,3420048	1,0000000	5,914455e+01	1,333859e+02	9,626523e+01	1,365027e+00	1,288768e+00	1,326897e+00	72.5491	94.9383
766	ENSG00000115594	1	1	1	UUU	3	IL1R1	interleukin 1 receptor type 1 [Source:HGNC Symbol;Acc:HGNC:5993]	1,287272e-02	0,4210439	1,0000000	6,608472e+01	1,198232e+02	9,295396e+01	5,850114e-01	5,099038e+00	2,842025e+00	32.707	90.1119
767	ENSG00000115641	0	1	0	nUn	1	FHL2	four and a half LIM domains 2 [Source:HGNC Symbol;Acc:HGNC:3703]	1,310100e-03	8,515215e-02	1,000000e+00	13,0638539	4,4825948	8,7732243	1,690033e+00	1,9051352	1,797584e+00	4.88056	6.97564
768	ENSG00000115648	0	1	0	nUn	1	MLPH	melanophilin [Source:HGNC Symbol;Acc:HGNC:29643]	3,182838e-12	2,541997e-09	1,855658e-07	62,5636127	3,3332115	32,9484121	5,850115e+00	0,2241336	3,037124e+00	10.8486	29.9113
769	ENSG00000115652	0	1	1	nUU	2	UXS1	UDP-glucuronate decarboxylase 1 [Source:HGNC Symbol;Acc:HGNC:17729]	1,336558e-02	0,4261370	1,0000000	1,622265e+02	2,103946e+02	1,863105e+02	1,086171e+02	1,082005e+02	1,084088e+02	1.71859	77.9018
770	ENSG00000115687	0	1	0	nDn	1	PASK	PAS domain containing serine/threonine kinase [Source:HGNC Symbol;Acc:HGNC:17270]	4,679808e-02	0,5915210	1,0000000	8,547638e+01	6,660675e+01	7,604157e+01	1,032870e+02	1,366654e+02	1,199762e+02	0.633805	43.9347
771	ENSG00000115694	0	1	0	nUn	1	STK25	serine/threonine kinase 25 [Source:HGNC Symbol;Acc:HGNC:11404]	4,910223e-02	0,5915210	1,0000000	1,483462e+02	1,678674e+02	1,581068e+02	1,277275e+02	1,350965e+02	1,314120e+02	1.20314	26.6948
772	ENSG00000115738	0	1	1	nDD	2	ID2	inhibitor of DNA binding 2 [Source:HGNC Symbol;Acc:HGNC:5361]	4,040962e-02	0,5915210	1,0000000	3,835976e+02	2,157967e+02	2,996971e+02	7,560298e+02	5,517607e+02	6,538952e+02	0.458326	354.198
773	ENSG00000115825	0	1	1	nDD	2	PRKD3	protein kinase D3 [Source:HGNC Symbol;Acc:HGNC:9408]	2,083725e-03	1,217288e-01	1,000000e+00	24,1885419	8,1606212	16,1745816	3,562070e+01	38,3268380	3,697377e+01	0.437461	20.7992
774	ENSG00000115896	1	1	0	UUn	2	PLCL1	phospholipase C like 1 (inactive) [Source:HGNC Symbol;Acc:HGNC:9063]	1,571816e-03	9,707631e-02	1,000000e+00	85,3232956	46,6649608	65,9941282	3,744074e+01	28,9132287	3,317698e+01	1.98915	32.8171
775	ENSG00000115902	1	1	0	UUn	2	SLC1A4	solute carrier family 1 member 4 [Source:HGNC Symbol;Acc:HGNC:10942]	8,971700e-05	9,850622e-03	1,000000e+00	46,4379181	78,7327540	62,5853360	1,417028e+01	36,9820367	2,557616e+01	2.44702	37.0092
776	ENSG00000115904	0	1	0	nDn	1	SOS1	SOS Ras/Rac guanine nucleotide exchange factor 1 [Source:HGNC Symbol;Acc:HGNC:11187]	4,693748e-02	1,000000e+00	1,000000e+00	56,5419926	33,9068065	45,2243995	7,670151e+01	59,8436594	6,827258e+01	0.662409	23.0482
777	ENSG00000115942	0	1	0	nDn	1	ORC2	origin recognition complex subunit 2 [Source:HGNC Symbol;Acc:HGNC:8488]	3,108046e-02	0,5915210	1,0000000	4,271267e+01	3,948131e+01	4,109699e+01	5,271603e+01	4,835681e+01	5,053642e+01	0.813215	9.43943
778	ENSG00000115947	1	1	0	DDn	2	ORC4	origin recognition complex subunit 4 [Source:HGNC Symbol;Acc:HGNC:8490]	1,306899e-02	0,4221320	1,0000000	5,363324e+01	4,361909e+01	4,862616e+01	7,975656e+01	7,211496e+01	7,593576e+01	0.640359	27.3096
779	ENSG00000115956	1	1	0	UDn	2	PLEK	pleckstrin [Source:HGNC Symbol;Acc:HGNC:9070]	2,192571e-02	0,5246876	1,0000000	2,015712e+01	2,430945e+01	2,223328e+01	3,139561e+01	3,020199e+01	3,079880e+01	0.721888	8.56552
780	ENSG00000115970	0	1	1	nDU	2	THADA	THADA, armadillo repeat containing [Source:HGNC Symbol;Acc:HGNC:19217]	7,197794e-03	3,030454e-01	1,000000e+00	96,4479837	114,9383270	105,6931553	1,153123e+02	242,0642401	1,786883e+02	0.591495	72.9951
781	ENSG00000115977	0	1	0	nDn	1	AAK1	AP2 associated kinase 1 [Source:HGNC Symbol;Acc:HGNC:19679]	1,528316e-02	0,4458050	1,0000000	8,955883e+01	8,039935e+01	8,497909e+01	1,066671e+02	1,076401e+02	1,071536e+02	0.793059	22.1745
782	ENSG00000116016	0	1	0	nUn	1	EPAS1	endothelial PAS domain protein 1 [Source:HGNC Symbol;Acc:HGNC:3374]	2,075107e-02	0,5130743	1,0000000	1,209427e+01	8,103151e+00	1,009871e+01	4,745093e+00	3,418036e+00	4,081565e+00	2.47423	6.01715
783	ENSG00000116017	0	1	0	nUn	1	ARID3A	AT-rich interaction domain 3A [Source:HGNC Symbol;Acc:HGNC:3031]	4,198476e-02	9,698081e-01	1,000000e+00	2,2453499	7,5859296	4,9156397	6,500128e-01	2,4654691	1,557741e+00	3.15562	3.3579
784	ENSG00000116106	0	1	1	nDD	2	EPHA4	EPH receptor A4 [Source:HGNC Symbol;Acc:HGNC:3388]	1,048448e-04	1,117488e-02	1,000000e+00	7,5525405	0,9195066	4,2360236	1,651032e+01	20,5082203	1,850927e+01	0.22886	14.2732
785	ENSG00000116260	0	1	1	nUU	2	QSOX1	quiescin sulfhydryl oxidase 1 [Source:HGNC Symbol;Acc:HGNC:9756]	8,324768e-03	0,3453080	1,0000000	2,689317e+01	2,706797e+01	2,698057e+01	2,086541e+01	1,888325e+01	1,987433e+01	1.35756	7.10624
786	ENSG00000116266	0	1	0	nDn	1	STXBP3	syntaxin binding protein 3 [Source:HGNC Symbol;Acc:HGNC:11446]	6,301737e-03	0,3114706	1,0000000	8,302691e+01	8,637614e+01	8,470152e+01	1,034170e+02	1,048385e+02	1,041277e+02	0.813439	19.4262
787	ENSG00000116285	0	1	0	nDn	1	ERRFI1	ERBB receptor feedback inhibitor 1 [Source:HGNC Symbol;Acc:HGNC:18185]	4,318038e-02	9,881784e-01	1,000000e+00	39,1915616	7,0112379	23,1013998	6,175121e+01	15,2410818	3,849615e+01	0.600096	15.3947
788	ENSG00000116288	0	1	0	nUn	1	PARK7	Parkinsonism associated deglycase [Source:HGNC Symbol;Acc:HGNC:16369]	3,535608e-02	0,5915210	1,0000000	2,697992e+02	3,892386e+02	3,295189e+02	1,691983e+02	1,988625e+02	1,840304e+02	1.79057	145.488
789	ENSG00000116337	0	1	0	nDn	1	AMPD2	adenosine monophosphate deaminase 2 [Source:HGNC Symbol;Acc:HGNC:469]	1,011004e-02	3,862617e-01	1,000000e+00	88,9975045	82,4107805	85,7041425	1,730334e+02	111,1702436	1,421018e+02	0.603118	56.3977
790	ENSG00000116586	0	1	0	nUn	1	LAMTOR2	late endosomal/lysosomal adaptor, MAPK and MTOR activator 2 [Source:HGNC Symbol;Acc:HGNC:29796]	1,153431e-02	4,264259e-01	1,000000e+00	31,4348984	56,3197802	43,8773393	1,963039e+01	27,5684273	2,359941e+01	1.85926	20.2779
791	ENSG00000116604	1	1	1	UUU	3	MEF2D	myocyte enhancer factor 2D [Source:HGNC Symbol;Acc:HGNC:6997]	1,264252e-02	0,4176114	1,0000000	6,118578e+01	6,637688e+01	6,378133e+01	3,243563e+01	4,264140e+01	3,753852e+01	1.69909	26.2428
792	ENSG00000116641	0	1	0	nDn	1	DOCK7	dedicator of cytokinesis 7 [Source:HGNC Symbol;Acc:HGNC:19190]	9,076502e-03	0,3585406	1,0000000	5,256159e+00	3,505619e+00	4,380889e+00	2,060540e+01	1,350405e+01	1,705472e+01	0.256872	12.6738
793	ENSG00000116649	1	1	0	UUn	2	SRM	spermidine synthase [Source:HGNC Symbol;Acc:HGNC:11296]	4,777792e-02	0,5915210	1,0000000	8,363927e+01	1,106281e+02	9,713370e+01	6,441626e+01	6,852883e+01	6,647254e+01	1.46126	30.6612
794	ENSG00000116663	0	1	0	nUn	1	FBXO6	F-box protein 6 [Source:HGNC Symbol;Acc:HGNC:13585]	9,977231e-03	0,3667303	1,0000000	1,964681e+01	2,465427e+01	2,215054e+01	8,385164e+00	1,137478e+01	9,879970e+00	2.24196	12.2706
795	ENSG00000116668	0	1	1	nUU	2	SWT1	SWT1, RNA endoribonuclease homolog [Source:HGNC Symbol;Acc:HGNC:16785]	3,329245e-04	0,2165491	1,0000000	2,056536e+01	2,166587e+01	2,111562e+01	8,385164e+00	7,564507e+00	7,974835e+00	2.64778	13.1408
796	ENSG00000116685	1	1	1	UUU	3	KIAA2013	KIAA2013 [Source:HGNC Symbol;Acc:HGNC:28513]	4,633973e-02	1,000000e+00	1,000000e+00	114,2066601	172,7523055	143,4794828	7,436146e+01	119,7993855	9,708042e+01	1.47794	46.3991
797	ENSG00000116691	0	1	0	nUn	1	MIIP	migration and invasion inhibitory protein [Source:HGNC Symbol;Acc:HGNC:25715]	3,656152e-04	3,153269e-02	1,000000e+00	62,8697968	127,3516663	95,1107315	3,731073e+01	54,2403205	4,577553e+01	2.07776	49.3352
798	ENSG00000116717	1	1	1	UUU	3	GADD45A	growth arrest and DNA damage inducible alpha [Source:HGNC Symbol;Acc:HGNC:4095]	2,637422e-02	7,332713e-01	1,000000e+00	290,0583806	251,8298744	270,9441275	2,507749e+02	102,2049014	1,764899e+02	1.53518	94.4542
799	ENSG00000116750	0	1	0	nDn	1	UCHL5	ubiquitin C-terminal hydrolase L5 [Source:HGNC Symbol;Acc:HGNC:19678]	2,520631e-02	0,5533208	1,0000000	6,884038e+01	5,971045e+01	6,427542e+01	8,391664e+01	8,074410e+01	8,233037e+01	0.780701	18.055
800	ENSG00000116754	0	1	0	nDn	1	SRSF11	serine and arginine rich splicing factor 11 [Source:HGNC Symbol;Acc:HGNC:10782]	1,102418e-02	0,3864893	1,0000000	2,825568e+02	2,484392e+02	2,654980e+02	3,528919e+02	3,469027e+02	3,498973e+02	0.758788	84.3993
801	ENSG00000116793	0	1	0	nUn	1	PHTF1	putative homeodomain transcription factor 1 [Source:HGNC Symbol;Acc:HGNC:8939]	8,409854e-03	0,3466146	1,0000000	4,883636e+01	6,534243e+01	5,708939e+01	2,749554e+01	2,291765e+01	2,520660e+01	2.26486	31.8828
802	ENSG00000116815	1	1	0	UUn	2	CD58	CD58 molecule [Source:HGNC Symbol;Acc:HGNC:1688]	4,405245e-04	3,637883e-02	1,000000e+00	69,0955396	132,5238910	100,8097153	4,511089e+01	53,3437862	4,922734e+01	2.04784	51.5824
803	ENSG00000116874	0	1	0	nUn	1	WARS2	tryptophanyl tRNA synthetase 2, mitochondrial [Source:HGNC Symbol;Acc:HGNC:12730]	2,518011e-02	0,5531464	1,0000000	1,842207e+01	1,948204e+01	1,895206e+01	1,514530e+01	1,271958e+01	1,393244e+01	1.36028	5.01962
804	ENSG00000116991	0	1	0	nDn	1	SIPA1L2	signal induced proliferation associated 1 like 2 [Source:HGNC Symbol;Acc:HGNC:23800]	1,353336e-02	4,793571e-01	1,000000e+00	2,0412272	2,5286432	2,2849352	2,990059e+00	12,3273456	7,658702e+00	0.298345	5.37377
805	ENSG00000117000	0	1	0	nDn	1	RLF	rearranged L-myc fusion [Source:HGNC Symbol;Acc:HGNC:10025]	2,685892e-02	7,424983e-01	1,000000e+00	78,1790005	57,5841018	67,8815512	1,322126e+02	79,2312119	1,057219e+02	0.642077	37.8404
806	ENSG00000117020	0	1	0	nDn	1	AKT3	AKT serine/threonine kinase 3 [Source:HGNC Symbol;Acc:HGNC:393]	2,489007e-03	0,2404791	1,0000000	6,991202e+00	5,114755e+00	6,052979e+00	1,631532e+01	1,832292e+01	1,731912e+01	0.349497	11.2661
807	ENSG00000117090	1	1	1	UUU	3	SLAMF1	signaling lymphocytic activation molecule family member 1 [Source:HGNC Symbol;Acc:HGNC:10903]	2,142101e-02	6,467569e-01	1,000000e+00	176,2599660	245,8530814	211,0565237	1,103722e+02	159,4710248	1,349216e+02	1.56429	76.1349
808	ENSG00000117155	0	1	0	nDn	1	SSX2IP	SSX family member 2 interacting protein [Source:HGNC Symbol;Acc:HGNC:16509]	4,401369e-02	1,000000e+00	1,000000e+00	11,6349949	7,7008679	9,6679314	1,014020e+01	27,7925609	1,896638e+01	0.50974	9.29845
809	ENSG00000117318	0	1	1	nUU	2	ID3	inhibitor of DNA binding 3, HLH protein [Source:HGNC Symbol;Acc:HGNC:5362]	4,385233e-02	0,5915210	1,0000000	2,066742e+01	3,637798e+01	2,852270e+01	1,293525e+01	1,148684e+01	1,221105e+01	2.33581	16.3117
810	ENSG00000117322	0	1	0	nDn	1	CR2	complement C3d receptor 2 [Source:HGNC Symbol;Acc:HGNC:2336]	4,593341e-02	1,000000e+00	1,000000e+00	0,0000000	5,4021014	2,7010507	4,680092e+00	9,5256761	7,102884e+00	0.380275	4.40183
811	ENSG00000117395	0	1	0	nUn	1	EBNA1BP2	EBNA1 binding protein 2 [Source:HGNC Symbol;Acc:HGNC:15531]	1,526886e-02	0,4457712	1,0000000	5,547034e+01	6,396317e+01	5,971676e+01	3,087560e+01	3,983974e+01	3,535767e+01	1.68893	24.3591
812	ENSG00000117399	1	1	0	UUn	2	CDC20	cell division cycle 20 [Source:HGNC Symbol;Acc:HGNC:1723]	4,491523e-02	0,5915210	1,0000000	9,338613e+00	2,005674e+01	1,469767e+01	1,105022e+00	3,978370e+00	2,541696e+00	5.78263	12.156
813	ENSG00000117410	0	1	1	nUU	2	ATP6V0B	ATPase H+ transporting V0 subunit b [Source:HGNC Symbol;Acc:HGNC:861]	1,375283e-02	0,4324144	1,0000000	1,236473e+02	1,271792e+02	1,254133e+02	1,053671e+02	9,576105e+01	1,005641e+02	1.2471	24.8492
814	ENSG00000117450	0	1	0	nUn	1	PRDX1	peroxiredoxin 1 [Source:HGNC Symbol;Acc:HGNC:9352]	2,339738e-02	0,5357243	1,0000000	1,569193e+02	2,139577e+02	1,854385e+02	9,847692e+01	1,120107e+02	1,052438e+02	1.76199	80.1947
815	ENSG00000117475	0	1	0	nUn	1	BLZF1	basic leucine zipper nuclear factor 1 [Source:HGNC Symbol;Acc:HGNC:1065]	2,463615e-02	0,5469676	1,0000000	4,914254e+01	4,603279e+01	4,758767e+01	3,698572e+01	2,930546e+01	3,314559e+01	1.43572	14.4421
816	ENSG00000117481	0	1	0	nDn	1	NSUN4	NOP2/Sun RNA methyltransferase family member 4 [Source:HGNC Symbol;Acc:HGNC:31802]	1,505900e-02	0,4434190	1,0000000	4,434566e+01	4,155020e+01	4,294793e+01	5,817614e+01	5,306361e+01	5,561987e+01	0.772169	12.6719
817	ENSG00000117519	0	1	0	nUn	1	CNN3	calponin 3 [Source:HGNC Symbol;Acc:HGNC:2157]	7,653263e-03	3,160061e-01	1,000000e+00	30,4142848	0,5746916	15,4944882	7,150141e+00	4,1464708	5,648306e+00	2.74321	9.84618
818	ENSG00000117586	0	1	0	nDn	1	TNFSF4	TNF superfamily member 4 [Source:HGNC Symbol;Acc:HGNC:11934]	1,305495e-02	0,4219122	1,0000000	2,194319e+00	3,275742e+00	2,735030e+00	6,825133e+00	1,025411e+01	8,539621e+00	0.320275	5.80459
819	ENSG00000117620	0	1	0	nDn	1	SLC35A3	solute carrier family 35 member A3 [Source:HGNC Symbol;Acc:HGNC:11023]	4,781484e-02	0,5915210	1,0000000	2,679110e+01	2,258538e+01	2,468824e+01	3,152562e+01	3,076233e+01	3,114397e+01	0.792713	6.45573
820	ENSG00000117632	1	1	0	UUn	2	STMN1	stathmin 1 [Source:HGNC Symbol;Acc:HGNC:6510]	2,260660e-02	0,5289496	1,0000000	1,304854e+02	2,037282e+02	1,671068e+02	3,581570e+01	6,740816e+01	5,161193e+01	3.23776	115.495
821	ENSG00000117643	0	1	0	nDn	1	MAN1C1	mannosidase alpha class 1C member 1 [Source:HGNC Symbol;Acc:HGNC:19080]	4,861932e-03	0,2940460	1,0000000	4,444772e+01	5,212453e+01	4,828612e+01	7,871654e+01	8,948531e+01	8,410092e+01	0.574145	35.8148
822	ENSG00000117691	0	1	0	nUn	1	NENF	neudesin neurotrophic factor [Source:HGNC Symbol;Acc:HGNC:30384]	2,245217e-02	0,5267632	1,0000000	3,985496e+01	4,384897e+01	4,185196e+01	3,230563e+01	3,412433e+01	3,321498e+01	1.26003	8.63698
823	ENSG00000117713	0	1	0	nDn	1	ARID1A	AT-rich interaction domain 1A [Source:HGNC Symbol;Acc:HGNC:11110]	8,327383e-03	0,3453080	1,0000000	7,363726e+01	6,407811e+01	6,885769e+01	9,600688e+01	9,710585e+01	9,655636e+01	0.713135	27.6987
824	ENSG00000117862	0	1	0	nUn	1	TXNDC12	thioredoxin domain containing 12 [Source:HGNC Symbol;Acc:HGNC:24626]	1,818449e-02	0,4863271	1,0000000	1,464070e+02	1,601665e+02	1,532868e+02	1,272075e+02	1,217605e+02	1,244840e+02	1.23138	28.8028
825	ENSG00000117984	0	1	0	nUn	1	CTSD	cathepsin D [Source:HGNC Symbol;Acc:HGNC:2529]	3,683338e-02	0,5915210	1,0000000	9,762168e+01	7,936491e+01	8,849329e+01	3,971578e+01	6,001175e+01	4,986376e+01	1.7747	38.6295
826	ENSG00000118193	0	1	0	nUn	1	KIF14	kinesin family member 14 [Source:HGNC Symbol;Acc:HGNC:19181]	9,303572e-04	0,2180663	1,0000000	3,827301e+00	3,275742e+00	3,551521e+00	3,250063e-01	5,043004e-01	4,146534e-01	8.56504	3.13687
827	ENSG00000118263	0	1	0	nDn	1	KLF7	Kruppel like factor 7 [Source:HGNC Symbol;Acc:HGNC:6350]	3,214714e-02	0,5915210	1,0000000	1,464580e+01	1,040192e+01	1,252386e+01	2,138542e+01	3,199506e+01	2,669024e+01	0.46923	14.1664
828	ENSG00000118308	0	1	1	nDD	2	LRMP	lymphoid restricted membrane protein [Source:HGNC Symbol;Acc:HGNC:6690]	1,446049e-02	0,4402484	1,0000000	6,271670e+01	3,706761e+01	4,989215e+01	1,465779e+02	1,163813e+02	1,314796e+02	0.379467	81.5874
829	ENSG00000118495	1	1	0	UUn	2	PLAGL1	PLAG1 like zinc finger 1 [Source:HGNC Symbol;Acc:HGNC:9046]	1,373021e-02	0,4324144	1,0000000	9,134491e+00	1,166624e+01	1,040036e+01	3,705072e+00	5,323171e+00	4,514122e+00	2.30396	5.88624
830	ENSG00000118508	0	1	0	nUn	1	RAB32	RAB32, member RAS oncogene family [Source:HGNC Symbol;Acc:HGNC:9772]	1,418652e-02	0,4360527	1,0000000	4,745853e+00	5,344632e+00	5,045242e+00	5,850114e-01	5,603338e-02	3,205224e-01	15.7407	4.72472
831	ENSG00000118513	0	1	0	nUn	1	MYB	MYB proto-oncogene, transcription factor [Source:HGNC Symbol;Acc:HGNC:7545]	1,165629e-02	0,3988177	1,0000000	5,924661e+01	4,867638e+01	5,396149e+01	3,347565e+01	2,717619e+01	3,032592e+01	1.77939	23.6356
832	ENSG00000118515	0	1	1	nDD	2	SGK1	serum/glucocorticoid regulated kinase 1 [Source:HGNC Symbol;Acc:HGNC:10810]	2,189296e-02	0,5246448	1,0000000	1,388545e+02	8,062923e+01	1,097418e+02	2,591601e+02	2,277757e+02	2,434679e+02	0.450745	133.726
833	ENSG00000118520	1	1	0	UUn	2	ARG1	arginase 1 [Source:HGNC Symbol;Acc:HGNC:663]	5,533660e-03	0,2958839	1,0000000	8,828307e+00	1,028698e+01	9,557643e+00	1,625032e+00	5,043004e-01	1,064666e+00	8.97713	8.49298
834	ENSG00000118596	0	1	0	nDn	1	SLC16A7	solute carrier family 16 member 7 [Source:HGNC Symbol;Acc:HGNC:10928]	1,398258e-03	0,2369213	1,0000000	2,689317e+01	2,752773e+01	2,721045e+01	4,712592e+01	5,328775e+01	5,020683e+01	0.541967	22.9964
835	ENSG00000118620	0	1	1	nDD	2	ZNF430	zinc finger protein 430 [Source:HGNC Symbol;Acc:HGNC:20808]	3,047281e-03	0,2404791	1,0000000	7,720941e+01	7,729602e+01	7,725271e+01	1,062771e+02	1,168296e+02	1,115533e+02	0.692518	34.3006
836	ENSG00000118689	0	1	0	nDn	1	FOXO3	forkhead box O3 [Source:HGNC Symbol;Acc:HGNC:3821]	2,273271e-02	0,5299571	1,0000000	4,995903e+01	4,936601e+01	4,966252e+01	6,350624e+01	5,788248e+01	6,069436e+01	0.818239	11.0318
837	ENSG00000118762	0	1	0	nUn	1	PKD2	polycystin 2, transient receptor potential cation channel [Source:HGNC Symbol;Acc:HGNC:9009]	3,336629e-03	0,2404791	1,0000000	3,393540e+01	3,683773e+01	3,538656e+01	2,021539e+01	1,652985e+01	1,837262e+01	1.92605	17.0139
838	ENSG00000118922	0	1	1	nDD	2	KLF12	Kruppel like factor 12 [Source:HGNC Symbol;Acc:HGNC:6346]	2,770325e-02	0,5739712	1,0000000	4,414153e+01	2,752773e+01	3,583463e+01	7,871654e+01	6,505476e+01	7,188565e+01	0.498495	36.051
839	ENSG00000118985	0	1	0	nDn	1	ELL2	elongation factor for RNA polymerase II 2 [Source:HGNC Symbol;Acc:HGNC:17064]	2,542347e-03	1,413002e-01	1,000000e+00	116,8602554	28,6196434	72,7399494	1,998139e+02	64,8866644	1,323503e+02	0.549602	59.6103
840	ENSG00000119013	0	1	0	nUn	1	NDUFB3	NADH:ubiquinone oxidoreductase subunit B3 [Source:HGNC Symbol;Acc:HGNC:7698]	2,711521e-02	7,471345e-01	1,000000e+00	45,3152431	78,1580624	61,7366527	2,899057e+01	47,5163138	3,825344e+01	1.61388	23.4832
841	ENSG00000119048	0	1	0	nUn	1	UBE2B	ubiquitin conjugating enzyme E2 B [Source:HGNC Symbol;Acc:HGNC:12473]	6,048873e-03	0,3048067	1,0000000	7,475994e+01	7,913503e+01	7,694748e+01	5,206602e+01	4,320174e+01	4,763388e+01	1.61539	29.3136
842	ENSG00000119138	1	1	0	DDn	2	KLF9	Kruppel like factor 9 [Source:HGNC Symbol;Acc:HGNC:1123]	2,238290e-02	0,5267273	1,0000000	2,954676e+01	2,890699e+01	2,922687e+01	7,260642e+01	4,813268e+01	6,036955e+01	0.484133	31.1427
843	ENSG00000119139	0	1	0	nUn	1	TJP2	tight junction protein 2 [Source:HGNC Symbol;Acc:HGNC:11828]	1,176846e-02	4,304422e-01	1,000000e+00	7,7566632	29,0793967	18,4180300	4,420087e+00	10,7584107	7,589249e+00	2.42686	10.8288
844	ENSG00000119280	0	1	0	nDn	1	C1orf198	chromosome 1 open reading frame 198 [Source:HGNC Symbol;Acc:HGNC:25900]	2,411952e-02	6,931885e-01	1,000000e+00	16,7380628	3,5630881	10,1505755	7,800153e+00	34,4045008	2,110233e+01	0.481017	10.9518
845	ENSG00000119326	1	1	0	UUn	2	CTNNAL1	catenin alpha like 1 [Source:HGNC Symbol;Acc:HGNC:2512]	9,448168e-03	0,3643756	1,0000000	2,332102e+01	3,350452e+01	2,841277e+01	6,565128e+00	2,521502e+00	4,543315e+00	6.25375	23.8695
846	ENSG00000119333	0	1	0	nUn	1	WDR34	WD repeat domain 34 [Source:HGNC Symbol;Acc:HGNC:28296]	2,691369e-02	0,5729074	1,0000000	1,658497e+01	1,120649e+01	1,389573e+01	5,005098e+00	7,116240e+00	6,060669e+00	2.29277	7.83506
847	ENSG00000119335	0	1	0	nUn	1	SET	SET nuclear proto-oncogene [Source:HGNC Symbol;Acc:HGNC:10760]	3,442107e-03	0,2438417	1,0000000	1,867212e+02	1,790164e+02	1,828688e+02	1,447578e+02	1,450704e+02	1,449141e+02	1.26191	37.9547
848	ENSG00000119383	0	1	1	nUU	2	PTPA	protein phosphatase 2 phosphatase activator [Source:HGNC Symbol;Acc:HGNC:9308]	4,086502e-03	0,2682696	1,0000000	1,525817e+01	1,879241e+01	1,702529e+01	6,955136e+00	8,012774e+00	7,483955e+00	2.27491	9.54134
849	ENSG00000119402	0	1	0	nDn	1	FBXW2	F-box and WD repeat domain containing 2 [Source:HGNC Symbol;Acc:HGNC:13608]	3,523146e-02	0,5915210	1,0000000	7,486200e+01	6,396317e+01	6,941259e+01	8,573667e+01	9,105425e+01	8,839546e+01	0.785251	18.9829
850	ENSG00000119411	0	1	0	nUn	1	BSPRY	B-box and SPRY domain containing [Source:HGNC Symbol;Acc:HGNC:18232]	1,663065e-06	3,486469e-04	9,696004e-02	24,3926647	5,5170397	14,9548522	6,500128e-01	2,9137362	1,781875e+00	8.39276	13.173
851	ENSG00000119514	1	1	1	DDD	3	GALNT12	polypeptide N-acetylgalactosaminyltransferase 12 [Source:HGNC Symbol;Acc:HGNC:19877]	4,262633e-04	3,545221e-02	1,000000e+00	18,6772286	7,0112379	12,8442333	4,030079e+01	29,2494290	3,477511e+01	0.369351	21.9309
852	ENSG00000119599	0	1	0	nUn	1	DCAF4	DDB1 and CUL4 associated factor 4 [Source:HGNC Symbol;Acc:HGNC:20229]	1,289998e-02	0,4211055	1,0000000	1,638085e+01	1,959698e+01	1,798891e+01	9,945194e+00	1,159891e+01	1,077205e+01	1.66996	7.21686
853	ENSG00000119632	0	1	0	nUn	1	IFI27L2	interferon alpha inducible protein 27 like 2 [Source:HGNC Symbol;Acc:HGNC:19753]	3,460714e-02	8,611463e-01	1,000000e+00	21,4328853	36,5503880	28,9916366	1,651032e+01	15,2410818	1,587570e+01	1.82616	13.1159
854	ENSG00000119638	0	1	0	nDn	1	NEK9	NIMA related kinase 9 [Source:HGNC Symbol;Acc:HGNC:18591]	4,714290e-02	0,5915210	1,0000000	4,495802e+01	3,683773e+01	4,089788e+01	5,180601e+01	5,384808e+01	5,282705e+01	0.774184	11.9292
855	ENSG00000119655	0	1	0	nUn	1	NPC2	NPC intracellular cholesterol transporter 2 [Source:HGNC Symbol;Acc:HGNC:14537]	1,325017e-02	0,4254144	1,0000000	3,291478e+01	3,925143e+01	3,608311e+01	2,021539e+01	2,381419e+01	2,201479e+01	1.63904	14.0683
856	ENSG00000119661	0	1	1	nDU	2	DNAL1	dynein axonemal light chain 1 [Source:HGNC Symbol;Acc:HGNC:23247]	2,596363e-02	0,5618900	1,0000000	3,929362e+00	3,275742e+00	3,602552e+00	5,135100e+00	6,107639e+00	5,621370e+00	0.640867	2.01882
857	ENSG00000119685	0	1	1	nDU	2	TTLL5	tubulin tyrosine ligase like 5 [Source:HGNC Symbol;Acc:HGNC:19963]	3,174612e-02	8,211457e-01	1,000000e+00	29,2916099	16,2063041	22,7489570	4,758094e+01	30,4821636	3,903155e+01	0.582835	16.2826
858	ENSG00000119686	1	1	1	UUU	3	FLVCR2	feline leukemia virus subgroup C cellular receptor family member 2 [Source:HGNC Symbol;Acc:HGNC:20105]	6,536699e-03	0,3114706	1,0000000	1,546229e+01	2,063143e+01	1,804686e+01	7,865154e+00	6,780039e+00	7,322596e+00	2.46454	10.7243
859	ENSG00000119718	0	1	0	nUn	1	EIF2B2	eukaryotic translation initiation factor 2B subunit beta [Source:HGNC Symbol;Acc:HGNC:3258]	2,642893e-02	0,5658682	1,0000000	3,505807e+01	4,178008e+01	3,841908e+01	2,697553e+01	2,863306e+01	2,780429e+01	1.38177	10.6148
860	ENSG00000119720	0	1	0	nDn	1	NRDE2	NRDE-2, necessary for RNA interference, domain containing [Source:HGNC Symbol;Acc:HGNC:20186]	3,144014e-02	0,5915210	1,0000000	1,311488e+01	1,879241e+01	1,595365e+01	2,801555e+01	2,482279e+01	2,641917e+01	0.603866	10.4655
861	ENSG00000119771	0	1	0	nDn	1	KLHL29	kelch like family member 29 [Source:HGNC Symbol;Acc:HGNC:29404]	5,974647e-03	0,3027026	1,0000000	1,479890e+00	6,321607e-01	1,056025e+00	5,525108e+00	5,995572e+00	5,760340e+00	0.183327	4.70431
862	ENSG00000119778	0	1	0	nDn	1	ATAD2B	ATPase family, AAA domain containing 2B [Source:HGNC Symbol;Acc:HGNC:29230]	1,513182e-02	0,4446651	1,0000000	3,699724e+01	2,994143e+01	3,346933e+01	4,920596e+01	5,519288e+01	5,219942e+01	0.641182	18.7301
863	ENSG00000119801	0	1	1	nDD	2	YPEL5	yippee like 5 [Source:HGNC Symbol;Acc:HGNC:18329]	4,551158e-03	2,166054e-01	1,000000e+00	1155,1304545	556,0716260	855,6010402	1,934438e+03	968,5931606	1,451516e+03	0.589454	595.915
864	ENSG00000119812	0	1	1	nUU	2	FAM98A	family with sequence similarity 98 member A [Source:HGNC Symbol;Acc:HGNC:24520]	2,376577e-02	0,5384755	1,0000000	3,117974e+01	2,867711e+01	2,992843e+01	2,463548e+01	2,269352e+01	2,366450e+01	1.2647	6.26392
865	ENSG00000119844	0	1	0	nUn	1	AFTPH	aftiphilin [Source:HGNC Symbol;Acc:HGNC:25951]	7,044758e-03	2,993611e-01	1,000000e+00	103,5922788	104,8237542	104,2080165	4,108081e+01	80,0156794	6,054824e+01	1.72107	43.6598
866	ENSG00000119878	0	1	1	nUU	2	CRIPT	CXXC repeat containing interactor of PDZ3 domain [Source:HGNC Symbol;Acc:HGNC:14312]	4,712020e-02	0,5915210	1,0000000	1,678909e+01	2,074637e+01	1,876773e+01	1,228524e+01	1,417645e+01	1,323084e+01	1.41848	5.53689
867	ENSG00000119900	0	1	1	nDD	2	OGFRL1	opioid growth factor receptor like 1 [Source:HGNC Symbol;Acc:HGNC:21378]	1,542959e-04	1,553672e-02	1,000000e+00	23,2699897	6,4365463	14,8532680	6,838134e+01	12,9997462	4,069055e+01	0.36503	25.8373
868	ENSG00000119922	0	1	0	nDn	1	IFIT2	interferon induced protein with tetratricopeptide repeats 2 [Source:HGNC Symbol;Acc:HGNC:5409]	3,284272e-03	1,717392e-01	1,000000e+00	13,5741607	16,4361808	15,0051707	2,379047e+01	43,9301769	3,386032e+01	0.443149	18.8552
869	ENSG00000119969	1	1	0	UUn	2	HELLS	helicase, lymphoid specific [Source:HGNC Symbol;Acc:HGNC:4861]	3,555224e-03	0,2482355	1,0000000	2,321896e+01	2,028661e+01	2,175278e+01	1,098521e+01	1,238338e+01	1,168430e+01	1.86171	10.0685
870	ENSG00000119979	0	1	0	nUn	1	FAM45A	family with sequence similarity 45 member A [Source:HGNC Symbol;Acc:HGNC:31793]	4,452658e-02	0,5915210	1,0000000	4,128382e+01	4,591786e+01	4,360084e+01	3,477568e+01	2,616759e+01	3,047163e+01	1.43087	13.1292
871	ENSG00000120063	0	1	0	nDn	1	GNA13	G protein subunit alpha 13 [Source:HGNC Symbol;Acc:HGNC:4381]	6,012853e-03	2,653757e-01	1,000000e+00	229,6380564	112,7544988	171,1962776	3,660872e+02	216,6250815	2,913561e+02	0.587584	120.16
872	ENSG00000120256	0	1	0	nDn	1	LRP11	LDL receptor related protein 11 [Source:HGNC Symbol;Acc:HGNC:16936]	5,254367e-04	0,2165491	1,0000000	2,092258e+00	2,011420e+00	2,051839e+00	9,685189e+00	8,124840e+00	8,905015e+00	0.230414	6.85318
873	ENSG00000120280	0	1	0	nUn	1	CXorf21	chromosome X open reading frame 21 [Source:HGNC Symbol;Acc:HGNC:25667]	5,055342e-04	0,2165491	1,0000000	2,036124e+01	2,155093e+01	2,095609e+01	7,215141e+00	8,348974e+00	7,782057e+00	2.69287	13.174
874	ENSG00000120437	0	1	0	nUn	1	ACAT2	acetyl-CoA acetyltransferase 2 [Source:HGNC Symbol;Acc:HGNC:94]	2,483167e-02	0,5494255	1,0000000	5,138789e+01	5,511292e+01	5,325041e+01	4,400586e+01	3,849493e+01	4,125040e+01	1.29091	12
875	ENSG00000120451	0	1	0	nDn	1	SNX19	sorting nexin 19 [Source:HGNC Symbol;Acc:HGNC:21532]	1,963289e-02	0,5024744	1,0000000	9,037532e+01	8,499688e+01	8,768610e+01	1,041970e+02	1,144762e+02	1,093366e+02	0.801983	21.6505
876	ENSG00000120509	0	1	0	nUn	1	PDZD11	PDZ domain containing 11 [Source:HGNC Symbol;Acc:HGNC:28034]	8,544643e-03	3,430921e-01	1,000000e+00	38,0688867	54,9405203	46,5047035	1,989039e+01	29,3614958	2,462594e+01	1.88844	21.8788
877	ENSG00000120659	0	1	0	nDn	1	TNFSF11	TNF superfamily member 11 [Source:HGNC Symbol;Acc:HGNC:11926]	2,640329e-02	0,5657348	1,0000000	3,725239e+00	1,436729e+00	2,580984e+00	7,865154e+00	8,236907e+00	8,051030e+00	0.320578	5.47005
878	ENSG00000120685	0	1	0	nDn	1	PROSER1	proline and serine rich 1 [Source:HGNC Symbol;Acc:HGNC:20291]	3,745736e-02	0,5915210	1,0000000	5,791981e+01	5,166477e+01	5,479229e+01	6,493627e+01	6,729609e+01	6,611618e+01	0.828727	11.3239
879	ENSG00000120694	0	1	0	nDn	1	HSPH1	heat shock protein family H (Hsp110) member 1 [Source:HGNC Symbol;Acc:HGNC:16969]	3,553567e-02	8,775098e-01	1,000000e+00	980,8096543	189,7631779	585,2864161	1,440688e+03	297,8734954	8,692809e+02	0.6733	283.994
880	ENSG00000120708	1	1	1	DDD	3	TGFBI	transforming growth factor beta induced [Source:HGNC Symbol;Acc:HGNC:11771]	1,686821e-02	0,4710012	1,0000000	1,046129e+01	4,425125e+00	7,443207e+00	4,946597e+01	2,930546e+01	3,938571e+01	0.188982	31.9425
881	ENSG00000120709	0	1	0	nDn	1	FAM53C	family with sequence similarity 53 member C [Source:HGNC Symbol;Acc:HGNC:1336]	2,976570e-02	7,891770e-01	1,000000e+00	169,2177322	72,5260843	120,8719083	2,653352e+02	104,1100366	1,847226e+02	0.654343	63.8507
882	ENSG00000120727	0	1	0	nUn	1	PAIP2	poly(A) binding protein interacting protein 2 [Source:HGNC Symbol;Acc:HGNC:17970]	2,264203e-02	0,5290928	1,0000000	2,589807e+02	2,777484e+02	2,683646e+02	2,234094e+02	1,944919e+02	2,089506e+02	1.28434	59.4139
883	ENSG00000120784	0	1	1	nDD	2	ZFP30	ZFP30 zinc finger protein [Source:HGNC Symbol;Acc:HGNC:29555]	4,915011e-02	0,5915210	1,0000000	4,745853e+00	2,126359e+00	3,436106e+00	7,345143e+00	8,012774e+00	7,678959e+00	0.44747	4.24285
884	ENSG00000120833	1	1	1	UUU	3	SOCS2	suppressor of cytokine signaling 2 [Source:HGNC Symbol;Acc:HGNC:19382]	2,667698e-04	0,2165491	1,0000000	3,138386e+01	3,672279e+01	3,405333e+01	6,825133e+00	7,452440e+00	7,138787e+00	4.77018	26.9145
885	ENSG00000120860	1	1	0	UUn	2	WASHC3	WASH complex subunit 3 [Source:HGNC Symbol;Acc:HGNC:24256]	4,100915e-02	9,571296e-01	1,000000e+00	57,3584834	80,6867056	69,0225945	3,692073e+01	53,4558530	4,518829e+01	1.52744	23.8343
886	ENSG00000120875	1	1	0	UUn	2	DUSP4	dual specificity phosphatase 4 [Source:HGNC Symbol;Acc:HGNC:3070]	1,746504e-03	0,2404791	1,0000000	2,191767e+02	2,983224e+02	2,587496e+02	6,896635e+01	6,864089e+01	6,880362e+01	3.7607	189.946
887	ENSG00000120889	0	1	0	nDn	1	TNFRSF10B	TNF receptor superfamily member 10b [Source:HGNC Symbol;Acc:HGNC:11905]	6,626624e-03	2,863939e-01	1,000000e+00	81,4449640	41,1479211	61,2964425	1,268825e+02	84,8345508	1,058585e+02	0.579041	44.5621
888	ENSG00000120896	1	1	1	DDD	3	SORBS3	sorbin and SH3 domain containing 3 [Source:HGNC Symbol;Acc:HGNC:30907]	2,555763e-02	0,5573253	1,0000000	1,699321e+01	9,597349e+00	1,329528e+01	2,970558e+01	2,773652e+01	2,872105e+01	0.462911	15.4258
889	ENSG00000120899	0	1	0	nDn	1	PTK2B	protein tyrosine kinase 2 beta [Source:HGNC Symbol;Acc:HGNC:9612]	1,609541e-02	0,4588726	1,0000000	2,268313e+02	2,271756e+02	2,270035e+02	2,876306e+02	2,629647e+02	2,752976e+02	0.824575	48.2942
890	ENSG00000120949	1	1	1	UUU	3	TNFRSF8	TNF receptor superfamily member 8 [Source:HGNC Symbol;Acc:HGNC:11923]	5,509330e-09	2,281439e-06	3,212050e-04	12,1453017	28,2748284	20,2100650	0,000000e+00	3,5861369	1,793068e+00	11.2712	18.417
891	ENSG00000121104	0	1	0	nUn	1	FAM117A	family with sequence similarity 117 member A [Source:HGNC Symbol;Acc:HGNC:24179]	2,541564e-02	0,5556710	1,0000000	6,567648e+01	6,798601e+01	6,683125e+01	3,607570e+01	4,925334e+01	4,266452e+01	1.56644	24.1667
892	ENSG00000121152	1	1	0	UUn	2	NCAPH	non-SMC condensin I complex subunit H [Source:HGNC Symbol;Acc:HGNC:1112]	9,115675e-03	0,3590598	1,0000000	1,872826e+01	2,534390e+01	2,203608e+01	1,020520e+01	8,348974e+00	9,277087e+00	2.37532	12.759
893	ENSG00000121274	0	1	0	nDn	1	TENT4B	terminal nucleotidyltransferase 4B [Source:HGNC Symbol;Acc:HGNC:30758]	1,445132e-02	0,4401991	1,0000000	2,219834e+01	1,982686e+01	2,101260e+01	3,126561e+01	3,961560e+01	3,544061e+01	0.592896	14.428
894	ENSG00000121289	0	1	0	nDn	1	CEP89	centrosomal protein 89 [Source:HGNC Symbol;Acc:HGNC:25907]	3,220892e-02	0,5915210	1,0000000	9,338613e+00	1,568908e+01	1,251385e+01	2,385547e+01	2,336592e+01	2,361069e+01	0.530008	11.0968
895	ENSG00000121594	0	1	1	nUU	2	CD80	CD80 molecule [Source:HGNC Symbol;Acc:HGNC:1700]	2,758391e-02	0,5734116	1,0000000	4,031423e+00	1,178118e+01	7,906300e+00	1,950038e-01	3,922337e-01	2,936187e-01	26.9271	7.61268
896	ENSG00000121671	0	1	0	nDn	1	CRY2	cryptochrome circadian regulator 2 [Source:HGNC Symbol;Acc:HGNC:2385]	4,711862e-02	1,000000e+00	1,000000e+00	74,6068530	60,5724983	67,5896757	1,142722e+02	86,9638196	1,006180e+02	0.671745	33.0284
897	ENSG00000121716	0	1	1	nDD	2	PILRB	paired immunoglobin-like type 2 receptor beta [Source:HGNC Symbol;Acc:HGNC:18297]	2,380109e-02	0,5384755	1,0000000	5,562343e+00	5,229693e+00	5,396018e+00	1,137522e+01	8,236907e+00	9,806065e+00	0.550274	4.41005
898	ENSG00000121741	1	1	0	DDn	2	ZMYM2	zinc finger MYM-type containing 2 [Source:HGNC Symbol;Acc:HGNC:12989]	3,828791e-02	0,5915210	1,0000000	7,914858e+01	6,108971e+01	7,011914e+01	1,136872e+02	9,609725e+01	1,048922e+02	0.668487	34.7731
899	ENSG00000121742	0	1	0	nUn	1	GJB6	gap junction protein beta 6 [Source:HGNC Symbol;Acc:HGNC:4288]	5,268735e-04	0,2165491	1,0000000	3,505807e+01	3,925143e+01	3,715475e+01	6,435126e+00	8,685174e+00	7,560150e+00	4.91455	29.5946
900	ENSG00000121797	1	1	0	UUn	2	CCRL2	C-C motif chemokine receptor like 2 [Source:HGNC Symbol;Acc:HGNC:1612]	1,352905e-02	0,4289129	1,0000000	4,745853e+00	7,528460e+00	6,137156e+00	1,235024e+00	3,922337e-01	8,136289e-01	7.54294	5.32353
901	ENSG00000121931	0	1	0	nDn	1	LRIF1	ligand dependent nuclear receptor interacting factor 1 [Source:HGNC Symbol;Acc:HGNC:30299]	2,800769e-02	0,5769565	1,0000000	2,281071e+01	2,143600e+01	2,212335e+01	2,775554e+01	3,345193e+01	3,060374e+01	0.722897	8.48038
902	ENSG00000121957	0	1	0	nUn	1	GPSM2	G protein signaling modulator 2 [Source:HGNC Symbol;Acc:HGNC:29501]	1,001124e-03	0,2212388	1,0000000	7,297386e+00	7,643398e+00	7,470392e+00	3,575070e+00	3,642170e+00	3,608620e+00	2.07015	3.86177
903	ENSG00000121966	0	1	1	nDD	2	CXCR4	C-X-C motif chemokine receptor 4 [Source:HGNC Symbol;Acc:HGNC:2561]	4,198614e-03	0,2743156	1,0000000	1,684472e+03	1,509083e+03	1,596777e+03	2,157847e+03	2,227607e+03	2,192727e+03	0.728215	595.95
904	ENSG00000121988	0	1	0	nDn	1	ZRANB3	zinc finger RANBP2-type containing 3 [Source:HGNC Symbol;Acc:HGNC:25249]	9,573431e-03	0,3645390	1,0000000	4,541730e+00	2,586112e+00	3,563921e+00	1,150522e+01	9,917909e+00	1,071157e+01	0.332717	7.14765
905	ENSG00000121989	1	1	0	DDn	2	ACVR2A	activin A receptor type 2A [Source:HGNC Symbol;Acc:HGNC:173]	1,896861e-02	0,4963679	1,0000000	1,413550e+01	4,769940e+00	9,452718e+00	6,038618e+01	3,939147e+01	4,988882e+01	0.189476	40.4361
906	ENSG00000122026	0	1	1	nDD	2	RPL21	ribosomal protein L21 [Source:HGNC Symbol;Acc:HGNC:10313]	3,943447e-02	0,5915210	1,0000000	2,872517e+02	2,562550e+02	2,717533e+02	4,099630e+02	3,345753e+02	3,722692e+02	0.729991	100.516
907	ENSG00000122035	1	1	0	DDn	2	RASL11A	RAS like family 11 member A [Source:HGNC Symbol;Acc:HGNC:23802]	3,386059e-02	0,5915210	1,0000000	1,990196e+00	1,666606e+00	1,828401e+00	9,555187e+00	4,538704e+00	7,046945e+00	0.25946	5.21854
908	ENSG00000122068	0	1	1	nDD	2	FYTTD1	forty-two-three domain containing 1 [Source:HGNC Symbol;Acc:HGNC:25407]	2,278143e-02	0,5303040	1,0000000	1,291586e+02	1,005136e+02	1,148361e+02	1,681583e+02	2,005435e+02	1,843509e+02	0.622921	69.5148
909	ENSG00000122085	0	1	0	nDn	1	MTERF4	mitochondrial transcription termination factor 4 [Source:HGNC Symbol;Acc:HGNC:28785]	3,873130e-02	0,5915210	1,0000000	6,496205e+01	5,729675e+01	6,112940e+01	7,273642e+01	7,704590e+01	7,489116e+01	0.816243	13.7618
910	ENSG00000122224	0	1	1	nDD	2	LY9	lymphocyte antigen 9 [Source:HGNC Symbol;Acc:HGNC:6730]	4,391497e-03	0,2802931	1,0000000	2,072356e+02	1,668330e+02	1,870343e+02	3,257214e+02	3,430924e+02	3,344069e+02	0.559301	147.373
911	ENSG00000122482	0	1	0	nDn	1	ZNF644	zinc finger protein 644 [Source:HGNC Symbol;Acc:HGNC:29222]	1,858964e-02	0,4907489	1,0000000	6,567648e+01	6,292873e+01	6,430260e+01	1,051071e+02	8,533884e+01	9,522295e+01	0.675285	30.9203
912	ENSG00000122490	0	1	0	nUn	1	PQLC1	PQ loop repeat containing 1 [Source:HGNC Symbol;Acc:HGNC:26188]	1,714595e-02	0,4755676	1,0000000	3,087356e+01	3,488378e+01	3,287867e+01	2,502549e+01	2,269352e+01	2,385950e+01	1.37801	9.01916
913	ENSG00000122547	0	1	0	nDn	1	EEPD1	endonuclease/exonuclease/phosphatase family domain containing 1 [Source:HGNC Symbol;Acc:HGNC:22223]	4,992952e-02	0,5915210	1,0000000	5,256159e+00	8,792781e+00	7,024470e+00	1,657532e+01	1,171098e+01	1,414315e+01	0.496669	7.11868
914	ENSG00000122591	0	1	0	nUn	1	FAM126A	family with sequence similarity 126 member A [Source:HGNC Symbol;Acc:HGNC:24587]	2,308972e-03	0,2404791	1,0000000	2,862821e+01	3,017131e+01	2,939976e+01	1,683533e+01	1,417645e+01	1,550589e+01	1.89604	13.8939
915	ENSG00000122644	0	1	0	nDn	1	ARL4A	ADP ribosylation factor like GTPase 4A [Source:HGNC Symbol;Acc:HGNC:695]	1,827622e-03	1,101903e-01	1,000000e+00	150,0301969	61,9517583	105,9909776	2,561050e+02	134,2559998	1,951805e+02	0.543041	89.1895
916	ENSG00000122705	0	1	0	nUn	1	CLTA	clathrin light chain A [Source:HGNC Symbol;Acc:HGNC:2090]	2,060916e-02	6,300762e-01	1,000000e+00	57,7667289	98,8469612	78,3068450	4,407087e+01	53,2317195	4,865129e+01	1.60955	29.6556
917	ENSG00000122707	1	1	1	DDD	3	RECK	reversion inducing cysteine rich protein with kazal motifs [Source:HGNC Symbol;Acc:HGNC:11345]	8,789699e-03	0,3523297	1,0000000	3,301685e+01	2,212563e+01	2,757124e+01	9,704690e+01	7,009776e+01	8,357233e+01	0.329909	56.0011
918	ENSG00000122877	0	1	0	nDn	1	EGR2	early growth response 2 [Source:HGNC Symbol;Acc:HGNC:3239]	3,973415e-02	9,368266e-01	1,000000e+00	5,2051293	5,4021014	5,3036153	8,450166e+00	15,8014157	1,212579e+01	0.437383	6.82218
919	ENSG00000122952	1	1	0	UUn	2	ZWINT	ZW10 interacting kinetochore protein [Source:HGNC Symbol;Acc:HGNC:13195]	4,776972e-02	0,5915210	1,0000000	2,556637e+01	4,856144e+01	3,706390e+01	1,462529e+01	1,451265e+01	1,456897e+01	2.54403	22.4949
920	ENSG00000123080	0	1	0	nUn	1	CDKN2C	cyclin dependent kinase inhibitor 2C [Source:HGNC Symbol;Acc:HGNC:1789]	7,666847e-03	0,3345752	1,0000000	2,087155e+01	2,545884e+01	2,316519e+01	7,735151e+00	1,103858e+01	9,386864e+00	2.46783	13.7783
921	ENSG00000123104	0	1	0	nDn	1	ITPR2	inositol 1,4,5-trisphosphate receptor type 2 [Source:HGNC Symbol;Acc:HGNC:6181]	3,252149e-03	0,2404791	1,0000000	4,434566e+01	4,419378e+01	4,426972e+01	5,713612e+01	5,833075e+01	5,773343e+01	0.766795	13.4637
922	ENSG00000123130	0	1	1	nUU	2	ACOT9	acyl-CoA thioesterase 9 [Source:HGNC Symbol;Acc:HGNC:17152]	2,101107e-02	0,5170905	1,0000000	6,241051e+01	7,775577e+01	7,008314e+01	4,790594e+01	4,219314e+01	4,504954e+01	1.55569	25.0336
923	ENSG00000123159	0	1	0	nUn	1	GIPC1	GIPC PDZ domain containing family member 1 [Source:HGNC Symbol;Acc:HGNC:1226]	3,174962e-02	0,5915210	1,0000000	4,005908e+01	5,338885e+01	4,672396e+01	2,866556e+01	3,031406e+01	2,948981e+01	1.58441	17.2342
924	ENSG00000123178	0	1	0	nUn	1	SPRYD7	SPRY domain containing 7 [Source:HGNC Symbol;Acc:HGNC:14297]	7,196560e-04	0,2165491	1,0000000	1,199221e+01	1,304550e+01	1,251885e+01	5,655110e+00	5,547305e+00	5,601208e+00	2.23503	6.91765
925	ENSG00000123374	0	1	0	nUn	1	CDK2	cyclin dependent kinase 2 [Source:HGNC Symbol;Acc:HGNC:1771]	3,501667e-03	0,2465631	1,0000000	2,740347e+01	2,856217e+01	2,798282e+01	1,488529e+01	1,753845e+01	1,621187e+01	1.72607	11.771
926	ENSG00000123395	0	1	0	nUn	1	ATG101	autophagy related 101 [Source:HGNC Symbol;Acc:HGNC:25679]	2,962950e-02	0,5869081	1,0000000	2,301483e+01	2,545884e+01	2,423684e+01	1,878537e+01	1,496091e+01	1,687314e+01	1.43642	7.3637
927	ENSG00000123411	1	1	1	UUU	3	IKZF4	IKAROS family zinc finger 4 [Source:HGNC Symbol;Acc:HGNC:13179]	5,949030e-03	0,3027026	1,0000000	3,332303e+01	5,833119e+01	4,582711e+01	4,485088e+00	6,443839e+00	5,464463e+00	8.38639	40.3626
928	ENSG00000123473	0	1	0	nUn	1	STIL	STIL, centriolar assembly protein [Source:HGNC Symbol;Acc:HGNC:10879]	4,899326e-02	0,5915210	1,0000000	6,480896e+00	7,758336e+00	7,119616e+00	3,965077e+00	1,288768e+00	2,626923e+00	2.71025	4.49269
929	ENSG00000123485	0	1	0	nUn	1	HJURP	Holliday junction recognition protein [Source:HGNC Symbol;Acc:HGNC:25444]	3,791166e-04	3,236202e-02	1,000000e+00	3,4700862	9,6548195	6,5624528	0,000000e+00	1,6810017	8,405008e-01	7.80779	5.72195
930	ENSG00000123575	0	1	0	nDn	1	FAM199X	family with sequence similarity 199, X-linked [Source:HGNC Symbol;Acc:HGNC:25195]	4,954414e-02	1,000000e+00	1,000000e+00	36,3338436	19,0797623	27,7068029	3,770074e+01	50,9903839	4,434556e+01	0.624793	16.6388
931	ENSG00000123607	0	1	1	nDD	2	TTC21B	tetratricopeptide repeat domain 21B [Source:HGNC Symbol;Acc:HGNC:25660]	1,427740e-02	0,4365192	1,0000000	1,678909e+01	1,201105e+01	1,440007e+01	2,957558e+01	2,571932e+01	2,764745e+01	0.520846	13.2474
932	ENSG00000123612	1	1	0	DDn	2	ACVR1C	activin A receptor type 1C [Source:HGNC Symbol;Acc:HGNC:18123]	9,882733e-03	0,3645390	1,0000000	9,695828e-01	1,436729e+00	1,203156e+00	5,005098e+00	3,418036e+00	4,211567e+00	0.285679	3.00841
933	ENSG00000123636	0	1	0	nDn	1	BAZ2B	bromodomain adjacent to zinc finger domain 2B [Source:HGNC Symbol;Acc:HGNC:963]	2,898585e-02	0,5835030	1,0000000	4,189618e+01	5,086020e+01	4,637819e+01	6,155620e+01	6,214102e+01	6,184861e+01	0.749866	15.4704
934	ENSG00000123643	0	1	0	nUn	1	SLC36A1	solute carrier family 36 member 1 [Source:HGNC Symbol;Acc:HGNC:18761]	3,546144e-02	0,5915210	1,0000000	9,236552e+00	1,201105e+01	1,062380e+01	6,435126e+00	7,116240e+00	6,775683e+00	1.56793	3.84812
935	ENSG00000123739	0	1	0	nDn	1	PLA2G12A	phospholipase A2 group XIIA [Source:HGNC Symbol;Acc:HGNC:18554]	3,608974e-02	0,5915210	1,0000000	2,689317e+01	1,890735e+01	2,290026e+01	4,036579e+01	3,479673e+01	3,758126e+01	0.609353	14.681
936	ENSG00000123933	0	1	0	nUn	1	MXD4	MAX dimerization protein 4 [Source:HGNC Symbol;Acc:HGNC:13906]	1,600258e-02	5,345041e-01	1,000000e+00	144,2126994	239,8762884	192,0444939	9,932195e+01	140,7558729	1,200389e+02	1.59985	72.0056
937	ENSG00000123975	0	1	0	nUn	1	CKS2	CDC28 protein kinase regulatory subunit 2 [Source:HGNC Symbol;Acc:HGNC:2000]	2,343684e-02	0,5357243	1,0000000	5,455179e+01	5,453823e+01	5,454501e+01	3,555569e+01	2,224525e+01	2,890047e+01	1.88734	25.6445
938	ENSG00000124019	0	1	0	nUn	1	FAM124B	family with sequence similarity 124 member B [Source:HGNC Symbol;Acc:HGNC:26224]	1,731372e-04	0,2165491	1,0000000	6,889141e+00	6,723891e+00	6,806516e+00	1,235024e+00	1,400835e+00	1,317929e+00	5.16455	5.48859
939	ENSG00000124067	0	1	0	nUn	1	SLC12A4	solute carrier family 12 member 4 [Source:HGNC Symbol;Acc:HGNC:10913]	2,391239e-02	0,5399977	1,0000000	3,026119e+01	2,660822e+01	2,843470e+01	2,047540e+01	1,552125e+01	1,799832e+01	1.57985	10.4364
940	ENSG00000124145	0	1	1	nUU	2	SDC4	syndecan 4 [Source:HGNC Symbol;Acc:HGNC:10661]	2,694642e-03	0,2404791	1,0000000	2,434163e+01	3,488378e+01	2,961270e+01	5,005098e+00	3,193903e+00	4,099500e+00	7.22349	25.5132
941	ENSG00000124164	0	1	0	nDn	1	VAPB	VAMP associated protein B and C [Source:HGNC Symbol;Acc:HGNC:12649]	3,882531e-02	0,5915210	1,0000000	4,485596e+01	4,304440e+01	4,395018e+01	5,063599e+01	5,765835e+01	5,414717e+01	0.81168	10.197
942	ENSG00000124201	0	1	0	nDn	1	ZNFX1	zinc finger NFX1-type containing 1 [Source:HGNC Symbol;Acc:HGNC:29271]	4,437984e-02	0,5915210	1,0000000	1,517142e+02	1,418913e+02	1,468028e+02	1,827186e+02	2,411116e+02	2,119151e+02	0.692743	65.1123
943	ENSG00000124222	0	1	1	nDD	2	STX16	syntaxin 16 [Source:HGNC Symbol;Acc:HGNC:11431]	3,269281e-03	0,2404791	1,0000000	1,677378e+02	1,618906e+02	1,648142e+02	2,076791e+02	2,046899e+02	2,061845e+02	0.799353	41.3703
944	ENSG00000124370	0	1	0	nUn	1	MCEE	methylmalonyl-CoA epimerase [Source:HGNC Symbol;Acc:HGNC:16732]	2,011559e-02	0,5075276	1,0000000	2,087155e+01	1,833266e+01	1,960210e+01	1,306526e+01	1,473678e+01	1,390102e+01	1.41012	5.70109
945	ENSG00000124422	0	1	0	nDn	1	USP22	ubiquitin specific peptidase 22 [Source:HGNC Symbol;Acc:HGNC:12621]	2,140226e-02	0,5207927	1,0000000	6,332907e+01	5,798638e+01	6,065772e+01	7,299643e+01	7,872690e+01	7,586166e+01	0.799583	15.2039
946	ENSG00000124486	0	1	0	nDn	1	USP9X	ubiquitin specific peptidase 9 X-linked [Source:HGNC Symbol;Acc:HGNC:12632]	4,589828e-02	0,5915210	1,0000000	1,137474e+02	8,442219e+01	9,908478e+01	1,422878e+02	1,391309e+02	1,407093e+02	0.704181	41.6246
947	ENSG00000124496	0	1	1	nDD	2	TRERF1	transcriptional regulating factor 1 [Source:HGNC Symbol;Acc:HGNC:18273]	2,175325e-02	6,507223e-01	1,000000e+00	35,0070459	21,6084055	28,3077257	5,369106e+01	43,4819098	4,858648e+01	0.582626	20.2788
948	ENSG00000124507	0	1	0	nUn	1	PACSIN1	protein kinase C and casein kinase substrate in neurons 1 [Source:HGNC Symbol;Acc:HGNC:8570]	4,803882e-02	0,5915210	1,0000000	6,072650e+00	3,850434e+00	4,961542e+00	1,235024e+00	2,521502e+00	1,878263e+00	2.64156	3.08328
949	ENSG00000124508	1	1	0	UUn	2	BTN2A2	butyrophilin subfamily 2 member A2 [Source:HGNC Symbol;Acc:HGNC:1137]	2,342667e-02	6,805289e-01	1,000000e+00	41,8451569	18,9648240	30,4049905	1,638032e+01	15,8014157	1,609087e+01	1.88958	14.3141
950	ENSG00000124570	0	1	0	nDn	1	SERPINB6	serpin family B member 6 [Source:HGNC Symbol;Acc:HGNC:8950]	1,046341e-02	3,958712e-01	1,000000e+00	49,3976975	12,9880310	31,1928642	7,657151e+01	35,0769015	5,582420e+01	0.55877	24.6313
951	ENSG00000124575	1	1	0	DDn	2	HIST1H1D	histone cluster 1 H1 family member d [Source:HGNC Symbol;Acc:HGNC:4717]	3,494523e-02	8,680771e-01	1,000000e+00	24,5967874	21,4934671	23,0451273	4,940097e+01	28,8011619	3,910107e+01	0.589373	16.0559
952	ENSG00000124613	0	1	0	nDn	1	ZNF391	zinc finger protein 391 [Source:HGNC Symbol;Acc:HGNC:18779]	5,711697e-03	0,2967944	1,0000000	2,500503e+00	1,781544e+00	2,141023e+00	5,135100e+00	5,995572e+00	5,565336e+00	0.384707	3.42431
953	ENSG00000124614	0	1	0	nUn	1	RPS10	ribosomal protein S10 [Source:HGNC Symbol;Acc:HGNC:10383]	3,214149e-02	0,5915210	1,0000000	3,214932e+00	3,275742e+00	3,245337e+00	2,275044e+00	2,521502e+00	2,398273e+00	1.3532	0.847064
954	ENSG00000124688	0	1	0	nUn	1	MAD2L1BP	MAD2L1 binding protein [Source:HGNC Symbol;Acc:HGNC:21059]	1,610551e-02	0,4589362	1,0000000	3,260860e+01	3,235514e+01	3,248187e+01	2,502549e+01	2,067632e+01	2,285090e+01	1.42147	9.63096
955	ENSG00000124702	0	1	0	nUn	1	KLHDC3	kelch domain containing 3 [Source:HGNC Symbol;Acc:HGNC:20704]	4,248013e-02	9,769927e-01	1,000000e+00	99,9180699	139,9948823	119,9564761	6,461127e+01	96,0412286	8,032625e+01	1.49337	39.6302
956	ENSG00000124721	1	1	0	UUn	2	DNAH8	dynein axonemal heavy chain 8 [Source:HGNC Symbol;Acc:HGNC:2952]	3,589932e-02	0,5915210	1,0000000	1,137984e+01	4,769940e+00	8,074890e+00	1,365027e+00	2,801669e-01	8,225968e-01	9.81634	7.25229
957	ENSG00000124766	0	1	1	nUU	2	SOX4	SRY-box 4 [Source:HGNC Symbol;Acc:HGNC:11200]	1,281574e-02	0,4200020	1,0000000	2,209628e+01	1,270068e+01	1,739848e+01	4,095080e+00	4,538704e+00	4,316892e+00	4.03033	13.0816
958	ENSG00000124795	0	1	1	nDD	2	DEK	DEK proto-oncogene [Source:HGNC Symbol;Acc:HGNC:2768]	9,105023e-03	0,3590598	1,0000000	1,287504e+02	1,226966e+02	1,257235e+02	1,559380e+02	1,707337e+02	1,633359e+02	0.769724	37.6124
959	ENSG00000124935	0	1	0	nUn	1	SCGB1D2	secretoglobin family 1D member 2 [Source:HGNC Symbol;Acc:HGNC:18396]	1,654323e-18	3,581710e-15	9,645031e-14	508,9799944	2,9883965	255,9841954	7,904155e+01	4,3706043	4,170608e+01	6.13781	214.278
960	ENSG00000124942	0	1	0	nDn	1	AHNAK	AHNAK nucleoprotein [Source:HGNC Symbol;Acc:HGNC:347]	5,163570e-03	2,383582e-01	1,000000e+00	233,8225721	172,4074905	203,1150313	4,859496e+02	210,6855423	3,483175e+02	0.583132	145.203
961	ENSG00000125084	0	1	0	nDn	1	WNT1	Wnt family member 1 [Source:HGNC Symbol;Acc:HGNC:12774]	4,337702e-03	2,090056e-01	1,000000e+00	1,4288590	0,0000000	0,7144295	6,630130e+00	2,2413356	4,435733e+00	0.161062	3.7213
962	ENSG00000125089	0	1	0	nDn	1	SH3TC1	SH3 domain and tetratricopeptide repeats 1 [Source:HGNC Symbol;Acc:HGNC:26009]	2,231660e-02	0,5267273	1,0000000	1,409978e+02	1,497072e+02	1,453525e+02	2,054690e+02	1,772336e+02	1,913513e+02	0.75961	45.9988
963	ENSG00000125124	0	1	0	nDn	1	BBS2	Bardet-Biedl syndrome 2 [Source:HGNC Symbol;Acc:HGNC:967]	1,716476e-02	0,4758344	1,0000000	8,680318e+01	7,177898e+01	7,929108e+01	1,179773e+02	1,096573e+02	1,138173e+02	0.696652	34.5262
964	ENSG00000125148	1	1	0	UUn	2	MT2A	metallothionein 2A [Source:HGNC Symbol;Acc:HGNC:7406]	2,758427e-02	7,560969e-01	1,000000e+00	40,7224820	77,3534941	59,0379880	3,263064e+01	40,1199065	3,637527e+01	1.62303	22.6627
965	ENSG00000125245	0	1	1	nDD	2	GPR18	G protein-coupled receptor 18 [Source:HGNC Symbol;Acc:HGNC:4472]	9,465054e-03	0,3644858	1,0000000	3,026119e+01	1,982686e+01	2,504402e+01	5,830614e+01	5,541702e+01	5,686158e+01	0.440438	31.8176
966	ENSG00000125266	0	1	0	nDn	1	EFNB2	ephrin B2 [Source:HGNC Symbol;Acc:HGNC:3227]	2,145045e-02	6,469758e-01	1,000000e+00	0,0000000	2,6435815	1,3217908	4,550089e+00	5,2671386	4,908614e+00	0.26928	3.58682
967	ENSG00000125347	1	1	0	UUn	2	IRF1	interferon regulatory factor 1 [Source:HGNC Symbol;Acc:HGNC:6116]	4,289741e-02	9,834860e-01	1,000000e+00	308,5314865	274,5876632	291,5595748	2,420648e+02	152,7470182	1,974059e+02	1.47695	94.1537
968	ENSG00000125384	0	1	1	nUD	2	PTGER2	prostaglandin E receptor 2 [Source:HGNC Symbol;Acc:HGNC:9594]	9,296487e-03	3,625443e-01	1,000000e+00	149,3157674	90,5714017	119,9435845	9,009177e+01	53,1196527	7,160571e+01	1.67506	48.3379
969	ENSG00000125388	0	1	0	nUn	1	GRK4	G protein-coupled receptor kinase 4 [Source:HGNC Symbol;Acc:HGNC:4543]	1,397036e-02	0,4324144	1,0000000	2,398442e+00	2,471174e+00	2,434808e+00	9,750190e-01	1,400835e+00	1,187927e+00	2.04963	1.24688
970	ENSG00000125430	1	1	0	UUn	2	HS3ST3B1	heparan sulfate-glucosamine 3-sulfotransferase 3B1 [Source:HGNC Symbol;Acc:HGNC:5198]	3,165328e-02	0,5915210	1,0000000	1,122165e+02	8,706577e+01	9,964111e+01	6,545628e+01	4,577927e+01	5,561778e+01	1.79153	44.0233
971	ENSG00000125458	0	1	1	nUU	2	NT5C	5, 3-nucleotidase, cytosolic [Source:HGNC Symbol;Acc:HGNC:17144]	2,748885e-02	0,5734116	1,0000000	3,516013e+01	5,086020e+01	4,301017e+01	2,333546e+01	2,291765e+01	2,312655e+01	1.85977	19.8836
972	ENSG00000125505	0	1	0	nUn	1	MBOAT7	membrane bound O-acyltransferase domain containing 7 [Source:HGNC Symbol;Acc:HGNC:15505]	3,908894e-02	0,5915210	1,0000000	4,454978e+01	4,005600e+01	4,230289e+01	3,477568e+01	3,546913e+01	3,512241e+01	1.20444	7.18049
973	ENSG00000125652	0	1	0	nUn	1	ALKBH7	alkB homolog 7 [Source:HGNC Symbol;Acc:HGNC:21306]	1,981291e-02	0,5041077	1,0000000	2,638286e+01	2,764266e+01	2,701276e+01	2,190543e+01	1,921945e+01	2,056244e+01	1.31369	6.45032
974	ENSG00000125657	0	1	1	nDD	2	TNFSF9	TNF superfamily member 9 [Source:HGNC Symbol;Acc:HGNC:11939]	8,584932e-03	3,439991e-01	1,000000e+00	11,8391176	7,2411146	9,5401161	3,289065e+01	11,8790784	2,238486e+01	0.426186	12.8447
975	ENSG00000125686	0	1	1	nDD	2	MED1	mediator complex subunit 1 [Source:HGNC Symbol;Acc:HGNC:9234]	3,274941e-03	0,2404791	1,0000000	4,403947e+01	3,982613e+01	4,193280e+01	6,142620e+01	6,449442e+01	6,296031e+01	0.66602	21.0275
976	ENSG00000125726	1	1	1	UUU	3	CD70	CD70 molecule [Source:HGNC Symbol;Acc:HGNC:11937]	9,680382e-04	0,2185802	1,0000000	1,617672e+01	1,350525e+01	1,484099e+01	2,275044e+00	1,400835e+00	1,837940e+00	8.0748	13.003
977	ENSG00000125731	0	1	0	nDn	1	SH2D3A	SH2 domain containing 3A [Source:HGNC Symbol;Acc:HGNC:16885]	2,584493e-02	0,5605696	1,0000000	4,842811e+01	4,017094e+01	4,429953e+01	6,194621e+01	5,866695e+01	6,030658e+01	0.734572	16.0071
978	ENSG00000125740	0	1	0	nDn	1	FOSB	FosB proto-oncogene, AP-1 transcription factor subunit [Source:HGNC Symbol;Acc:HGNC:3797]	3,394077e-02	8,514694e-01	1,000000e+00	298,5294733	187,6942880	243,1118807	4,308285e+02	299,6665639	3,652475e+02	0.665609	122.136
979	ENSG00000125746	1	1	0	UUn	2	EML2	echinoderm microtubule associated protein like 2 [Source:HGNC Symbol;Acc:HGNC:18035]	6,416912e-03	2,797807e-01	1,000000e+00	94,2026338	129,6504328	111,9265333	5,213103e+01	77,5502102	6,484062e+01	1.72618	47.0859
980	ENSG00000125871	0	1	0	nUn	1	MGME1	mitochondrial genome maintenance exonuclease 1 [Source:HGNC Symbol;Acc:HGNC:16205]	9,170539e-04	6,465064e-02	1,000000e+00	25,3112169	49,5384189	37,4248179	9,100179e+00	21,4047546	1,525247e+01	2.45369	22.1724
981	ENSG00000125898	0	1	1	nUU	2	FAM110A	family with sequence similarity 110 member A [Source:HGNC Symbol;Acc:HGNC:16188]	2,587840e-02	7,246698e-01	1,000000e+00	14,2885902	44,7110092	29,4997997	1,196024e+01	19,2754858	1,561786e+01	1.88885	13.8819
982	ENSG00000125910	0	1	0	nUn	1	S1PR4	sphingosine-1-phosphate receptor 4 [Source:HGNC Symbol;Acc:HGNC:3170]	4,067164e-02	9,523167e-01	1,000000e+00	100,3263153	216,1989931	158,2626542	9,789192e+01	114,1960466	1,060440e+02	1.49242	52.2187
983	ENSG00000125945	0	1	0	nDn	1	ZNF436	zinc finger protein 436 [Source:HGNC Symbol;Acc:HGNC:20814]	1,982777e-02	0,5041077	1,0000000	6,480896e+00	5,229693e+00	5,855294e+00	8,645169e+00	9,021375e+00	8,833272e+00	0.662868	2.97798
984	ENSG00000125968	0	1	0	nDn	1	ID1	inhibitor of DNA binding 1, HLH protein [Source:HGNC Symbol;Acc:HGNC:5360]	3,058901e-03	0,2404791	1,0000000	3,214932e+00	3,850434e+00	3,532683e+00	6,955136e+00	7,340373e+00	7,147754e+00	0.494237	3.61507
985	ENSG00000125971	0	1	0	nUn	1	DYNLRB1	dynein light chain roadblock-type 1 [Source:HGNC Symbol;Acc:HGNC:15468]	4,837862e-02	1,000000e+00	1,000000e+00	80,6284731	128,7309262	104,6796997	6,188122e+01	79,2312119	7,055621e+01	1.48364	34.1235
986	ENSG00000125995	0	1	1	nUU	2	ROMO1	reactive oxygen species modulator 1 [Source:HGNC Symbol;Acc:HGNC:16185]	1,778743e-02	0,4843115	1,0000000	4,169206e+01	5,557267e+01	4,863237e+01	2,775554e+01	2,784859e+01	2,780207e+01	1.74924	20.8303
987	ENSG00000126091	0	1	0	nDn	1	ST3GAL3	ST3 beta-galactoside alpha-2,3-sialyltransferase 3 [Source:HGNC Symbol;Acc:HGNC:10866]	9,362558e-03	0,3625854	1,0000000	1,005304e+01	1,189612e+01	1,097458e+01	1,657532e+01	1,664191e+01	1,660862e+01	0.660776	5.63404
988	ENSG00000126106	0	1	0	nUn	1	TMEM53	transmembrane protein 53 [Source:HGNC Symbol;Acc:HGNC:26186]	2,913888e-02	0,5835030	1,0000000	5,460282e+00	6,838830e+00	6,149556e+00	3,965077e+00	2,857703e+00	3,411390e+00	1.80265	2.73817
989	ENSG00000126249	0	1	1	nUU	2	PDCD2L	programmed cell death 2 like [Source:HGNC Symbol;Acc:HGNC:28194]	3,485494e-02	8,662031e-01	1,000000e+00	6,1236815	12,1834627	9,1535721	3,510069e+00	3,5861369	3,548103e+00	2.57985	5.60547
990	ENSG00000126254	0	1	1	nUU	2	RBM42	RNA binding motif protein 42 [Source:HGNC Symbol;Acc:HGNC:28117]	3,035754e-02	0,5915210	1,0000000	5,363324e+01	6,465280e+01	5,914302e+01	4,023579e+01	4,443447e+01	4,233513e+01	1.39702	16.8079
991	ENSG00000126432	0	1	1	nUU	2	PRDX5	peroxiredoxin 5 [Source:HGNC Symbol;Acc:HGNC:9355]	1,846573e-02	5,866970e-01	1,000000e+00	85,1191729	120,6852433	102,9022081	5,603110e+01	72,1710049	6,410105e+01	1.60531	38.8012
992	ENSG00000126522	0	1	0	nUn	1	ASL	argininosuccinate lyase [Source:HGNC Symbol;Acc:HGNC:746]	3,455092e-02	0,5915210	1,0000000	1,740146e+01	2,350489e+01	2,045317e+01	1,319526e+01	1,182304e+01	1,250915e+01	1.63506	7.94402
993	ENSG00000126581	0	1	0	nUn	1	BECN1	beclin 1 [Source:HGNC Symbol;Acc:HGNC:1034]	3,051906e-02	0,5915210	1,0000000	1,712079e+02	1,929240e+02	1,820659e+02	1,461879e+02	1,507858e+02	1,484868e+02	1.22614	33.5791
994	ENSG00000126709	0	1	0	nUn	1	IFI6	interferon alpha inducible protein 6 [Source:HGNC Symbol;Acc:HGNC:4054]	3,958423e-03	1,942626e-01	1,000000e+00	51,6430474	124,9379614	88,2905044	3,393067e+01	63,8780634	4,890437e+01	1.80537	39.3861
995	ENSG00000126773	0	1	0	nDn	1	PCNX4	pecanex 4 [Source:HGNC Symbol;Acc:HGNC:20349]	1,494032e-02	0,4432941	1,0000000	4,750956e+01	3,511365e+01	4,131161e+01	7,988656e+01	6,931329e+01	7,459993e+01	0.553775	33.2883
996	ENSG00000126787	1	1	0	UUn	2	DLGAP5	DLG associated protein 5 [Source:HGNC Symbol;Acc:HGNC:16864]	3,687198e-07	9,070506e-05	2,149710e-02	12,9617925	18,3901323	15,6759624	0,000000e+00	3,2499366	1,624968e+00	9.64693	14.051
997	ENSG00000126821	1	1	1	UUU	3	SGPP1	sphingosine-1-phosphate phosphatase 1 [Source:HGNC Symbol;Acc:HGNC:17720]	2,187914e-03	0,2404791	1,0000000	1,153804e+02	1,385581e+02	1,269692e+02	5,505608e+01	6,102035e+01	5,803821e+01	2.18768	68.931
998	ENSG00000126822	0	1	0	nDn	1	PLEKHG3	pleckstrin homology and RhoGEF domain containing G3 [Source:HGNC Symbol;Acc:HGNC:20364]	1,525902e-03	0,2378694	1,0000000	1,280870e+01	1,339031e+01	1,309951e+01	3,945577e+01	3,177093e+01	3,561335e+01	0.367826	22.5138
999	ENSG00000126858	0	1	0	nDn	1	RHOT1	ras homolog family member T1 [Source:HGNC Symbol;Acc:HGNC:21168]	3,418929e-02	0,5915210	1,0000000	7,843415e+01	6,913540e+01	7,378477e+01	8,872673e+01	9,183871e+01	9,028272e+01	0.817263	16.498
1000	ENSG00000126860	0	1	0	nDn	1	EVI2A	ecotropic viral integration site 2A [Source:HGNC Symbol;Acc:HGNC:3499]	1,029971e-02	0,3730931	1,0000000	7,292283e+01	7,534206e+01	7,413245e+01	9,665689e+01	8,982151e+01	9,323920e+01	0.795078	19.1068
1001	ENSG00000126970	0	1	0	nDn	1	ZC4H2	zinc finger C4H2-type containing [Source:HGNC Symbol;Acc:HGNC:24931]	1,626751e-02	0,4608496	1,0000000	1,321694e+01	9,712288e+00	1,146462e+01	2,476548e+01	2,000392e+01	2,238470e+01	0.512163	10.9201
1002	ENSG00000127124	0	1	1	nUU	2	HIVEP3	human immunodeficiency virus type I enhancer binding protein 3 [Source:HGNC Symbol;Acc:HGNC:13561]	1,801696e-02	5,778175e-01	1,000000e+00	18,6772286	31,0333483	24,8552884	9,100179e+00	14,9048814	1,200253e+01	2.07084	12.8528
1003	ENSG00000127311	0	1	0	nDn	1	HELB	DNA helicase B [Source:HGNC Symbol;Acc:HGNC:17196]	8,577599e-03	0,3484956	1,0000000	5,710332e+01	4,775687e+01	5,243010e+01	1,067971e+02	8,713191e+01	9,696450e+01	0.540714	44.5344
1004	ENSG00000127314	0	1	0	nDn	1	RAP1B	RAP1B, member of RAS oncogene family [Source:HGNC Symbol;Acc:HGNC:9857]	3,766874e-02	0,5915210	1,0000000	2,813321e+02	2,468300e+02	2,640811e+02	3,224713e+02	3,141792e+02	3,183252e+02	0.829595	54.2442
1005	ENSG00000127328	1	1	0	DDn	2	RAB3IP	RAB3A interacting protein [Source:HGNC Symbol;Acc:HGNC:16508]	1,425088e-02	0,4361443	1,0000000	3,179211e+01	2,626340e+01	2,902776e+01	4,816594e+01	4,241727e+01	4,529161e+01	0.640908	16.2638
1006	ENSG00000127334	0	1	1	nDD	2	DYRK2	dual specificity tyrosine phosphorylation regulated kinase 2 [Source:HGNC Symbol;Acc:HGNC:3093]	7,118087e-03	0,3219540	1,0000000	7,128985e+01	6,062996e+01	6,595991e+01	1,069271e+02	1,278121e+02	1,173696e+02	0.561984	51.4097
1007	ENSG00000127483	0	1	0	nDn	1	HP1BP3	heterochromatin protein 1 binding protein 3 [Source:HGNC Symbol;Acc:HGNC:24973]	3,422002e-02	0,5915210	1,0000000	3,395071e+02	3,080922e+02	3,237996e+02	3,821425e+02	4,379009e+02	4,100217e+02	0.789713	86.2221
1008	ENSG00000127528	0	1	0	nDn	1	KLF2	Kruppel like factor 2 [Source:HGNC Symbol;Acc:HGNC:6347]	1,050267e-03	0,2239623	1,0000000	3,242999e+02	3,009660e+02	3,126330e+02	4,553339e+02	4,598660e+02	4,575999e+02	0.683201	144.967
1009	ENSG00000127561	0	1	0	nUn	1	SYNGR3	synaptogyrin 3 [Source:HGNC Symbol;Acc:HGNC:11501]	4,020135e-02	9,462331e-01	1,000000e+00	3,4700862	6,7813613	5,1257237	1,040020e+00	2,2413356	1,640678e+00	3.12415	3.48505
1010	ENSG00000127564	1	1	0	UUn	2	PKMYT1	protein kinase, membrane associated tyrosine/threonine 1 [Source:HGNC Symbol;Acc:HGNC:29650]	4,825786e-03	0,2928539	1,0000000	6,991202e+00	1,189612e+01	9,443659e+00	7,150140e-01	3,922337e-01	5,536238e-01	17.0579	8.89004
1011	ENSG00000127603	0	1	0	nDn	1	MACF1	microtubule-actin crosslinking factor 1 [Source:HGNC Symbol;Acc:HGNC:13664]	6,969398e-03	2,970247e-01	1,000000e+00	248,4173464	165,7410675	207,0792069	3,955978e+02	301,0113652	3,483046e+02	0.594535	141.225
1012	ENSG00000127663	1	1	0	UUn	2	KDM4B	lysine demethylase 4B [Source:HGNC Symbol;Acc:HGNC:29136]	4,861482e-02	0,5915210	1,0000000	7,884239e+01	6,683663e+01	7,283951e+01	5,934616e+01	5,071021e+01	5,502819e+01	1.32368	17.8113
1013	ENSG00000127666	0	1	0	nUn	1	TICAM1	toll like receptor adaptor molecule 1 [Source:HGNC Symbol;Acc:HGNC:18348]	5,887578e-03	0,3008392	1,0000000	2,117773e+01	2,396464e+01	2,257118e+01	1,397527e+01	1,484885e+01	1,441206e+01	1.56613	8.15912
1014	ENSG00000127804	0	1	0	nDn	1	METTL16	methyltransferase like 16 [Source:HGNC Symbol;Acc:HGNC:28484]	4,141017e-02	0,5915210	1,0000000	5,771569e+01	3,178044e+01	4,474807e+01	8,365663e+01	9,239905e+01	8,802784e+01	0.50834	43.2798
1015	ENSG00000127824	0	1	1	nDD	2	TUBA4A	tubulin alpha 4a [Source:HGNC Symbol;Acc:HGNC:12407]	3,512894e-02	0,5915210	1,0000000	5,164815e+02	4,079735e+02	4,622275e+02	9,544136e+02	6,818702e+02	8,181419e+02	0.564972	355.914
1016	ENSG00000127837	0	1	0	nUn	1	AAMP	angio associated migratory cell protein [Source:HGNC Symbol;Acc:HGNC:18]	3,099138e-02	0,5915210	1,0000000	1,094608e+02	1,284436e+02	1,189522e+02	8,469665e+01	9,340765e+01	8,905215e+01	1.33576	29.9
1017	ENSG00000127946	0	1	0	nUn	1	HIP1	huntingtin interacting protein 1 [Source:HGNC Symbol;Acc:HGNC:4913]	4,791992e-03	0,2913271	1,0000000	2,372926e+01	1,649365e+01	2,011146e+01	4,095080e+00	2,185302e+00	3,140191e+00	6.40453	16.9713
1018	ENSG00000127952	0	1	0	nUn	1	STYXL1	serine/threonine/tyrosine interacting like 1 [Source:HGNC Symbol;Acc:HGNC:18165]	2,109419e-02	0,5184797	1,0000000	4,546833e+01	6,097478e+01	5,322155e+01	2,879556e+01	3,199506e+01	3,039531e+01	1.75098	22.8262
1019	ENSG00000127980	0	1	1	nDD	2	PEX1	peroxisomal biogenesis factor 1 [Source:HGNC Symbol;Acc:HGNC:8850]	2,768166e-02	0,5737278	1,0000000	5,506210e+01	5,017057e+01	5,261634e+01	6,233622e+01	6,572716e+01	6,403169e+01	0.821723	11.4154
1020	ENSG00000128016	0	1	1	nDD	2	ZFP36	ZFP36 ring finger protein [Source:HGNC Symbol;Acc:HGNC:12862]	3,412150e-02	0,5915210	1,0000000	1,156814e+03	1,026916e+03	1,091865e+03	2,214138e+03	1,549939e+03	1,882039e+03	0.58015	790.173
1021	ENSG00000128040	0	1	1	nDD	2	SPINK2	serine peptidase inhibitor, Kazal type 2 [Source:HGNC Symbol;Acc:HGNC:11245]	3,124938e-02	0,5915210	1,0000000	5,460282e+00	8,218089e+00	6,839186e+00	1,124522e+01	1,260751e+01	1,192637e+01	0.573451	5.08718
1022	ENSG00000128050	0	1	0	nUn	1	PAICS	phosphoribosylaminoimidazole carboxylase and phosphoribosylaminoimidazolesuccinocarboxamide synthase [Source:HGNC Symbol;Acc:HGNC:8587]	3,774675e-02	0,5915210	1,0000000	6,067547e+01	7,223873e+01	6,645710e+01	3,750573e+01	4,936541e+01	4,343557e+01	1.53002	23.0215
1023	ENSG00000128191	0	1	0	nUn	1	DGCR8	DGCR8, microprocessor complex subunit [Source:HGNC Symbol;Acc:HGNC:2847]	2,857215e-02	0,5812329	1,0000000	2,087155e+01	1,706834e+01	1,896994e+01	1,293525e+01	1,361611e+01	1,327568e+01	1.42892	5.69426
1024	ENSG00000128203	0	1	0	nUn	1	ASPHD2	aspartate beta-hydroxylase domain containing 2 [Source:HGNC Symbol;Acc:HGNC:30437]	1,704985e-02	5,562622e-01	1,000000e+00	9,2875836	21,0337138	15,1606487	3,770074e+00	8,5170751	6,143575e+00	2.46772	9.01707
1025	ENSG00000128245	0	1	0	nUn	1	YWHAH	tyrosine 3-monooxygenase/tryptophan 5-monooxygenase activation protein eta [Source:HGNC Symbol;Acc:HGNC:12853]	1,621810e-02	0,4601205	1,0000000	2,144819e+02	2,254515e+02	2,199667e+02	1,528180e+02	1,120107e+02	1,324144e+02	1.6612	87.5524
1026	ENSG00000128253	1	1	0	DDn	2	RFPL2	ret finger protein like 2 [Source:HGNC Symbol;Acc:HGNC:9979]	2,600812e-05	0,2165491	1,0000000	5,103067e-02	5,746916e-02	5,424992e-02	5,135100e+00	4,426637e+00	4,780869e+00	0.0113473	4.72662
1027	ENSG00000128309	0	1	1	nUU	2	MPST	mercaptopyruvate sulfurtransferase [Source:HGNC Symbol;Acc:HGNC:7223]	2,288086e-03	0,2404791	1,0000000	1,505405e+01	1,683846e+01	1,594626e+01	8,255161e+00	7,116240e+00	7,685700e+00	2.0748	8.26056
1028	ENSG00000128311	0	1	0	nUn	1	TST	thiosulfate sulfurtransferase [Source:HGNC Symbol;Acc:HGNC:12388]	3,904841e-02	0,5915210	1,0000000	2,908748e+00	2,356235e+00	2,632492e+00	4,550089e-01	1,288768e+00	8,718883e-01	3.0193	1.7606
1029	ENSG00000128438	1	1	0	UUn	2	TBC1D27P	TBC1 domain family member 27, pseudogene [Source:HGNC Symbol;Acc:HGNC:28104]	1,253904e-03	0,2369213	1,0000000	1,035923e+01	1,086167e+01	1,061045e+01	6,500127e-02	2,801669e-01	1,725841e-01	61.4799	10.4379
1030	ENSG00000128487	0	1	0	nDn	1	SPECC1	sperm antigen with calponin homology and coiled-coil domains 1 [Source:HGNC Symbol;Acc:HGNC:30615]	5,104324e-03	2,363719e-01	1,000000e+00	18,2689832	8,0456829	13,1573330	3,484069e+01	24,7667579	2,980372e+01	0.441466	16.6464
1031	ENSG00000128536	0	1	0	nUn	1	CDHR3	cadherin related family member 3 [Source:HGNC Symbol;Acc:HGNC:26308]	4,405030e-02	1,000000e+00	1,000000e+00	14,5947743	24,8266786	19,7107264	9,620189e+00	10,6463439	1,013327e+01	1.94515	9.57746
1032	ENSG00000128604	0	1	0	nUn	1	IRF5	interferon regulatory factor 5 [Source:HGNC Symbol;Acc:HGNC:6120]	4,384144e-06	7,889024e-04	2,556044e-01	26,7400759	87,2381902	56,9891330	1,144022e+01	26,1115592	1,877589e+01	3.03523	38.2132
1033	ENSG00000128699	0	1	0	nDn	1	ORMDL1	ORMDL sphingolipid biosynthesis regulator 1 [Source:HGNC Symbol;Acc:HGNC:16036]	4,575794e-02	0,5915210	1,0000000	2,227489e+02	2,033833e+02	2,130661e+02	2,799605e+02	2,455943e+02	2,627774e+02	0.810824	49.7113
1034	ENSG00000128791	0	1	0	nDn	1	TWSG1	twisted gastrulation BMP signaling modulator 1 [Source:HGNC Symbol;Acc:HGNC:12429]	1,834300e-02	0,4892194	1,0000000	6,072650e+00	5,344632e+00	5,708641e+00	1,423528e+01	9,917909e+00	1,207659e+01	0.472703	6.36795
1035	ENSG00000128815	0	1	0	nUn	1	WDFY4	WDFY family member 4 [Source:HGNC Symbol;Acc:HGNC:29323]	7,041621e-04	5,249880e-02	1,000000e+00	8,7772768	5,9767930	7,3770349	0,000000e+00	2,3534023	1,176701e+00	6.26925	6.20033
1036	ENSG00000128833	0	1	1	nUU	2	MYO5C	myosin VC [Source:HGNC Symbol;Acc:HGNC:7604]	4,529561e-04	0,2165491	1,0000000	3,597663e+01	2,844723e+01	3,221193e+01	3,835075e+00	3,081836e+00	3,458455e+00	9.31396	28.7535
1037	ENSG00000128872	0	1	1	nDD	2	TMOD2	tropomodulin 2 [Source:HGNC Symbol;Acc:HGNC:11872]	2,641659e-02	0,5658120	1,0000000	1,786074e+00	1,781544e+00	1,783809e+00	4,225083e+00	8,236907e+00	6,230995e+00	0.28628	4.44719
1038	ENSG00000128915	0	1	0	nDn	1	ICE2	interactor of little elongation complex ELL subunit 2 [Source:HGNC Symbol;Acc:HGNC:29885]	4,316362e-02	0,5915210	1,0000000	8,741554e+01	7,660639e+01	8,201097e+01	9,795691e+01	1,116745e+02	1,048157e+02	0.78243	22.8048
1039	ENSG00000128923	1	1	0	UUn	2	MINDY2	MINDY lysine 48 deubiquitinase 2 [Source:HGNC Symbol;Acc:HGNC:26954]	2,521101e-02	0,5533208	1,0000000	4,546833e+01	4,545810e+01	4,546322e+01	3,776574e+01	3,210713e+01	3,493643e+01	1.30131	10.5268
1040	ENSG00000128928	0	1	0	nUn	1	IVD	isovaleryl-CoA dehydrogenase [Source:HGNC Symbol;Acc:HGNC:6186]	3,872503e-02	0,5915210	1,0000000	6,669709e+01	7,649145e+01	7,159427e+01	5,700611e+01	5,833075e+01	5,766843e+01	1.24148	13.9258
1041	ENSG00000129128	0	1	0	nDn	1	SPCS3	signal peptidase complex subunit 3 [Source:HGNC Symbol;Acc:HGNC:26212]	1,972242e-02	0,5038810	1,0000000	1,212999e+02	9,166331e+01	1,064816e+02	1,680283e+02	1,645700e+02	1,662992e+02	0.640302	59.8176
1042	ENSG00000129250	0	1	0	nUn	1	KIF1C	kinesin family member 1C [Source:HGNC Symbol;Acc:HGNC:6317]	2,715975e-02	0,5729145	1,0000000	2,577049e+01	3,005637e+01	2,791343e+01	1,761534e+01	2,090045e+01	1,925790e+01	1.44945	8.65553
1043	ENSG00000129422	0	1	0	nDn	1	MTUS1	microtubule associated scaffold protein 1 [Source:HGNC Symbol;Acc:HGNC:29789]	7,840071e-04	5,685222e-02	1,000000e+00	9,7978904	0,0000000	4,8989452	1,586031e+01	19,0513522	1,745583e+01	0.280648	12.5569
1044	ENSG00000129535	1	1	0	UUn	2	NRL	neural retina leucine zipper [Source:HGNC Symbol;Acc:HGNC:8002]	2,246279e-02	0,5268003	1,0000000	4,949975e+00	5,459570e+00	5,204773e+00	3,445067e+00	2,409435e+00	2,927251e+00	1.77804	2.27752
1045	ENSG00000129636	0	1	0	nUn	1	ITFG1	integrin alpha FG-GAP repeat containing 1 [Source:HGNC Symbol;Acc:HGNC:30697]	1,287728e-02	0,4210439	1,0000000	9,629488e+01	9,924923e+01	9,777206e+01	7,832653e+01	8,309751e+01	8,071202e+01	1.21137	17.06
1046	ENSG00000129657	1	1	0	UUn	2	SEC14L1	SEC14 like lipid binding 1 [Source:HGNC Symbol;Acc:HGNC:10698]	1,373479e-02	0,4324144	1,0000000	7,874033e+01	7,568688e+01	7,721360e+01	4,933596e+01	3,434846e+01	4,184221e+01	1.84535	35.3714
1047	ENSG00000129667	0	1	1	nDD	2	RHBDF2	rhomboid 5 homolog 2 [Source:HGNC Symbol;Acc:HGNC:20788]	4,514006e-02	0,5915210	1,0000000	1,546229e+01	1,063179e+01	1,304704e+01	1,943538e+01	2,280559e+01	2,112048e+01	0.617744	8.07344
1048	ENSG00000130066	1	1	0	UUn	2	SAT1	spermidine/spermine N1-acetyltransferase 1 [Source:HGNC Symbol;Acc:HGNC:10540]	4,676842e-02	0,5915210	1,0000000	1,360121e+03	1,377938e+03	1,369029e+03	1,016425e+03	6,151905e+02	8,158077e+02	1.67813	553.222
1049	ENSG00000130175	0	1	0	nUn	1	PRKCSH	protein kinase C substrate 80K-H [Source:HGNC Symbol;Acc:HGNC:9411]	2,838370e-02	7,696868e-01	1,000000e+00	60,5223855	81,6062122	71,0642989	3,952078e+01	50,7662503	4,514351e+01	1.57419	25.9208
1050	ENSG00000130202	0	1	0	nUn	1	NECTIN2	nectin cell adhesion molecule 2 [Source:HGNC Symbol;Acc:HGNC:9707]	7,011952e-05	7,953518e-03	1,000000e+00	22,0452534	2,2987665	12,1720100	2,990059e+00	1,0086010	1,999330e+00	6.08804	10.1727
1051	ENSG00000130204	0	1	1	nUU	2	TOMM40	translocase of outer mitochondrial membrane 40 [Source:HGNC Symbol;Acc:HGNC:18001]	7,617556e-03	0,3342024	1,0000000	5,312293e+01	5,534280e+01	5,423286e+01	3,958577e+01	3,390020e+01	3,674298e+01	1.47601	17.4899
1052	ENSG00000130222	0	1	0	nDn	1	GADD45G	growth arrest and DNA damage inducible gamma [Source:HGNC Symbol;Acc:HGNC:4097]	1,013088e-02	0,3705073	1,0000000	3,628281e+01	3,384933e+01	3,506607e+01	5,024598e+01	6,068415e+01	5,546507e+01	0.632219	20.399
1053	ENSG00000130270	0	1	0	nUn	1	ATP8B3	ATPase phospholipid transporting 8B3 [Source:HGNC Symbol;Acc:HGNC:13535]	2,694557e-02	0,5729145	1,0000000	1,372725e+01	1,695340e+01	1,534033e+01	9,685189e+00	6,443839e+00	8,064514e+00	1.9022	7.27581
1054	ENSG00000130303	0	1	0	nUn	1	BST2	bone marrow stromal cell antigen 2 [Source:HGNC Symbol;Acc:HGNC:1119]	1,436810e-02	4,980314e-01	1,000000e+00	101,2448675	169,1892173	135,2170424	6,617130e+01	100,8601000	8,351570e+01	1.61906	51.7013
1055	ENSG00000130304	0	1	0	nDn	1	SLC27A1	solute carrier family 27 member 1 [Source:HGNC Symbol;Acc:HGNC:10995]	1,041488e-02	0,3746849	1,0000000	8,522123e+00	6,264138e+00	7,393130e+00	1,371527e+01	1,395231e+01	1,383379e+01	0.534426	6.44066
1056	ENSG00000130338	1	1	1	UUU	3	TULP4	tubby like protein 4 [Source:HGNC Symbol;Acc:HGNC:15530]	4,128314e-02	0,5915210	1,0000000	1,344658e+02	1,051111e+02	1,197885e+02	6,441626e+01	8,522677e+01	7,482152e+01	1.60099	44.9669
1057	ENSG00000130340	1	1	1	UUU	3	SNX9	sorting nexin 9 [Source:HGNC Symbol;Acc:HGNC:14973]	1,984272e-03	0,2404791	1,0000000	1,692687e+02	1,633848e+02	1,663268e+02	9,782691e+01	8,186477e+01	8,984584e+01	1.85125	76.4809
1058	ENSG00000130396	0	1	0	nUn	1	AFDN	afadin, adherens junction formation factor [Source:HGNC Symbol;Acc:HGNC:7137]	4,579289e-03	0,2864611	1,0000000	1,362519e+01	1,660859e+01	1,511689e+01	5,785113e+00	7,116240e+00	6,450676e+00	2.34346	8.66621
1059	ENSG00000130402	1	1	0	UUn	2	ACTN4	actinin alpha 4 [Source:HGNC Symbol;Acc:HGNC:166]	1,901350e-02	5,963019e-01	1,000000e+00	32,0472665	48,7338506	40,3905586	2,015040e+01	24,7667579	2,245858e+01	1.79845	17.932
1060	ENSG00000130518	0	1	0	nDn	1	IQCN	IQ motif containing N [Source:HGNC Symbol;Acc:HGNC:29350]	3,263655e-02	8,323605e-01	1,000000e+00	5,6133747	9,8846961	7,7490354	2,600051e+01	7,2843406	1,664243e+01	0.465619	8.89339
1061	ENSG00000130544	0	1	0	nDn	1	ZNF557	zinc finger protein 557 [Source:HGNC Symbol;Acc:HGNC:28632]	2,782063e-02	0,5747691	1,0000000	9,644797e+00	1,063179e+01	1,013830e+01	2,021539e+01	1,473678e+01	1,747609e+01	0.580124	7.33779
1062	ENSG00000130545	0	1	0	nDn	1	CRB3	crumbs 3, cell polarity complex component [Source:HGNC Symbol;Acc:HGNC:20237]	3,722736e-02	0,5915210	1,0000000	3,010810e+00	1,896482e+00	2,453646e+00	4,225083e+00	5,323171e+00	4,774127e+00	0.513947	2.32048
1063	ENSG00000130592	0	1	0	nUn	1	LSP1	lymphocyte specific protein 1 [Source:HGNC Symbol;Acc:HGNC:6707]	3,830886e-02	0,5915210	1,0000000	5,282185e+02	7,447428e+02	6,364807e+02	3,375516e+02	4,041688e+02	3,708602e+02	1.71623	265.62
1064	ENSG00000130635	1	1	0	UUn	2	COL5A1	collagen type V alpha 1 chain [Source:HGNC Symbol;Acc:HGNC:2209]	4,201637e-03	0,2743156	1,0000000	4,541730e+00	2,930927e+00	3,736328e+00	3,250063e-01	5,043004e-01	4,146534e-01	9.01073	3.32168
1065	ENSG00000130653	0	1	0	nUn	1	PNPLA7	patatin like phospholipase domain containing 7 [Source:HGNC Symbol;Acc:HGNC:24768]	7,793516e-03	0,3378382	1,0000000	1,076747e+01	1,063179e+01	1,069963e+01	5,525108e+00	6,892106e+00	6,208607e+00	1.72335	4.49103
1066	ENSG00000130695	0	1	0	nDn	1	CEP85	centrosomal protein 85 [Source:HGNC Symbol;Acc:HGNC:25309]	1,314402e-02	0,4236166	1,0000000	2,076948e+01	2,074637e+01	2,075792e+01	3,438567e+01	2,852099e+01	3,145333e+01	0.65996	10.6954
1067	ENSG00000130706	0	1	1	nUU	2	ADRM1	adhesion regulating molecule 1 [Source:HGNC Symbol;Acc:HGNC:15759]	1,266943e-02	4,554579e-01	1,000000e+00	86,5480319	130,2251245	108,3865782	6,773133e+01	63,8780634	6,580470e+01	1.64709	42.5819
1068	ENSG00000130714	0	1	0	nDn	1	POMT1	protein O-mannosyltransferase 1 [Source:HGNC Symbol;Acc:HGNC:9202]	7,575253e-03	0,3342024	1,0000000	5,965486e+01	4,649255e+01	5,307370e+01	9,158679e+01	1,013644e+02	9,647559e+01	0.550126	43.4019
1069	ENSG00000130724	0	1	1	nUU	2	CHMP2A	charged multivesicular body protein 2A [Source:HGNC Symbol;Acc:HGNC:30216]	3,890690e-02	9,266135e-01	1,000000e+00	132,1694591	194,4756493	163,3225542	9,893195e+01	119,2390516	1,090855e+02	1.4972	54.2371
1070	ENSG00000130725	0	1	1	nUU	2	UBE2M	ubiquitin conjugating enzyme E2 M [Source:HGNC Symbol;Acc:HGNC:12491]	3,727010e-02	0,5915210	1,0000000	2,311690e+01	3,120575e+01	2,716132e+01	1,761534e+01	1,675398e+01	1,718466e+01	1.58056	9.97666
1071	ENSG00000130787	0	1	0	nDn	1	HIP1R	huntingtin interacting protein 1 related [Source:HGNC Symbol;Acc:HGNC:18415]	1,840236e-02	5,856412e-01	1,000000e+00	54,5007654	31,9528549	43,2268101	8,489167e+01	56,1454557	7,051856e+01	0.612985	27.2918
1072	ENSG00000130810	0	1	0	nDn	1	PPAN	peter pan homolog [Source:HGNC Symbol;Acc:HGNC:9227]	4,961957e-02	0,5915210	1,0000000	3,827301e+00	3,620557e+00	3,723929e+00	5,135100e+00	4,538704e+00	4,836902e+00	0.7699	1.11297
1073	ENSG00000130818	0	1	0	nDn	1	ZNF426	zinc finger protein 426 [Source:HGNC Symbol;Acc:HGNC:20725]	9,046021e-03	0,3580456	1,0000000	2,740347e+01	2,787254e+01	2,763801e+01	3,425567e+01	3,412433e+01	3,419000e+01	0.808365	6.55199
1074	ENSG00000130844	0	1	1	nDD	2	ZNF331	zinc finger protein 331 [Source:HGNC Symbol;Acc:HGNC:15489]	1,555209e-02	5,232070e-01	1,000000e+00	487,2409250	186,7747814	337,0078532	7,593449e+02	309,6405071	5,344927e+02	0.630519	197.485
1075	ENSG00000130881	0	1	0	nUn	1	LRP3	LDL receptor related protein 3 [Source:HGNC Symbol;Acc:HGNC:6695]	2,992838e-02	0,5909855	1,0000000	7,909754e+00	7,643398e+00	7,776576e+00	9,750190e-01	3,305970e+00	2,140494e+00	3.63307	5.63608
1076	ENSG00000130939	0	1	0	nUn	1	UBE4B	ubiquitination factor E4B [Source:HGNC Symbol;Acc:HGNC:12500]	3,213362e-02	0,5915210	1,0000000	3,189417e+01	3,660785e+01	3,425101e+01	2,723553e+01	2,403832e+01	2,563693e+01	1.336	8.61409
1077	ENSG00000130958	1	1	0	UUn	2	SLC35D2	solute carrier family 35 member D2 [Source:HGNC Symbol;Acc:HGNC:20799]	3,438442e-02	8,592715e-01	1,000000e+00	35,3132300	60,3426217	47,8279258	3,185063e+01	26,3356928	2,909316e+01	1.64396	18.7348
1078	ENSG00000131037	0	1	1	nUU	2	EPS8L1	EPS8 like 1 [Source:HGNC Symbol;Acc:HGNC:21295]	3,565643e-03	0,2486652	1,0000000	3,929362e+00	5,459570e+00	4,694466e+00	9,750190e-01	1,176701e+00	1,075860e+00	4.36345	3.61861
1079	ENSG00000131069	0	1	0	nUn	1	ACSS2	acyl-CoA synthetase short chain family member 2 [Source:HGNC Symbol;Acc:HGNC:15814]	4,367440e-02	0,5915210	1,0000000	3,240448e+01	4,545810e+01	3,893129e+01	2,099541e+01	2,515899e+01	2,307720e+01	1.687	15.8541
1080	ENSG00000131153	0	1	0	nUn	1	GINS2	GINS complex subunit 2 [Source:HGNC Symbol;Acc:HGNC:24575]	6,920674e-03	0,3189515	1,0000000	1,678909e+01	1,856254e+01	1,767581e+01	6,435126e+00	3,305970e+00	4,870548e+00	3.62912	12.8053
1081	ENSG00000131196	1	1	0	DDn	2	NFATC1	nuclear factor of activated T cells 1 [Source:HGNC Symbol;Acc:HGNC:7775]	3,083137e-02	0,5915210	1,0000000	9,425365e+01	4,729712e+01	7,077539e+01	1,559380e+02	1,762250e+02	1,660815e+02	0.426148	95.3061
1082	ENSG00000131263	1	1	0	DDn	2	RLIM	ring finger protein, LIM domain interacting [Source:HGNC Symbol;Acc:HGNC:13429]	3,672392e-02	8,958486e-01	1,000000e+00	55,4193176	32,6424849	44,0309012	9,035178e+01	45,7232453	6,803751e+01	0.647156	24.0066
1083	ENSG00000131370	0	1	0	nDn	1	SH3BP5	SH3 domain binding protein 5 [Source:HGNC Symbol;Acc:HGNC:10827]	7,263684e-03	0,3257796	1,0000000	1,433962e+01	1,362019e+01	1,397990e+01	2,515549e+01	3,322780e+01	2,919164e+01	0.478901	15.2117
1084	ENSG00000131378	0	1	0	nUn	1	RFTN1	raftlin, lipid raft linker 1 [Source:HGNC Symbol;Acc:HGNC:30278]	8,377924e-03	0,3459276	1,0000000	1,963150e+02	2,197046e+02	2,080098e+02	1,221374e+02	1,439498e+02	1,330436e+02	1.56347	74.9662
1085	ENSG00000131446	0	1	0	nUn	1	MGAT1	mannosyl (alpha-1,3-)-glycoprotein beta-1,2-N-acetylglucosaminyltransferase [Source:HGNC Symbol;Acc:HGNC:7044]	4,510877e-02	1,000000e+00	1,000000e+00	151,2549332	245,8530814	198,5540073	9,958196e+01	169,3329013	1,344574e+02	1.47671	64.0966
1086	ENSG00000131503	0	1	1	nDD	2	ANKHD1	ankyrin repeat and KH domain containing 1 [Source:HGNC Symbol;Acc:HGNC:24714]	3,297692e-02	0,5915210	1,0000000	1,495199e+01	1,201105e+01	1,348152e+01	2,424547e+01	1,910738e+01	2,167643e+01	0.621944	8.19491
1087	ENSG00000131584	0	1	0	nUn	1	ACAP3	ArfGAP with coiled-coil, ankyrin repeat and PH domains 3 [Source:HGNC Symbol;Acc:HGNC:16754]	2,455901e-02	0,5462951	1,0000000	3,005707e+01	3,718254e+01	3,361981e+01	1,748534e+01	2,246939e+01	1,997736e+01	1.68289	13.6424
1088	ENSG00000131591	0	1	0	nUn	1	C1orf159	chromosome 1 open reading frame 159 [Source:HGNC Symbol;Acc:HGNC:26062]	1,624501e-02	0,4604359	1,0000000	1,974887e+01	2,051649e+01	2,013268e+01	1,488529e+01	1,193511e+01	1,341020e+01	1.5013	6.72248
1089	ENSG00000131669	0	1	1	nUU	2	NINJ1	ninjurin 1 [Source:HGNC Symbol;Acc:HGNC:7824]	7,094371e-03	0,3213799	1,0000000	1,161968e+02	1,431557e+02	1,296763e+02	7,442645e+01	6,427029e+01	6,934837e+01	1.86993	60.3279
1090	ENSG00000131697	0	1	0	nDn	1	NPHP4	nephrocystin 4 [Source:HGNC Symbol;Acc:HGNC:19104]	3,377485e-03	0,2410210	1,0000000	4,031423e+00	2,930927e+00	3,481175e+00	8,775171e+00	9,581708e+00	9,178440e+00	0.379277	5.69726
1091	ENSG00000131747	1	1	0	UUn	2	TOP2A	DNA topoisomerase II alpha [Source:HGNC Symbol;Acc:HGNC:11989]	3,654034e-05	0,2165491	1,0000000	3,863022e+01	3,798711e+01	3,830867e+01	8,775171e+00	9,245508e+00	9,010340e+00	4.25163	29.2983
1092	ENSG00000131759	0	1	0	nUn	1	RARA	retinoic acid receptor alpha [Source:HGNC Symbol;Acc:HGNC:9864]	1,444441e-03	0,2369213	1,0000000	2,862821e+01	2,913686e+01	2,888254e+01	1,878537e+01	1,765052e+01	1,821794e+01	1.58539	10.6646
1093	ENSG00000131797	0	1	0	nDn	1	CLUHP3	clustered mitochondria homolog pseudogene 3 [Source:HGNC Symbol;Acc:HGNC:28447]	2,288370e-02	6,697619e-01	1,000000e+00	66,7481284	42,1823660	54,4652472	9,503187e+01	78,1105441	8,657121e+01	0.629138	32.106
1094	ENSG00000131844	0	1	0	nUn	1	MCCC2	methylcrotonoyl-CoA carboxylase 2 [Source:HGNC Symbol;Acc:HGNC:6937]	2,091128e-03	0,2404791	1,0000000	9,027326e+01	9,154837e+01	9,091081e+01	5,622610e+01	6,236515e+01	5,929563e+01	1.53318	31.6152
1095	ENSG00000131981	0	1	0	nUn	1	LGALS3	galectin 3 [Source:HGNC Symbol;Acc:HGNC:6563]	4,735209e-04	0,2165491	1,0000000	9,578458e+01	9,959405e+01	9,768931e+01	1,709533e+01	2,381419e+01	2,045476e+01	4.77587	77.2346
1096	ENSG00000132005	0	1	0	nDn	1	RFX1	regulatory factor X1 [Source:HGNC Symbol;Acc:HGNC:9982]	3,348959e-02	0,5915210	1,0000000	1,888135e+00	3,160804e+00	2,524469e+00	4,615090e+00	5,099038e+00	4,857064e+00	0.519752	2.33259
1097	ENSG00000132199	0	1	0	nDn	1	ENOSF1	enolase superfamily member 1 [Source:HGNC Symbol;Acc:HGNC:30365]	4,950355e-03	0,2957127	1,0000000	3,648693e+01	3,580328e+01	3,614511e+01	4,699592e+01	4,589134e+01	4,644363e+01	0.778258	10.2985
1098	ENSG00000132256	0	1	0	nDn	1	TRIM5	tripartite motif containing 5 [Source:HGNC Symbol;Acc:HGNC:16276]	5,067741e-03	0,2958839	1,0000000	1,199221e+01	1,304550e+01	1,251885e+01	1,787535e+01	1,854705e+01	1,821120e+01	0.687426	5.69235
1099	ENSG00000132356	0	1	1	nDD	2	PRKAA1	protein kinase AMP-activated catalytic subunit alpha 1 [Source:HGNC Symbol;Acc:HGNC:9376]	1,506639e-03	9,485966e-02	1,000000e+00	98,3871495	53,7911370	76,0891433	1,505430e+02	134,1439330	1,423434e+02	0.534546	66.2543
1100	ENSG00000132376	0	1	0	nUn	1	INPP5K	inositol polyphosphate-5-phosphatase K [Source:HGNC Symbol;Acc:HGNC:33882]	4,191056e-02	0,5915210	1,0000000	1,762089e+02	1,923493e+02	1,842791e+02	1,143372e+02	1,486566e+02	1,314969e+02	1.40139	52.7822
1101	ENSG00000132388	0	1	0	nDn	1	UBE2G1	ubiquitin conjugating enzyme E2 G1 [Source:HGNC Symbol;Acc:HGNC:12482]	2,902878e-02	0,5835030	1,0000000	1,058886e+02	1,112028e+02	1,085457e+02	1,283775e+02	1,488807e+02	1,386291e+02	0.782994	30.0834
1102	ENSG00000132466	0	1	1	nDU	2	ANKRD17	ankyrin repeat domain 17 [Source:HGNC Symbol;Acc:HGNC:23575]	4,202977e-02	0,5915210	1,0000000	6,792183e+01	6,384823e+01	6,588503e+01	7,507647e+01	8,399404e+01	7,953525e+01	0.828375	13.6502
1103	ENSG00000132467	1	1	0	DDn	2	UTP3	UTP3, small subunit processome component [Source:HGNC Symbol;Acc:HGNC:24477]	2,085121e-02	0,5144303	1,0000000	8,522123e+00	9,137596e+00	8,829859e+00	2,190543e+01	1,484885e+01	1,837714e+01	0.480481	9.54728
1104	ENSG00000132570	0	1	0	nDn	1	PCBD2	pterin-4 alpha-carbinolamine dehydratase 2 [Source:HGNC Symbol;Acc:HGNC:24474]	1,770614e-02	0,4828360	1,0000000	1,311488e+01	1,385007e+01	1,348248e+01	1,683533e+01	1,675398e+01	1,679466e+01	0.802784	3.31218
1105	ENSG00000132581	0	1	1	nUU	2	SDF2	stromal cell derived factor 2 [Source:HGNC Symbol;Acc:HGNC:10675]	4,105833e-02	0,5915210	1,0000000	6,343113e+01	8,407738e+01	7,375425e+01	3,438567e+01	4,891714e+01	4,165141e+01	1.77075	32.1028
1106	ENSG00000132623	0	1	0	nDn	1	ANKEF1	ankyrin repeat and EF-hand domain containing 1 [Source:HGNC Symbol;Acc:HGNC:15803]	4,192293e-02	0,5915210	1,0000000	7,807693e+00	8,218089e+00	8,012891e+00	1,072521e+01	1,496091e+01	1,284306e+01	0.623908	4.83017
1107	ENSG00000132646	1	1	0	UUn	2	PCNA	proliferating cell nuclear antigen [Source:HGNC Symbol;Acc:HGNC:8729]	2,823960e-02	0,5797272	1,0000000	1,215040e+02	1,238460e+02	1,226750e+02	9,509686e+01	7,144256e+01	8,326971e+01	1.47323	39.4053
1108	ENSG00000132763	0	1	0	nDn	1	MMACHC	metabolism of cobalamin associated C [Source:HGNC Symbol;Acc:HGNC:24525]	1,191530e-02	0,4041219	1,0000000	1,275767e+00	1,206852e+00	1,241310e+00	3,055060e+00	2,297369e+00	2,676214e+00	0.46383	1.4349
1109	ENSG00000132768	0	1	0	nDn	1	DPH2	DPH2 homolog [Source:HGNC Symbol;Acc:HGNC:3004]	3,129395e-02	0,5915210	1,0000000	3,995702e+01	4,810168e+01	4,402935e+01	5,726612e+01	5,833075e+01	5,779843e+01	0.761774	13.7691
1110	ENSG00000132773	0	1	0	nDn	1	TOE1	target of EGR1, exonuclease [Source:HGNC Symbol;Acc:HGNC:15954]	1,710980e-03	1,040183e-01	1,000000e+00	61,6450605	39,6537228	50,6493916	1,420928e+02	49,9817829	9,603729e+01	0.527393	45.3879
1111	ENSG00000132837	0	1	0	nUn	1	DMGDH	dimethylglycine dehydrogenase [Source:HGNC Symbol;Acc:HGNC:24475]	9,880217e-03	0,3645390	1,0000000	2,194319e+00	2,930927e+00	2,562623e+00	1,105022e+00	1,064634e+00	1,084828e+00	2.36224	1.4778
1112	ENSG00000132849	0	1	0	nDn	1	PATJ	PATJ, crumbs cell polarity complex component [Source:HGNC Symbol;Acc:HGNC:28881]	4,465299e-02	0,5915210	1,0000000	8,537432e+01	6,407811e+01	7,472621e+01	1,199273e+02	1,024851e+02	1,112062e+02	0.671961	36.48
1113	ENSG00000132912	0	1	0	nDn	1	DCTN4	dynactin subunit 4 [Source:HGNC Symbol;Acc:HGNC:15518]	6,470843e-03	2,815396e-01	1,000000e+00	39,9059911	21,6084055	30,7571983	5,733113e+01	56,5937228	5,696243e+01	0.539956	26.2052
1114	ENSG00000132932	0	1	0	nDn	1	ATP8A2	ATPase phospholipid transporting 8A2 [Source:HGNC Symbol;Acc:HGNC:13533]	2,220519e-02	6,605138e-01	1,000000e+00	4,3886384	0,0000000	2,1943192	5,980118e+00	7,9567412	6,968429e+00	0.314894	4.77411
1115	ENSG00000132952	0	1	1	nDD	2	USPL1	ubiquitin specific peptidase like 1 [Source:HGNC Symbol;Acc:HGNC:20294]	5,276517e-03	0,2958839	1,0000000	4,791780e+01	4,833156e+01	4,812468e+01	7,468646e+01	6,617542e+01	7,043094e+01	0.683289	22.3063
1116	ENSG00000132964	0	1	0	nUn	1	CDK8	cyclin dependent kinase 8 [Source:HGNC Symbol;Acc:HGNC:1779]	9,675453e-03	0,3645390	1,0000000	8,624184e+00	8,218089e+00	8,421137e+00	6,175121e+00	5,883505e+00	6,029313e+00	1.3967	2.39182
1117	ENSG00000133028	0	1	0	nUn	1	SCO1	SCO1, cytochrome c oxidase assembly protein [Source:HGNC Symbol;Acc:HGNC:10603]	1,014253e-02	0,3705073	1,0000000	3,811991e+01	3,626304e+01	3,719148e+01	2,853556e+01	2,986579e+01	2,920068e+01	1.27365	7.9908
1118	ENSG00000133104	1	1	0	DDn	2	SPART	spartin [Source:HGNC Symbol;Acc:HGNC:18514]	3,334166e-02	0,5915210	1,0000000	6,455380e+01	3,890662e+01	5,173021e+01	1,291575e+02	9,497658e+01	1,120671e+02	0.461601	60.3368
1119	ENSG00000133106	0	1	0	nUn	1	EPSTI1	epithelial stromal interaction 1 [Source:HGNC Symbol;Acc:HGNC:16465]	9,984583e-03	3,829744e-01	1,000000e+00	52,6636609	162,2929177	107,4782893	3,302065e+01	95,0326276	6,402664e+01	1.67865	43.4517
1120	ENSG00000133119	0	1	0	nUn	1	RFC3	replication factor C subunit 3 [Source:HGNC Symbol;Acc:HGNC:9971]	4,377606e-02	0,5915210	1,0000000	1,250252e+01	1,465464e+01	1,357858e+01	6,955136e+00	9,917909e+00	8,436522e+00	1.6095	5.14205
1121	ENSG00000133134	0	1	1	nDD	2	BEX2	brain expressed X-linked 2 [Source:HGNC Symbol;Acc:HGNC:30933]	3,352738e-02	0,5915210	1,0000000	3,720136e+01	4,304440e+01	4,012288e+01	5,544608e+01	4,970161e+01	5,257385e+01	0.763172	12.451
1122	ENSG00000133142	0	1	0	nUn	1	TCEAL4	transcription elongation factor A like 4 [Source:HGNC Symbol;Acc:HGNC:26121]	5,272536e-03	0,2958839	1,0000000	3,046531e+01	3,005637e+01	3,026084e+01	2,190543e+01	1,944358e+01	2,067451e+01	1.46368	9.58633
1123	ENSG00000133193	0	1	0	nUn	1	FAM104A	family with sequence similarity 104 member A [Source:HGNC Symbol;Acc:HGNC:25918]	1,912215e-02	5,990647e-01	1,000000e+00	86,0377251	101,7204194	93,8790723	4,589090e+01	70,9382704	5,841459e+01	1.60712	35.4645
1124	ENSG00000133275	0	1	0	nDn	1	CSNK1G2	casein kinase 1 gamma 2 [Source:HGNC Symbol;Acc:HGNC:2455]	4,431126e-02	0,5915210	1,0000000	9,792786e+01	7,798565e+01	8,795675e+01	1,424178e+02	1,160451e+02	1,292315e+02	0.680614	41.2747
1125	ENSG00000133392	0	1	1	nDD	2	MYH11	myosin heavy chain 11 [Source:HGNC Symbol;Acc:HGNC:7569]	1,665187e-02	0,4671014	1,0000000	2,602564e+00	1,781544e+00	2,192054e+00	4,875095e+00	4,202504e+00	4,538799e+00	0.482959	2.34675
1126	ENSG00000133466	1	1	0	UUn	2	C1QTNF6	C1q and TNF related 6 [Source:HGNC Symbol;Acc:HGNC:14343]	1,873932e-03	0,2404791	1,0000000	1,362519e+01	1,339031e+01	1,350775e+01	5,265103e+00	6,555906e+00	5,910504e+00	2.28538	7.59725
1127	ENSG00000133561	0	1	1	nDD	2	GIMAP6	GTPase, IMAP family member 6 [Source:HGNC Symbol;Acc:HGNC:21918]	1,173576e-02	4,298205e-01	1,000000e+00	65,2172080	81,0315205	73,1243643	7,852154e+01	162,3847611	1,204532e+02	0.607077	47.3288
1128	ENSG00000133574	0	1	1	nDD	2	GIMAP4	GTPase, IMAP family member 4 [Source:HGNC Symbol;Acc:HGNC:21872]	2,627780e-03	0,2404791	1,0000000	1,491627e+02	1,384432e+02	1,438029e+02	3,049210e+02	3,900484e+02	3,474847e+02	0.41384	203.682
1129	ENSG00000133612	0	1	0	nDn	1	AGAP3	ArfGAP with GTPase domain, ankyrin repeat and PH domain 3 [Source:HGNC Symbol;Acc:HGNC:16923]	1,156859e-03	0,2369213	1,0000000	2,495400e+01	2,568871e+01	2,532136e+01	3,841575e+01	3,972767e+01	3,907171e+01	0.648074	13.7504
1130	ENSG00000133624	0	1	0	nDn	1	ZNF767P	zinc finger family member 767, pseudogene [Source:HGNC Symbol;Acc:HGNC:21884]	4,726984e-02	0,5915210	1,0000000	2,332102e+01	2,787254e+01	2,559678e+01	3,165562e+01	3,647773e+01	3,406668e+01	0.751373	8.4699
1131	ENSG00000133703	0	1	0	nDn	1	KRAS	KRAS proto-oncogene, GTPase [Source:HGNC Symbol;Acc:HGNC:6407]	3,867279e-02	0,5915210	1,0000000	4,577451e+01	3,155057e+01	3,866254e+01	5,934616e+01	6,359789e+01	6,147202e+01	0.628945	22.8095
1132	ENSG00000133740	0	1	0	nUn	1	E2F5	E2F transcription factor 5 [Source:HGNC Symbol;Acc:HGNC:3119]	2,987752e-03	0,2404791	1,0000000	3,419055e+00	3,505619e+00	3,462337e+00	1,885037e+00	1,849102e+00	1,867069e+00	1.85442	1.59527
1133	ENSG00000133789	0	1	0	nUn	1	SWAP70	switching B cell complex subunit SWAP70 [Source:HGNC Symbol;Acc:HGNC:17070]	1,031354e-02	3,922375e-01	1,000000e+00	24,1885419	27,2403835	25,7144627	6,370125e+00	17,0341502	1,170214e+01	2.19742	14.0123
1134	ENSG00000133805	0	1	1	nDD	2	AMPD3	adenosine monophosphate deaminase 3 [Source:HGNC Symbol;Acc:HGNC:470]	7,935234e-03	0,3378382	1,0000000	5,342912e+01	4,258465e+01	4,800688e+01	7,910655e+01	8,724398e+01	8,317526e+01	0.577177	35.1684
1135	ENSG00000133812	0	1	0	nDn	1	SBF2	SET binding factor 2 [Source:HGNC Symbol;Acc:HGNC:2135]	1,240859e-02	4,484604e-01	1,000000e+00	5,3071906	1,6091366	3,4581636	1,183023e+01	8,9653422	1,039779e+01	0.332586	6.93962
1136	ENSG00000133816	1	1	0	UUn	2	MICAL2	microtubule associated monooxygenase, calponin and LIM domain containing 2 [Source:HGNC Symbol;Acc:HGNC:24693]	6,339024e-04	0,2165491	1,0000000	8,108774e+01	7,545700e+01	7,827237e+01	3,035559e+01	2,471072e+01	2,753316e+01	2.84284	50.7392
1137	ENSG00000133818	0	1	0	nDn	1	RRAS2	RAS related 2 [Source:HGNC Symbol;Acc:HGNC:17271]	2,956094e-02	0,5868104	1,0000000	1,474786e+01	1,005710e+01	1,240248e+01	2,567550e+01	2,056425e+01	2,311988e+01	0.536442	10.7174
1138	ENSG00000133985	0	1	0	nDn	1	TTC9	tetratricopeptide repeat domain 9 [Source:HGNC Symbol;Acc:HGNC:20267]	1,022693e-02	0,3721914	1,0000000	3,199623e+01	3,603316e+01	3,401470e+01	5,115600e+01	6,258929e+01	5,687264e+01	0.598085	22.8579
1139	ENSG00000134046	0	1	0	nUn	1	MBD2	methyl-CpG binding domain protein 2 [Source:HGNC Symbol;Acc:HGNC:6917]	2,350808e-02	0,5362226	1,0000000	1,455905e+02	1,691317e+02	1,573611e+02	1,067971e+02	1,209761e+02	1,138866e+02	1.38174	43.4745
1140	ENSG00000134057	1	1	0	UUn	2	CCNB1	cyclin B1 [Source:HGNC Symbol;Acc:HGNC:1579]	2,213860e-02	0,5256929	1,0000000	9,236552e+00	1,660859e+01	1,292257e+01	3,185062e+00	4,090437e+00	3,637750e+00	3.55235	9.28482
1141	ENSG00000134070	0	1	1	nDU	2	IRAK2	interleukin 1 receptor associated kinase 2 [Source:HGNC Symbol;Acc:HGNC:6113]	2,961821e-02	0,5869081	1,0000000	9,236552e+00	1,086167e+01	1,004911e+01	1,384527e+01	1,765052e+01	1,574789e+01	0.638124	5.69878
1142	ENSG00000134072	0	1	0	nUn	1	CAMK1	calcium/calmodulin dependent protein kinase I [Source:HGNC Symbol;Acc:HGNC:1459]	5,476032e-03	0,2958839	1,0000000	1,127778e+01	1,511439e+01	1,319608e+01	3,055060e+00	4,426637e+00	3,740848e+00	3.52756	9.45524
1143	ENSG00000134077	0	1	0	nDn	1	THUMPD3	THUMP domain containing 3 [Source:HGNC Symbol;Acc:HGNC:24493]	1,376211e-02	0,4324144	1,0000000	2,617874e+01	2,718291e+01	2,668082e+01	3,607570e+01	4,342587e+01	3,975079e+01	0.671202	13.07
1144	ENSG00000134107	0	1	0	nDn	1	BHLHE40	basic helix-loop-helix family member e40 [Source:HGNC Symbol;Acc:HGNC:1046]	6,835454e-04	5,122373e-02	1,000000e+00	143,1920858	18,9648240	81,0784549	2,226944e+02	94,3602269	1,585273e+02	0.511448	77.4488
1145	ENSG00000134109	0	1	0	nDn	1	EDEM1	ER degradation enhancing alpha-mannosidase like protein 1 [Source:HGNC Symbol;Acc:HGNC:18967]	1,604585e-02	5,354924e-01	1,000000e+00	219,4319206	105,6283225	162,5301215	2,579251e+02	260,2190581	2,590721e+02	0.627355	96.5419
1146	ENSG00000134186	0	1	0	nDn	1	PRPF38B	pre-mRNA processing factor 38B [Source:HGNC Symbol;Acc:HGNC:25512]	4,282961e-02	0,5915210	1,0000000	1,597770e+02	1,460291e+02	1,529031e+02	2,137892e+02	1,808197e+02	1,973045e+02	0.77496	44.4014
1147	ENSG00000134215	0	1	0	nUn	1	VAV3	vav guanine nucleotide exchange factor 3 [Source:HGNC Symbol;Acc:HGNC:12659]	4,916700e-03	0,2943054	1,0000000	1,296689e+02	1,764878e+02	1,530784e+02	2,216543e+01	3,972767e+01	3,094655e+01	4.94654	122.132
1148	ENSG00000134247	0	1	0	nUn	1	PTGFRN	prostaglandin F2 receptor inhibitor [Source:HGNC Symbol;Acc:HGNC:9601]	6,611719e-03	0,3118742	1,0000000	1,331901e+01	9,252534e+00	1,128577e+01	1,625032e+00	2,857703e+00	2,241367e+00	5.03522	9.0444
1149	ENSG00000134255	0	1	0	nDn	1	CEPT1	choline/ethanolamine phosphotransferase 1 [Source:HGNC Symbol;Acc:HGNC:24289]	2,111204e-02	0,5186995	1,0000000	2,066742e+01	3,028625e+01	2,547683e+01	4,361585e+01	5,059814e+01	4,710700e+01	0.540829	21.6302
1150	ENSG00000134256	1	1	0	UUn	2	CD101	CD101 molecule [Source:HGNC Symbol;Acc:HGNC:5949]	1,842791e-07	4,997136e-05	1,074384e-02	159,7260259	41,0329827	100,3795043	5,967117e+01	8,1808748	3,392602e+01	2.95878	66.4535
1151	ENSG00000134285	0	1	1	nDD	2	FKBP11	FK506 binding protein 11 [Source:HGNC Symbol;Acc:HGNC:18624]	5,275935e-07	1,250396e-04	3,075975e-02	71,0347055	23,5623570	47,2985312	1,909738e+02	71,2744707	1,311241e+02	0.360716	83.8256
1152	ENSG00000134317	0	1	0	nUn	1	GRHL1	grainyhead like transcription factor 1 [Source:HGNC Symbol;Acc:HGNC:17923]	3,666496e-02	0,5915210	1,0000000	3,521117e+00	2,815989e+00	3,168553e+00	3,250063e-01	1,288768e+00	8,068871e-01	3.92688	2.36167
1153	ENSG00000134321	0	1	0	nDn	1	RSAD2	radical S-adenosyl methionine domain containing 2 [Source:HGNC Symbol;Acc:HGNC:30908]	1,465926e-03	9,295527e-02	1,000000e+00	10,7164426	23,9071720	17,3118073	2,483049e+01	54,3523872	3,959144e+01	0.437261	22.2796
1154	ENSG00000134326	0	1	0	nDn	1	CMPK2	cytidine/uridine monophosphate kinase 2 [Source:HGNC Symbol;Acc:HGNC:27015]	4,379918e-02	0,5915210	1,0000000	1,801383e+01	2,373476e+01	2,087429e+01	3,139561e+01	4,768441e+01	3,954001e+01	0.527928	18.6657
1155	ENSG00000134352	1	1	0	DDn	2	IL6ST	interleukin 6 signal transducer [Source:HGNC Symbol;Acc:HGNC:6021]	4,474109e-02	0,5915210	1,0000000	3,591029e+02	2,387843e+02	2,989436e+02	5,615460e+02	4,571764e+02	5,093612e+02	0.586899	210.418
1156	ENSG00000134371	0	1	0	nDn	1	CDC73	cell division cycle 73 [Source:HGNC Symbol;Acc:HGNC:16783]	1,130861e-02	0,3924243	1,0000000	8,608875e+01	7,798565e+01	8,203720e+01	1,207074e+02	1,078643e+02	1,142858e+02	0.717825	32.2486
1157	ENSG00000134375	0	1	0	nUn	1	TIMM17A	translocase of inner mitochondrial membrane 17A [Source:HGNC Symbol;Acc:HGNC:17315]	4,366368e-02	0,5915210	1,0000000	8,210835e+01	7,660639e+01	7,935737e+01	6,753632e+01	5,575322e+01	6,164477e+01	1.28733	17.7126
1158	ENSG00000134452	0	1	1	nUU	2	FBH1	F-box DNA helicase 1 [Source:HGNC Symbol;Acc:HGNC:13620]	4,609440e-03	0,2880381	1,0000000	2,416302e+02	2,116589e+02	2,266446e+02	1,494379e+02	1,524668e+02	1,509524e+02	1.50143	75.6922
1159	ENSG00000134460	1	1	1	UUU	3	IL2RA	interleukin 2 receptor subunit alpha [Source:HGNC Symbol;Acc:HGNC:6008]	7,188454e-04	0,2165491	1,0000000	4,759631e+02	6,884230e+02	5,821931e+02	4,803594e+01	5,194295e+01	4,998944e+01	11.6463	532.204
1160	ENSG00000134480	0	1	1	nDD	2	CCNH	cyclin H [Source:HGNC Symbol;Acc:HGNC:1594]	2,264570e-02	6,657711e-01	1,000000e+00	400,1825863	163,9020543	282,0423203	6,380525e+02	234,5557660	4,363042e+02	0.646435	154.262
1161	ENSG00000134508	0	1	1	nUU	2	CABLES1	Cdk5 and Abl enzyme substrate 1 [Source:HGNC Symbol;Acc:HGNC:25097]	1,965189e-04	0,2165491	1,0000000	4,235546e+00	3,505619e+00	3,870582e+00	1,950038e-01	1,681001e-01	1,815520e-01	21.3194	3.68903
1162	ENSG00000134574	1	1	0	UUn	2	DDB2	damage specific DNA binding protein 2 [Source:HGNC Symbol;Acc:HGNC:2718]	4,158497e-02	9,651620e-01	1,000000e+00	129,1076184	136,8915475	132,9995829	1,103722e+02	68,0245341	8,919835e+01	1.49105	43.8012
1163	ENSG00000134594	1	1	1	UUU	3	RAB33A	RAB33A, member RAS oncogene family [Source:HGNC Symbol;Acc:HGNC:9773]	4,841492e-04	3,914960e-02	1,000000e+00	14,0844675	36,7802646	25,4323660	4,940097e+00	11,5428781	8,241488e+00	3.0859	17.1909
1164	ENSG00000134602	0	1	1	nDD	2	STK26	serine/threonine kinase 26 [Source:HGNC Symbol;Acc:HGNC:18174]	3,731911e-02	0,5915210	1,0000000	6,577854e+01	3,626304e+01	5,102079e+01	9,678689e+01	1,121228e+02	1,044548e+02	0.488448	53.4341
1165	ENSG00000134690	1	1	0	UUn	2	CDCA8	cell division cycle associated 8 [Source:HGNC Symbol;Acc:HGNC:14629]	1,038016e-02	3,934878e-01	1,000000e+00	6,5319269	17,4706257	12,0012763	2,470049e+00	5,7154057	4,092727e+00	2.93234	7.90855
1166	ENSG00000134698	0	1	1	nDD	2	AGO4	argonaute 4, RISC catalytic component [Source:HGNC Symbol;Acc:HGNC:18424]	2,437437e-02	0,5432243	1,0000000	2,168804e+01	1,465464e+01	1,817134e+01	3,230563e+01	3,165886e+01	3,198225e+01	0.568169	13.8109
1167	ENSG00000134709	0	1	0	nDn	1	HOOK1	hook microtubule tethering protein 1 [Source:HGNC Symbol;Acc:HGNC:19884]	2,727624e-02	7,504763e-01	1,000000e+00	20,2081490	7,3560529	13,7821009	3,107061e+01	22,0771552	2,657388e+01	0.518633	12.7918
1168	ENSG00000134744	0	1	0	nDn	1	TUT4	terminal uridylyl transferase 4 [Source:HGNC Symbol;Acc:HGNC:28981]	3,597679e-02	0,5915210	1,0000000	7,282077e+01	4,626267e+01	5,954172e+01	1,045870e+02	1,025971e+02	1,035921e+02	0.574771	44.0504
1169	ENSG00000134758	0	1	1	nDD	2	RNF138	ring finger protein 138 [Source:HGNC Symbol;Acc:HGNC:17765]	1,998238e-02	6,170620e-01	1,000000e+00	262,6038752	90,2265867	176,4152309	3,274764e+02	225,8145573	2,766455e+02	0.637694	100.23
1170	ENSG00000134882	0	1	1	nDD	2	UBAC2	UBA domain containing 2 [Source:HGNC Symbol;Acc:HGNC:20486]	4,356337e-03	0,2798237	1,0000000	1,239535e+02	1,084443e+02	1,161989e+02	1,766084e+02	1,705096e+02	1,735590e+02	0.669507	57.3601
1171	ENSG00000134897	0	1	0	nDn	1	BIVM	basic, immunoglobulin-like variable motif containing [Source:HGNC Symbol;Acc:HGNC:16034]	4,960502e-02	0,5915210	1,0000000	5,460282e+00	4,540063e+00	5,000173e+00	6,825133e+00	9,469642e+00	8,147387e+00	0.613715	3.14721
1172	ENSG00000135046	0	1	1	nDD	2	ANXA1	annexin A1 [Source:HGNC Symbol;Acc:HGNC:533]	1,273642e-14	1,811120e-11	7,425590e-10	757,4994021	152,2932833	454,8963427	2,859276e+03	1164,1496879	2,011713e+03	0.226124	1556.82
1173	ENSG00000135047	1	1	1	DDD	3	CTSL	cathepsin L [Source:HGNC Symbol;Acc:HGNC:2537]	1,780608e-02	0,4843115	1,0000000	1,423756e+01	8,447966e+00	1,134276e+01	2,840555e+01	4,421034e+01	3,630795e+01	0.312404	24.9652
1174	ENSG00000135049	0	1	0	nDn	1	AGTPBP1	ATP/GTP binding protein 1 [Source:HGNC Symbol;Acc:HGNC:17258]	2,067744e-02	0,5123401	1,0000000	4,169206e+01	3,143563e+01	3,656384e+01	5,726612e+01	5,721008e+01	5,723810e+01	0.638803	20.6743
1175	ENSG00000135052	0	1	0	nUn	1	GOLM1	golgi membrane protein 1 [Source:HGNC Symbol;Acc:HGNC:15451]	6,897933e-08	2,116649e-05	4,021633e-03	56,1337471	2,9883965	29,5610718	7,540148e+00	2,3534023	4,946775e+00	5.97583	24.6143
1176	ENSG00000135069	0	1	0	nUn	1	PSAT1	phosphoserine aminotransferase 1 [Source:HGNC Symbol;Acc:HGNC:19129]	4,599825e-02	1,000000e+00	1,000000e+00	11,1246881	34,0217448	22,5732164	6,630130e+00	17,4824173	1,205627e+01	1.87232	10.5169
1177	ENSG00000135077	1	1	1	UUU	3	HAVCR2	hepatitis A virus cellular receptor 2 [Source:HGNC Symbol;Acc:HGNC:18437]	2,023263e-03	0,2404791	1,0000000	5,740951e+01	7,637651e+01	6,689301e+01	1,475529e+01	1,843498e+01	1,659514e+01	4.03088	50.2979
1178	ENSG00000135127	0	1	0	nDn	1	BICDL1	BICD family like cargo adaptor 1 [Source:HGNC Symbol;Acc:HGNC:28095]	4,526908e-02	0,5915210	1,0000000	3,903847e+01	3,994106e+01	3,948976e+01	5,661611e+01	4,667581e+01	5,164596e+01	0.764625	12.1562
1179	ENSG00000135164	0	1	0	nDn	1	DMTF1	cyclin D binding myb like transcription factor 1 [Source:HGNC Symbol;Acc:HGNC:14603]	3,544139e-03	0,2482355	1,0000000	1,137474e+02	1,156854e+02	1,147164e+02	1,763484e+02	1,582943e+02	1,673214e+02	0.685605	52.605
1180	ENSG00000135185	1	1	1	DDD	3	TMEM243	transmembrane protein 243 [Source:HGNC Symbol;Acc:HGNC:21707]	5,116678e-03	0,2958839	1,0000000	1,162989e+02	9,947911e+01	1,078890e+02	2,322495e+02	1,906816e+02	2,114656e+02	0.510197	103.577
1181	ENSG00000135211	0	1	0	nUn	1	TMEM60	transmembrane protein 60 [Source:HGNC Symbol;Acc:HGNC:21754]	1,285728e-02	4,610118e-01	1,000000e+00	22,2493761	51,8371855	37,0432808	1,144022e+01	27,2322270	1,933623e+01	1.91575	17.7071
1182	ENSG00000135245	0	1	0	nUn	1	HILPDA	hypoxia inducible lipid droplet associated [Source:HGNC Symbol;Acc:HGNC:28859]	7,435367e-03	0,3309089	1,0000000	2,383132e+01	3,453896e+01	2,918514e+01	8,125159e+00	4,538704e+00	6,331931e+00	4.6092	22.8532
1183	ENSG00000135315	0	1	0	nDn	1	CEP162	centrosomal protein 162 [Source:HGNC Symbol;Acc:HGNC:21107]	4,674561e-02	0,5915210	1,0000000	1,148190e+01	1,201105e+01	1,174648e+01	1,722534e+01	1,417645e+01	1,570089e+01	0.748141	3.95441
1184	ENSG00000135362	0	1	1	nDD	2	PRR5L	proline rich 5 like [Source:HGNC Symbol;Acc:HGNC:25878]	2,871752e-02	0,5825639	1,0000000	2,398442e+00	1,091914e+00	1,745178e+00	9,555187e+00	2,515899e+01	1,735709e+01	0.100546	15.6119
1185	ENSG00000135372	0	1	0	nDn	1	NAT10	N-acetyltransferase 10 [Source:HGNC Symbol;Acc:HGNC:29830]	1,623798e-02	0,4604359	1,0000000	8,129186e+01	6,936527e+01	7,532857e+01	1,008170e+02	1,025971e+02	1,017070e+02	0.740643	26.3785
1186	ENSG00000135404	0	1	0	nUn	1	CD63	CD63 molecule [Source:HGNC Symbol;Acc:HGNC:1692]	1,323245e-03	0,2369213	1,0000000	1,078278e+02	9,304257e+01	1,004352e+02	4,972597e+01	5,037401e+01	5,004999e+01	2.0067	50.3852
1187	ENSG00000135426	0	1	1	nDD	2	TESPA1	thymocyte expressed, positive selection associated 1 [Source:HGNC Symbol;Acc:HGNC:29109]	1,171217e-03	0,2369213	1,0000000	1,293628e+02	1,051111e+02	1,172369e+02	2,637102e+02	2,620681e+02	2,628891e+02	0.445956	145.652
1188	ENSG00000135451	1	1	0	UUn	2	TROAP	trophinin associated protein [Source:HGNC Symbol;Acc:HGNC:12327]	1,851753e-02	0,4900632	1,0000000	3,419055e+00	6,608953e+00	5,014004e+00	6,500127e-02	5,043004e-01	2,846509e-01	17.6146	4.72935
1189	ENSG00000135469	0	1	0	nDn	1	COQ10A	coenzyme Q10A [Source:HGNC Symbol;Acc:HGNC:26515]	2,975062e-02	7,891360e-01	1,000000e+00	28,5771804	13,4477843	21,0124823	5,018099e+01	23,4219566	3,680147e+01	0.570969	15.789
1190	ENSG00000135473	0	1	0	nDn	1	PAN2	poly(A) specific ribonuclease subunit PAN2 [Source:HGNC Symbol;Acc:HGNC:20074]	4,323152e-02	0,5915210	1,0000000	5,404148e+01	3,407921e+01	4,406035e+01	7,715651e+01	7,278736e+01	7,497194e+01	0.587691	30.9116
1191	ENSG00000135476	1	1	0	UUn	2	ESPL1	extra spindle pole bodies like 1, separase [Source:HGNC Symbol;Acc:HGNC:16856]	4,218200e-02	0,5915210	1,0000000	4,235546e+00	4,769940e+00	4,502743e+00	6,500127e-02	1,176701e+00	6,208512e-01	7.25253	3.88189
1192	ENSG00000135503	0	1	0	nDn	1	ACVR1B	activin A receptor type 1B [Source:HGNC Symbol;Acc:HGNC:172]	3,493109e-03	0,2465456	1,0000000	2,500503e+00	1,896482e+00	2,198493e+00	5,915116e+00	5,323171e+00	5,619143e+00	0.39125	3.42065
1193	ENSG00000135525	0	1	0	nDn	1	MAP7	microtubule associated protein 7 [Source:HGNC Symbol;Acc:HGNC:6869]	3,816037e-02	9,150351e-01	1,000000e+00	6,2257429	4,2527181	5,2392305	5,330105e+00	18,8272187	1,207866e+01	0.433759	6.83943
1194	ENSG00000135541	0	1	0	nDn	1	AHI1	Abelson helper integration site 1 [Source:HGNC Symbol;Acc:HGNC:21575]	8,375009e-03	0,3459276	1,0000000	1,240045e+01	1,396501e+01	1,318273e+01	2,229544e+01	2,840892e+01	2,535218e+01	0.519984	12.1695
1195	ENSG00000135549	0	1	0	nUn	1	PKIB	cAMP-dependent protein kinase inhibitor beta [Source:HGNC Symbol;Acc:HGNC:9018]	2,649817e-04	2,429082e-02	1,000000e+00	11,9411789	2,4137049	7,1774419	1,690033e+00	0,2241336	9,570834e-01	7.49929	6.22036
1196	ENSG00000135597	0	1	0	nDn	1	REPS1	RALBP1 associated Eps domain containing 1 [Source:HGNC Symbol;Acc:HGNC:15578]	2,920814e-02	0,5844434	1,0000000	7,261665e+01	5,430835e+01	6,346250e+01	1,246074e+02	9,676965e+01	1,106885e+02	0.573343	47.226
1197	ENSG00000135604	0	1	0	nUn	1	STX11	syntaxin 11 [Source:HGNC Symbol;Acc:HGNC:11429]	4,440144e-04	0,2165491	1,0000000	1,482441e+02	1,374088e+02	1,428264e+02	6,766632e+01	7,301150e+01	7,033891e+01	2.03055	72.4875
1198	ENSG00000135605	1	1	1	DDD	3	TEC	tec protein tyrosine kinase [Source:HGNC Symbol;Acc:HGNC:11719]	1,458586e-02	5,031863e-01	1,000000e+00	9,5937677	1,6091366	5,6014521	1,755035e+01	11,3187446	1,443454e+01	0.388059	8.83309
1199	ENSG00000135622	0	1	0	nDn	1	SEMA4F	ssemaphorin 4F [Source:HGNC Symbol;Acc:HGNC:10734]	2,212852e-02	0,5256929	1,0000000	2,434163e+01	1,936711e+01	2,185437e+01	3,243563e+01	3,143473e+01	3,193518e+01	0.684335	10.0808
1200	ENSG00000135631	0	1	0	nUn	1	RAB11FIP5	RAB11 family interacting protein 5 [Source:HGNC Symbol;Acc:HGNC:24845]	5,534630e-04	0,2165491	1,0000000	3,240448e+01	3,580328e+01	3,410388e+01	1,566531e+01	1,552125e+01	1,559328e+01	2.18709	18.5106
1201	ENSG00000135632	0	1	0	nDn	1	SMYD5	SMYD family member 5 [Source:HGNC Symbol;Acc:HGNC:16258]	1,288364e-02	0,4210439	1,0000000	2,903645e+01	2,706797e+01	2,805221e+01	4,114580e+01	3,647773e+01	3,881177e+01	0.722776	10.7596
1202	ENSG00000135655	0	1	0	nUn	1	USP15	ubiquitin specific peptidase 15 [Source:HGNC Symbol;Acc:HGNC:12613]	4,219839e-02	0,5915210	1,0000000	2,849043e+02	2,861389e+02	2,855216e+02	2,377096e+02	1,827249e+02	2,102173e+02	1.35822	75.3043
1203	ENSG00000135686	0	1	0	nDn	1	KLHL36	kelch like family member 36 [Source:HGNC Symbol;Acc:HGNC:17844]	3,269264e-02	8,326983e-01	1,000000e+00	91,0387317	73,3306526	82,1846922	1,439128e+02	106,4634389	1,251881e+02	0.656489	43.0034
1204	ENSG00000135709	0	1	1	nDD	2	KIAA0513	KIAA0513 [Source:HGNC Symbol;Acc:HGNC:29058]	7,927198e-05	8,853860e-03	1,000000e+00	17,8607377	7,5859296	12,7233337	4,836095e+01	27,5684273	3,796469e+01	0.335136	25.2414
1205	ENSG00000135723	0	1	0	nUn	1	FHOD1	formin homology 2 domain containing 1 [Source:HGNC Symbol;Acc:HGNC:17905]	9,272900e-03	0,3613436	1,0000000	8,930368e+00	8,562904e+00	8,746636e+00	6,305123e+00	5,659372e+00	5,982247e+00	1.4621	2.76439
1206	ENSG00000135749	1	1	1	DDD	3	PCNX2	pecanex 2 [Source:HGNC Symbol;Acc:HGNC:8736]	2,906762e-02	0,5835030	1,0000000	4,424359e+01	2,718291e+01	3,571325e+01	6,766632e+01	6,718403e+01	6,742517e+01	0.529672	31.7119
1207	ENSG00000135750	1	1	0	UUn	2	KCNK1	potassium two pore domain channel subfamily K member 1 [Source:HGNC Symbol;Acc:HGNC:6272]	4,810817e-05	5,783098e-03	1,000000e+00	9,3896450	3,1033348	6,2464899	1,040020e+00	0,0000000	5,200102e-01	12.0122	5.72648
1208	ENSG00000135821	0	1	0	nDn	1	GLUL	glutamate-ammonia ligase [Source:HGNC Symbol;Acc:HGNC:4341]	2,284286e-04	2,154991e-02	1,000000e+00	214,5329754	19,6544539	117,0937146	3,380066e+02	143,7816759	2,408942e+02	0.486079	123.8
1209	ENSG00000135837	0	1	0	nDn	1	CEP350	centrosomal protein 350 [Source:HGNC Symbol;Acc:HGNC:24238]	4,333462e-02	0,5915210	1,0000000	1,268112e+02	1,076397e+02	1,172255e+02	1,424178e+02	1,561650e+02	1,492914e+02	0.785212	32.0659
1210	ENSG00000135842	1	1	1	UUU	3	FAM129A	family with sequence similarity 129 member A [Source:HGNC Symbol;Acc:HGNC:16784]	4,892991e-03	0,2943054	1,0000000	1,654925e+02	2,006248e+02	1,830587e+02	5,453607e+01	7,839070e+01	6,646338e+01	2.75428	116.595
1211	ENSG00000135898	0	1	0	nUn	1	GPR55	G protein-coupled receptor 55 [Source:HGNC Symbol;Acc:HGNC:4511]	4,730768e-02	0,5915210	1,0000000	1,178809e+01	9,137596e+00	1,046284e+01	3,315065e+00	6,443839e+00	4,879452e+00	2.14427	5.58339
1212	ENSG00000135912	0	1	0	nDn	1	TTLL4	tubulin tyrosine ligase like 4 [Source:HGNC Symbol;Acc:HGNC:28976]	5,046849e-03	0,2958839	1,0000000	1,627879e+01	1,729822e+01	1,678850e+01	2,606551e+01	2,381419e+01	2,493985e+01	0.67316	8.15135
1213	ENSG00000135913	0	1	0	nDn	1	USP37	ubiquitin specific peptidase 37 [Source:HGNC Symbol;Acc:HGNC:20063]	2,216341e-02	0,5256929	1,0000000	1,842207e+01	2,419452e+01	2,130829e+01	3,412567e+01	4,510687e+01	3,961627e+01	0.537867	18.308
1214	ENSG00000135925	0	1	1	nUU	2	WNT10A	Wnt family member 10A [Source:HGNC Symbol;Acc:HGNC:13829]	4,208190e-02	0,5915210	1,0000000	5,710332e+01	1,030422e+02	8,007276e+01	2,437548e+01	3,580533e+01	3,009040e+01	2.66107	49.9824
1215	ENSG00000135945	0	1	0	nDn	1	REV1	REV1, DNA directed polymerase [Source:HGNC Symbol;Acc:HGNC:14060]	1,544104e-02	0,4483610	1,0000000	7,853621e+01	6,488268e+01	7,170944e+01	1,183673e+02	1,030454e+02	1,107064e+02	0.647745	38.9969
1216	ENSG00000135960	1	1	0	DDn	2	EDAR	ectodysplasin A receptor [Source:HGNC Symbol;Acc:HGNC:2895]	2,491322e-02	7,068079e-01	1,000000e+00	14,1865288	3,3332115	8,7598702	1,482029e+01	22,8616227	1,884096e+01	0.464938	10.0811
1217	ENSG00000135966	0	1	0	nDn	1	TGFBRAP1	transforming growth factor beta receptor associated protein 1 [Source:HGNC Symbol;Acc:HGNC:16836]	2,191194e-02	0,5246448	1,0000000	7,394345e+01	5,764156e+01	6,579251e+01	9,548687e+01	1,005799e+02	9,803339e+01	0.671123	32.2409
1218	ENSG00000136051	0	1	0	nDn	1	WASHC4	WASH complex subunit 4 [Source:HGNC Symbol;Acc:HGNC:29174]	1,076478e-02	4,036065e-01	1,000000e+00	99,9180699	61,4920049	80,7050374	1,476829e+02	119,0149180	1,333489e+02	0.605217	52.6439
1219	ENSG00000136052	0	1	1	nUU	2	SLC41A2	solute carrier family 41 member 2 [Source:HGNC Symbol;Acc:HGNC:31045]	6,534406e-03	0,3114706	1,0000000	3,827301e+00	4,425125e+00	4,126213e+00	1,495029e+00	8,405007e-01	1,167765e+00	3.53343	2.95845
1220	ENSG00000136068	0	1	0	nUn	1	FLNB	filamin B [Source:HGNC Symbol;Acc:HGNC:3755]	4,660945e-02	0,5915210	1,0000000	8,465989e+01	5,327391e+01	6,896690e+01	3,451567e+01	3,827080e+01	3,639324e+01	1.89505	32.5737
1221	ENSG00000136100	0	1	0	nDn	1	VPS36	vacuolar protein sorting 36 homolog [Source:HGNC Symbol;Acc:HGNC:20312]	3,069352e-02	0,5915210	1,0000000	6,833007e+01	6,729638e+01	6,781323e+01	7,988656e+01	9,307145e+01	8,647900e+01	0.784158	18.6658
1222	ENSG00000136108	0	1	0	nUn	1	CKAP2	cytoskeleton associated protein 2 [Source:HGNC Symbol;Acc:HGNC:1990]	2,421868e-02	6,941972e-01	1,000000e+00	89,0995659	58,9633617	74,0314638	5,772114e+01	35,4131018	4,656712e+01	1.58978	27.4643
1223	ENSG00000136153	1	1	0	DDn	2	LMO7	LIM domain 7 [Source:HGNC Symbol;Acc:HGNC:6646]	3,903041e-02	0,5915210	1,0000000	1,791177e+01	7,413521e+00	1,266264e+01	4,660591e+01	3,087439e+01	3,874015e+01	0.326861	26.0775
1224	ENSG00000136161	1	1	1	DDD	3	RCBTB2	RCC1 and BTB domain containing protein 2 [Source:HGNC Symbol;Acc:HGNC:1914]	1,763005e-02	0,4814366	1,0000000	5,945074e+01	8,993923e+01	7,469498e+01	1,374777e+02	1,538116e+02	1,456447e+02	0.512858	70.9497
1225	ENSG00000136213	0	1	0	nUn	1	CHST12	carbohydrate sulfotransferase 12 [Source:HGNC Symbol;Acc:HGNC:17423]	1,178819e-02	4,306969e-01	1,000000e+00	34,2926164	60,4575600	47,3750882	1,820036e+01	33,6200333	2,591020e+01	1.82843	21.4649
1226	ENSG00000136250	0	1	1	nDD	2	AOAH	acyloxyacyl hydrolase [Source:HGNC Symbol;Acc:HGNC:548]	1,710241e-06	3,561088e-04	9,971047e-02	24,2906033	7,5859296	15,9382664	6,734132e+01	37,9906377	5,266598e+01	0.302629	36.7277
1227	ENSG00000136270	0	1	0	nDn	1	TBRG4	transforming growth factor beta regulator 4 [Source:HGNC Symbol;Acc:HGNC:17443]	1,848144e-02	0,4898426	1,0000000	7,843415e+01	9,016911e+01	8,430163e+01	1,074471e+02	1,124590e+02	1,099530e+02	0.766706	25.6514
1228	ENSG00000136271	0	1	0	nDn	1	DDX56	DEAD-box helicase 56 [Source:HGNC Symbol;Acc:HGNC:18193]	2,617052e-02	0,5638558	1,0000000	9,700931e+01	8,741059e+01	9,220995e+01	1,374777e+02	1,161572e+02	1,268174e+02	0.727108	34.6075
1229	ENSG00000136280	0	1	0	nUn	1	CCM2	CCM2 scaffold protein [Source:HGNC Symbol;Acc:HGNC:21708]	1,524188e-03	9,575671e-02	1,000000e+00	178,3011931	277,8059363	228,0535647	1,084221e+02	137,2818028	1,228520e+02	1.85633	105.202
1230	ENSG00000136286	0	1	0	nUn	1	MYO1G	myosin IG [Source:HGNC Symbol;Acc:HGNC:13880]	2,176913e-02	0,5235419	1,0000000	2,639817e+02	3,114254e+02	2,877035e+02	2,126192e+02	2,164570e+02	2,145381e+02	1.34104	73.1655
1231	ENSG00000136295	1	1	0	UUn	2	TTYH3	tweety family member 3 [Source:HGNC Symbol;Acc:HGNC:22222]	8,063066e-03	3,294274e-01	1,000000e+00	8,9813995	14,1374142	11,5594069	1,950038e+00	5,4912721	3,720655e+00	3.10682	7.83875
1232	ENSG00000136305	0	1	0	nDn	1	CIDEB	cell death-inducing DFFA-like effector b [Source:HGNC Symbol;Acc:HGNC:1977]	1,813174e-02	0,4862543	1,0000000	1,581951e+00	1,781544e+00	1,681747e+00	2,925057e+00	2,521502e+00	2,723280e+00	0.617545	1.04153
1233	ENSG00000136449	0	1	0	nUn	1	MYCBPAP	MYCBP associated protein [Source:HGNC Symbol;Acc:HGNC:19677]	1,259534e-02	0,4169980	1,0000000	6,276773e+00	9,942164e+00	8,109469e+00	2,665052e+00	2,073235e+00	2,369144e+00	3.42295	5.74032
1234	ENSG00000136514	1	1	0	UUn	2	RTP4	receptor transporter protein 4 [Source:HGNC Symbol;Acc:HGNC:23992]	9,074026e-03	3,567504e-01	1,000000e+00	10,9205653	22,6428504	16,7817079	4,680092e+00	8,1808748	6,430483e+00	2.60971	10.3512
1235	ENSG00000136521	0	1	0	nUn	1	NDUFB5	NADH:ubiquinone oxidoreductase subunit B5 [Source:HGNC Symbol;Acc:HGNC:7700]	4,161262e-02	0,5915210	1,0000000	5,506210e+01	6,258391e+01	5,882300e+01	3,555569e+01	4,611547e+01	4,083558e+01	1.44048	17.9874
1236	ENSG00000136541	0	1	0	nDn	1	ERMN	ermin [Source:HGNC Symbol;Acc:HGNC:29208]	4,072004e-03	0,2678172	1,0000000	2,398442e+00	2,701050e+00	2,549746e+00	5,265103e+00	6,443839e+00	5,854471e+00	0.435521	3.30472
1237	ENSG00000136560	0	1	0	nUn	1	TANK	TRAF family member associated NFKB activator [Source:HGNC Symbol;Acc:HGNC:11562]	8,983398e-03	0,3570212	1,0000000	1,942738e+02	1,829243e+02	1,885991e+02	1,563281e+02	1,515703e+02	1,539492e+02	1.22507	34.6499
1238	ENSG00000136738	1	1	1	UUU	3	STAM	signal transducing adaptor molecule [Source:HGNC Symbol;Acc:HGNC:11357]	9,131475e-04	0,2180663	1,0000000	2,348942e+02	1,920045e+02	2,134493e+02	7,585648e+01	7,121843e+01	7,353746e+01	2.90259	139.912
1239	ENSG00000136810	0	1	0	nUn	1	TXN	thioredoxin [Source:HGNC Symbol;Acc:HGNC:12435]	3,752387e-02	0,5915210	1,0000000	6,904450e+01	1,021227e+02	8,558360e+01	4,075580e+01	5,014988e+01	4,545284e+01	1.88291	40.1308
1240	ENSG00000136840	1	1	1	UUU	3	ST6GALNAC4	ST6 N-acetylgalactosaminide alpha-2,6-sialyltransferase 4 [Source:HGNC Symbol;Acc:HGNC:17846]	2,801557e-02	0,5769565	1,0000000	2,821996e+01	5,028551e+01	3,925274e+01	7,995156e+00	1,417645e+01	1,108580e+01	3.54081	28.1669
1241	ENSG00000136854	0	1	0	nDn	1	STXBP1	syntaxin binding protein 1 [Source:HGNC Symbol;Acc:HGNC:11444]	4,805859e-02	0,5915210	1,0000000	4,541730e+00	2,356235e+00	3,448983e+00	9,035176e+00	6,555906e+00	7,795541e+00	0.44243	4.34656
1242	ENSG00000136856	0	1	0	nUn	1	SLC2A8	solute carrier family 2 member 8 [Source:HGNC Symbol;Acc:HGNC:13812]	2,976387e-03	0,2404791	1,0000000	1,199221e+01	1,683846e+01	1,441534e+01	8,450165e-01	1,737035e+00	1,291026e+00	11.1658	13.1243
1243	ENSG00000136874	0	1	0	nDn	1	STX17	syntaxin 17 [Source:HGNC Symbol;Acc:HGNC:11432]	1,929528e-02	0,4975469	1,0000000	4,250855e+01	3,212526e+01	3,731691e+01	6,272623e+01	5,765835e+01	6,019229e+01	0.619962	22.8754
1244	ENSG00000136950	0	1	0	nUn	1	ARPC5L	actin related protein 2/3 complex subunit 5 like [Source:HGNC Symbol;Acc:HGNC:23366]	2,467398e-02	7,030259e-01	1,000000e+00	97,4685973	146,7762436	122,1224204	6,630130e+01	90,3258229	7,831356e+01	1.5594	43.8089
1245	ENSG00000136960	0	1	0	nDn	1	ENPP2	ectonucleotide pyrophosphatase/phosphodiesterase 2 [Source:HGNC Symbol;Acc:HGNC:3357]	1,363889e-02	0,4312225	1,0000000	2,551534e-01	1,091914e+00	6,735337e-01	6,955136e+00	4,762838e+00	5,858987e+00	0.114957	5.18545
1246	ENSG00000136982	0	1	0	nUn	1	DSCC1	DNA replication and sister chromatid cohesion 1 [Source:HGNC Symbol;Acc:HGNC:24453]	4,179261e-02	0,5915210	1,0000000	2,704626e+00	6,264138e+00	4,484382e+00	1,105022e+00	8,405007e-01	9,727612e-01	4.60995	3.51162
1247	ENSG00000136997	0	1	0	nDn	1	MYC	MYC proto-oncogene, bHLH transcription factor [Source:HGNC Symbol;Acc:HGNC:7553]	2,670983e-04	2,440810e-02	1,000000e+00	141,4570428	32,9872998	87,2221713	2,727454e+02	85,1707511	1,789581e+02	0.487389	91.7359
1248	ENSG00000137040	0	1	0	nDn	1	RANBP6	RAN binding protein 6 [Source:HGNC Symbol;Acc:HGNC:9851]	3,223542e-02	8,271013e-01	1,000000e+00	67,5646193	29,5391500	48,5518847	1,019220e+02	49,0852487	7,550363e+01	0.64304	26.9517
1249	ENSG00000137054	0	1	1	nDD	2	POLR1E	RNA polymerase I subunit E [Source:HGNC Symbol;Acc:HGNC:17631]	4,313019e-04	3,582018e-02	1,000000e+00	32,7616960	21,8382821	27,2999891	8,541168e+01	36,1975692	6,080462e+01	0.448979	33.5046
1250	ENSG00000137070	0	1	0	nDn	1	IL11RA	interleukin 11 receptor subunit alpha [Source:HGNC Symbol;Acc:HGNC:5967]	2,261794e-02	0,5289496	1,0000000	2,199422e+01	2,729785e+01	2,464604e+01	3,425567e+01	3,759840e+01	3,592703e+01	0.686002	11.281
1251	ENSG00000137133	0	1	0	nUn	1	HINT2	histidine triad nucleotide binding protein 2 [Source:HGNC Symbol;Acc:HGNC:18344]	4,194948e-02	0,5915210	1,0000000	2,587255e+01	3,327464e+01	2,957360e+01	1,891537e+01	2,112459e+01	2,001998e+01	1.4772	9.55362
1252	ENSG00000137185	0	1	0	nUn	1	ZSCAN9	zinc finger and SCAN domain containing 9 [Source:HGNC Symbol;Acc:HGNC:12984]	1,940751e-02	6,051394e-01	1,000000e+00	12,0432403	3,9079031	7,9755717	3,770074e+00	1,4568681	2,613471e+00	3.05172	5.3621
1253	ENSG00000137225	0	1	0	nDn	1	CAPN11	calpain 11 [Source:HGNC Symbol;Acc:HGNC:1478]	2,891020e-02	0,5835030	1,0000000	2,092258e+00	3,275742e+00	2,684000e+00	4,875095e+00	4,986971e+00	4,931033e+00	0.544308	2.24703
1254	ENSG00000137265	1	1	0	UUn	2	IRF4	interferon regulatory factor 4 [Source:HGNC Symbol;Acc:HGNC:6119]	1,523545e-02	0,4457712	1,0000000	2,258107e+02	1,495922e+02	1,877015e+02	8,222661e+01	5,978762e+01	7,100711e+01	2.64342	116.694
1255	ENSG00000137266	0	1	0	nDn	1	SLC22A23	solute carrier family 22 member 23 [Source:HGNC Symbol;Acc:HGNC:21106]	1,771226e-02	5,721110e-01	1,000000e+00	5,6133747	1,4941983	3,5537865	6,630130e+00	13,5600801	1,009511e+01	0.352031	6.54132
1256	ENSG00000137312	0	1	0	nDn	1	FLOT1	flotillin 1 [Source:HGNC Symbol;Acc:HGNC:3757]	3,133191e-02	8,136806e-01	1,000000e+00	104,1025856	71,7215160	87,9120508	1,426128e+02	125,7389247	1,341759e+02	0.6552	46.2638
1257	ENSG00000137404	0	1	0	nUn	1	NRM	nurim [Source:HGNC Symbol;Acc:HGNC:8003]	7,806858e-03	0,3378382	1,0000000	1,352313e+01	1,212599e+01	1,282456e+01	6,565128e+00	8,012774e+00	7,288951e+00	1.75945	5.53561
1258	ENSG00000137474	0	1	1	nDD	2	MYO7A	myosin VIIA [Source:HGNC Symbol;Acc:HGNC:7606]	7,508497e-09	2,977962e-06	4,377604e-04	5,7154361	7,9307446	6,8230903	1,079021e+01	66,1193989	3,845481e+01	0.177431	31.6317
1259	ENSG00000137501	0	1	0	nDn	1	SYTL2	synaptotagmin like 2 [Source:HGNC Symbol;Acc:HGNC:15585]	4,354689e-02	0,5915210	1,0000000	2,801584e+01	1,051686e+01	1,926635e+01	4,881595e+01	5,452048e+01	5,166822e+01	0.372886	32.4019
1260	ENSG00000137507	1	1	1	UUU	3	LRRC32	leucine rich repeat containing 32 [Source:HGNC Symbol;Acc:HGNC:4161]	6,684113e-04	0,2165491	1,0000000	8,619081e+01	9,947911e+01	9,283496e+01	4,095080e+00	1,624968e+00	2,860024e+00	32.4595	89.9749
1261	ENSG00000137509	0	1	0	nDn	1	PRCP	prolylcarboxypeptidase [Source:HGNC Symbol;Acc:HGNC:9344]	5,225880e-03	0,2958839	1,0000000	3,760961e+01	3,948131e+01	3,854546e+01	4,998598e+01	4,981368e+01	4,989983e+01	0.772457	11.3544
1262	ENSG00000137563	0	1	0	nUn	1	GGH	gamma-glutamyl hydrolase [Source:HGNC Symbol;Acc:HGNC:4248]	3,271924e-02	0,5915210	1,0000000	6,480896e+00	6,723891e+00	6,602393e+00	1,235024e+00	3,305970e+00	2,270497e+00	2.90791	4.3319
1263	ENSG00000137642	0	1	1	nDD	2	SORL1	sortilin related receptor 1 [Source:HGNC Symbol;Acc:HGNC:11185]	2,044046e-02	0,5086298	1,0000000	3,063371e+02	1,800509e+02	2,431940e+02	6,369474e+02	5,104081e+02	5,736778e+02	0.423921	330.484
1264	ENSG00000137752	1	1	0	UUn	2	CASP1	caspase 1 [Source:HGNC Symbol;Acc:HGNC:1499]	6,306005e-03	2,758085e-01	1,000000e+00	223,9226203	326,8846020	275,4036112	1,818736e+02	142,6610082	1,622673e+02	1.69722	113.136
1265	ENSG00000137804	1	1	0	UUn	2	NUSAP1	nucleolar and spindle associated protein 1 [Source:HGNC Symbol;Acc:HGNC:18538]	1,102105e-02	0,3864893	1,0000000	3,199623e+01	5,534280e+01	4,366952e+01	6,175121e+00	1,014204e+01	8,158581e+00	5.35259	35.5109
1266	ENSG00000137807	1	1	0	UUn	2	KIF23	kinesin family member 23 [Source:HGNC Symbol;Acc:HGNC:6392]	2,185278e-03	0,2404791	1,0000000	9,542736e+00	1,235587e+01	1,094930e+01	1,625032e+00	2,409435e+00	2,017234e+00	5.42788	8.93207
1267	ENSG00000137812	1	1	0	UUn	2	KNL1	kinetochore scaffold 1 [Source:HGNC Symbol;Acc:HGNC:24054]	2,685513e-02	0,5720526	1,0000000	1,597260e+01	7,068706e+00	1,152065e+01	1,950038e-01	1,176701e+00	6,858524e-01	16.7976	10.8348
1268	ENSG00000137817	0	1	0	nDn	1	PARP6	poly(ADP-ribose) polymerase family member 6 [Source:HGNC Symbol;Acc:HGNC:26921]	4,556527e-02	0,5915210	1,0000000	1,159927e+02	1,072949e+02	1,116438e+02	1,613982e+02	1,328552e+02	1,471267e+02	0.758828	35.4828
1269	ENSG00000137824	0	1	0	nDn	1	RMDN3	regulator of microtubule dynamics 3 [Source:HGNC Symbol;Acc:HGNC:25550]	4,111625e-02	0,5915210	1,0000000	4,679513e+01	5,361872e+01	5,020693e+01	6,012617e+01	6,684783e+01	6,348700e+01	0.790822	13.2801
1270	ENSG00000137842	0	1	1	nUU	2	TMEM62	transmembrane protein 62 [Source:HGNC Symbol;Acc:HGNC:26269]	1,276925e-02	0,4187137	1,0000000	2,515812e+01	2,212563e+01	2,364187e+01	1,709533e+01	1,540918e+01	1,625226e+01	1.45468	7.38962
1271	ENSG00000137880	0	1	0	nUn	1	GCHFR	GTP cyclohydrolase I feedback regulator [Source:HGNC Symbol;Acc:HGNC:4194]	1,525959e-02	0,4457712	1,0000000	8,318000e+00	1,166624e+01	9,992119e+00	4,875095e+00	4,314570e+00	4,594833e+00	2.17464	5.39729
1272	ENSG00000137959	0	1	0	nDn	1	IFI44L	interferon induced protein 44 like [Source:HGNC Symbol;Acc:HGNC:17817]	6,577650e-03	2,846252e-01	1,000000e+00	11,3288108	43,6765643	27,5026875	1,768035e+01	85,7310850	5,170572e+01	0.531908	24.203
1273	ENSG00000138029	0	1	0	nUn	1	HADHB	hydroxyacyl-CoA dehydrogenase trifunctional multienzyme complex subunit beta [Source:HGNC Symbol;Acc:HGNC:4803]	4,416782e-02	0,5915210	1,0000000	1,421204e+02	1,644193e+02	1,532698e+02	1,252574e+02	1,241139e+02	1,246857e+02	1.22925	28.5841
1274	ENSG00000138031	1	1	0	UUn	2	ADCY3	adenylate cyclase 3 [Source:HGNC Symbol;Acc:HGNC:234]	9,278093e-03	0,3613436	1,0000000	4,220237e+01	5,442329e+01	4,831283e+01	2,294545e+01	2,616759e+01	2,455652e+01	1.96741	23.7563
1275	ENSG00000138035	0	1	0	nDn	1	PNPT1	polyribonucleotide nucleotidyltransferase 1 [Source:HGNC Symbol;Acc:HGNC:23166]	2,027869e-02	0,5082923	1,0000000	6,557442e+01	5,327391e+01	5,942416e+01	8,248661e+01	8,903704e+01	8,576183e+01	0.692898	26.3377
1276	ENSG00000138095	0	1	0	nDn	1	LRPPRC	leucine rich pentatricopeptide repeat containing [Source:HGNC Symbol;Acc:HGNC:15714]	1,301243e-02	0,4219122	1,0000000	8,078156e+01	6,798601e+01	7,438378e+01	1,389077e+02	1,132435e+02	1,260756e+02	0.589994	51.6918
1277	ENSG00000138119	0	1	0	nUn	1	MYOF	myoferlin [Source:HGNC Symbol;Acc:HGNC:3656]	1,786037e-03	1,082428e-01	1,000000e+00	12,0432403	3,2182732	7,6307567	2,600051e+00	0,4482671	1,524159e+00	5.00654	6.1066
1278	ENSG00000138135	1	1	1	DDD	3	CH25H	cholesterol 25-hydroxylase [Source:HGNC Symbol;Acc:HGNC:1907]	2,206748e-02	0,5256929	1,0000000	1,242597e+02	7,890515e+01	1,015824e+02	4,046329e+02	2,384220e+02	3,215275e+02	0.315937	219.945
1279	ENSG00000138160	1	1	0	UUn	2	KIF11	kinesin family member 11 [Source:HGNC Symbol;Acc:HGNC:6388]	7,737414e-03	0,3371500	1,0000000	1,862620e+01	1,660859e+01	1,761739e+01	3,965077e+00	7,116240e+00	5,540659e+00	3.17966	12.0767
1280	ENSG00000138161	0	1	0	nDn	1	CUZD1	CUB and zona pellucida like domains 1 [Source:HGNC Symbol;Acc:HGNC:17937]	8,715574e-03	0,3509222	1,0000000	3,214932e+00	3,160804e+00	3,187868e+00	4,615090e+00	4,762838e+00	4,688964e+00	0.679866	1.5011
1281	ENSG00000138172	0	1	0	nUn	1	CALHM2	calcium homeostasis modulator family member 2 [Source:HGNC Symbol;Acc:HGNC:23493]	1,534019e-02	5,175715e-01	1,000000e+00	45,9276113	78,6178157	62,2727135	3,354066e+01	40,0078397	3,677425e+01	1.69338	25.4985
1282	ENSG00000138180	1	1	1	UUU	3	CEP55	centrosomal protein 55 [Source:HGNC Symbol;Acc:HGNC:1161]	5,961793e-03	0,3027026	1,0000000	2,158598e+01	3,810205e+01	2,984401e+01	2,535050e+00	1,176701e+00	1,855875e+00	16.0808	27.9881
1283	ENSG00000138182	0	1	0	nUn	1	KIF20B	kinesin family member 20B [Source:HGNC Symbol;Acc:HGNC:7212]	4,264075e-02	9,791418e-01	1,000000e+00	36,5379663	61,9517583	49,2448623	2,652052e+01	34,9648347	3,074268e+01	1.60184	18.5022
1284	ENSG00000138185	1	1	1	UUU	3	ENTPD1	ectonucleoside triphosphate diphosphohydrolase 1 [Source:HGNC Symbol;Acc:HGNC:3363]	4,398960e-03	0,2802931	1,0000000	1,591647e+02	2,836103e+02	2,213875e+02	2,216543e+01	2,762446e+01	2,489495e+01	8.89287	196.493
1285	ENSG00000138286	0	1	0	nDn	1	FAM149B1	family with sequence similarity 149 member B1 [Source:HGNC Symbol;Acc:HGNC:29162]	1,562948e-02	0,4508807	1,0000000	1,423756e+01	1,695340e+01	1,559548e+01	2,450548e+01	2,202112e+01	2,326330e+01	0.67039	7.66782
1286	ENSG00000138378	0	1	0	nDn	1	STAT4	signal transducer and activator of transcription 4 [Source:HGNC Symbol;Acc:HGNC:11365]	3,521643e-02	0,5915210	1,0000000	1,454885e+02	1,118924e+02	1,286905e+02	2,966008e+02	2,009917e+02	2,487963e+02	0.517252	120.106
1287	ENSG00000138385	0	1	1	nDD	2	SSB	Sjogren syndrome antigen B [Source:HGNC Symbol;Acc:HGNC:11316]	1,248652e-02	0,4152820	1,0000000	1,075216e+02	1,149958e+02	1,112587e+02	1,620482e+02	1,422688e+02	1,521585e+02	0.731203	40.8998
1288	ENSG00000138434	0	1	0	nUn	1	ITPRID2	ITPR interacting domain containing 2 [Source:HGNC Symbol;Acc:HGNC:11319]	5,855476e-03	2,613982e-01	1,000000e+00	48,6832680	7,3560529	28,0196604	1,495029e+01	9,7498097	1,235005e+01	2.26879	15.6696
1289	ENSG00000138439	1	1	1	DDD	3	FAM117B	family with sequence similarity 117 member B [Source:HGNC Symbol;Acc:HGNC:14440]	1,539969e-03	9,588316e-02	1,000000e+00	50,1121270	18,9648240	34,5384755	7,020138e+01	66,4555992	6,832849e+01	0.505477	33.79
1290	ENSG00000138449	1	1	0	DDn	2	SLC40A1	solute carrier family 40 member 1 [Source:HGNC Symbol;Acc:HGNC:10909]	2,299433e-02	0,5324127	1,0000000	5,598065e+01	1,683846e+01	3,640956e+01	1,603581e+02	1,504496e+02	1,554039e+02	0.23429	118.994
1291	ENSG00000138495	0	1	0	nUn	1	COX17	cytochrome c oxidase copper chaperone COX17 [Source:HGNC Symbol;Acc:HGNC:2264]	1,084451e-02	4,060622e-01	1,000000e+00	29,2916099	48,6189123	38,9552611	1,937038e+01	21,2926878	2,033153e+01	1.916	18.6237
1292	ENSG00000138604	0	1	0	nUn	1	GLCE	glucuronic acid epimerase [Source:HGNC Symbol;Acc:HGNC:17855]	4,320378e-02	9,881784e-01	1,000000e+00	39,7018684	21,9532205	30,8275444	2,054040e+01	14,7928147	1,766661e+01	1.74496	13.1609
1293	ENSG00000138629	1	1	0	UUn	2	UBL7	ubiquitin like 7 [Source:HGNC Symbol;Acc:HGNC:28221]	2,407353e-04	2,238493e-02	1,000000e+00	85,7315411	141,8338955	113,7827183	4,667092e+01	61,6367278	5,415382e+01	2.1011	59.6289
1294	ENSG00000138670	0	1	1	nDD	2	RASGEF1B	RasGEF domain family member 1B [Source:HGNC Symbol;Acc:HGNC:24881]	8,748307e-04	6,220046e-02	1,000000e+00	62,1553673	12,7581543	37,4567608	1,206424e+02	29,8097629	7,522607e+01	0.497923	37.7693
1295	ENSG00000138688	0	1	0	nDn	1	KIAA1109	KIAA1109 [Source:HGNC Symbol;Acc:HGNC:26953]	2,241978e-02	6,651236e-01	1,000000e+00	68,2790488	35,9756963	52,1273726	8,905175e+01	77,2140099	8,313288e+01	0.627037	31.0055
1296	ENSG00000138698	0	1	0	nUn	1	RAP1GDS1	Rap1 GTPase-GDP dissociation stimulator 1 [Source:HGNC Symbol;Acc:HGNC:9859]	2,329892e-02	0,5349514	1,0000000	1,413039e+02	1,071800e+02	1,242420e+02	7,975656e+01	7,379596e+01	7,677626e+01	1.61823	47.4657
1297	ENSG00000138764	1	1	0	UUn	2	CCNG2	cyclin G2 [Source:HGNC Symbol;Acc:HGNC:1593]	2,070508e-03	0,2404791	1,0000000	8,251660e+01	8,959442e+01	8,605551e+01	1,865536e+01	2,852099e+01	2,358818e+01	3.64825	62.4673
1298	ENSG00000138821	1	1	1	DDD	3	SLC39A8	solute carrier family 39 member 8 [Source:HGNC Symbol;Acc:HGNC:20862]	2,221615e-02	0,5260513	1,0000000	7,292283e+01	4,246971e+01	5,769627e+01	1,442378e+02	1,192951e+02	1,317664e+02	0.437868	74.0702
1299	ENSG00000138867	0	1	0	nUn	1	GUCD1	guanylyl cyclase domain containing 1 [Source:HGNC Symbol;Acc:HGNC:14237]	4,585116e-02	0,5915210	1,0000000	8,027125e+01	8,637614e+01	8,332370e+01	5,544608e+01	6,942536e+01	6,243572e+01	1.33455	20.888
1300	ENSG00000139083	1	1	0	DDn	2	ETV6	ETS variant 6 [Source:HGNC Symbol;Acc:HGNC:3495]	3,970331e-02	0,5915210	1,0000000	3,832404e+01	3,741242e+01	3,786823e+01	5,232602e+01	7,704590e+01	6,468596e+01	0.585416	26.8177
1301	ENSG00000139112	1	1	0	UUn	2	GABARAPL1	GABA type A receptor associated protein like 1 [Source:HGNC Symbol;Acc:HGNC:4068]	2,320546e-02	6,764552e-01	1,000000e+00	146,1518652	133,7882126	139,9700389	1,110222e+02	68,3607345	8,969146e+01	1.56057	50.2786
1302	ENSG00000139116	0	1	1	nDD	2	KIF21A	kinesin family member 21A [Source:HGNC Symbol;Acc:HGNC:19349]	2,620034e-03	0,2404791	1,0000000	1,046129e+01	8,907719e+00	9,684504e+00	1,787535e+01	1,765052e+01	1,776293e+01	0.545209	8.07843
1303	ENSG00000139117	0	1	0	nDn	1	CPNE8	copine 8 [Source:HGNC Symbol;Acc:HGNC:23498]	1,997892e-02	0,5053411	1,0000000	3,419055e+00	4,195248e+00	3,807152e+00	5,655110e+00	6,555906e+00	6,105508e+00	0.62356	2.29836
1304	ENSG00000139146	0	1	1	nDD	2	SINHCAF	SIN3-HDAC complex associated factor [Source:HGNC Symbol;Acc:HGNC:30702]	1,814771e-02	5,807067e-01	1,000000e+00	111,6551261	71,1468244	91,4009753	1,456029e+02	145,0144105	1,453086e+02	0.629013	53.9077
1305	ENSG00000139160	0	1	0	nDn	1	ETFBKMT	electron transfer flavoprotein subunit beta lysine methyltransferase [Source:HGNC Symbol;Acc:HGNC:28739]	4,801503e-02	0,5915210	1,0000000	2,092258e+00	2,930927e+00	2,511592e+00	3,705072e+00	3,978370e+00	3,841721e+00	0.653767	1.33013
1306	ENSG00000139187	0	1	1	nDD	2	KLRG1	killer cell lectin like receptor G1 [Source:HGNC Symbol;Acc:HGNC:6380]	9,070520e-04	6,417833e-02	1,000000e+00	22,8617443	8,9651895	15,9134669	3,952078e+01	37,5423706	3,853157e+01	0.412998	22.6181
1307	ENSG00000139193	0	1	1	nUU	2	CD27	CD27 molecule [Source:HGNC Symbol;Acc:HGNC:11922]	7,142106e-04	5,311213e-02	1,000000e+00	242,9060330	441,1332990	342,0196660	1,508030e+02	204,4098027	1,776064e+02	1.92572	164.413
1308	ENSG00000139278	0	1	0	nDn	1	GLIPR1	GLI pathogenesis related 1 [Source:HGNC Symbol;Acc:HGNC:17001]	3,338305e-03	1,734669e-01	1,000000e+00	104,8170151	60,8023750	82,8096950	1,870737e+02	108,1444406	1,476091e+02	0.561007	64.7994
1309	ENSG00000139318	1	1	1	DDD	3	DUSP6	dual specificity phosphatase 6 [Source:HGNC Symbol;Acc:HGNC:3072]	6,829788e-03	0,3176392	1,0000000	1,167072e+02	1,161452e+02	1,164262e+02	2,200293e+02	3,024122e+02	2,612207e+02	0.4457	144.795
1310	ENSG00000139324	0	1	0	nDn	1	TMTC3	transmembrane and tetratricopeptide repeat containing 3 [Source:HGNC Symbol;Acc:HGNC:26899]	3,310766e-03	0,2404791	1,0000000	4,949975e+00	5,229693e+00	5,089834e+00	9,815192e+00	8,685174e+00	9,250183e+00	0.550241	4.16035
1311	ENSG00000139405	0	1	0	nUn	1	RITA1	RBPJ interacting and tubulin associated 1 [Source:HGNC Symbol;Acc:HGNC:25925]	4,411599e-02	1,000000e+00	1,000000e+00	27,9648122	38,5043395	33,2345759	1,469029e+01	24,0943572	1,939232e+01	1.7138	13.8423
1312	ENSG00000139436	0	1	1	nDD	2	GIT2	GIT ArfGAP 2 [Source:HGNC Symbol;Acc:HGNC:4273]	1,979951e-02	0,5041077	1,0000000	1,268112e+02	1,300527e+02	1,284320e+02	1,607481e+02	1,921385e+02	1,764433e+02	0.727894	48.0113
1313	ENSG00000139496	0	1	0	nDn	1	NUP58	nucleoporin 58 [Source:HGNC Symbol;Acc:HGNC:20261]	4,806575e-02	1,000000e+00	1,000000e+00	52,9698450	39,6537228	46,3117839	5,772114e+01	81,5846142	6,965287e+01	0.664894	23.3411
1314	ENSG00000139531	0	1	1	nUU	2	SUOX	sulfite oxidase [Source:HGNC Symbol;Acc:HGNC:11460]	4,994768e-04	0,2165491	1,0000000	3,087356e+01	4,178008e+01	3,632682e+01	1,625032e+00	1,400835e+00	1,512933e+00	24.0109	34.8139
1315	ENSG00000139537	0	1	0	nDn	1	CCDC65	coiled-coil domain containing 65 [Source:HGNC Symbol;Acc:HGNC:29937]	2,974226e-02	0,5888059	1,0000000	8,318000e+00	3,505619e+00	5,911809e+00	1,696533e+01	1,574538e+01	1,635536e+01	0.36146	10.4435
1316	ENSG00000139618	1	1	0	UUn	2	BRCA2	BRCA2, DNA repair associated [Source:HGNC Symbol;Acc:HGNC:1101]	8,628696e-03	0,3498402	1,0000000	1,699321e+01	1,373513e+01	1,536417e+01	8,775171e+00	7,788640e+00	8,281906e+00	1.85515	7.08227
1317	ENSG00000139637	0	1	1	nUU	2	C12orf10	chromosome 12 open reading frame 10 [Source:HGNC Symbol;Acc:HGNC:17590]	8,131558e-03	0,3403346	1,0000000	3,893640e+01	4,430872e+01	4,162256e+01	2,489549e+01	2,818479e+01	2,654014e+01	1.56829	15.0824
1318	ENSG00000139641	0	1	1	nDD	2	ESYT1	extended synaptotagmin 1 [Source:HGNC Symbol;Acc:HGNC:29534]	4,154720e-02	0,5915210	1,0000000	4,007439e+02	4,038358e+02	4,022898e+02	4,601440e+02	5,443643e+02	5,022542e+02	0.800969	99.9643
1319	ENSG00000139679	1	1	1	DDD	3	LPAR6	lysophosphatidic acid receptor 6 [Source:HGNC Symbol;Acc:HGNC:15520]	1,246047e-02	4,498268e-01	1,000000e+00	194,3248264	130,7998161	162,5623213	3,324165e+02	195,1082602	2,637624e+02	0.616321	101.2
1320	ENSG00000139714	1	1	0	DDn	2	MORN3	MORN repeat containing 3 [Source:HGNC Symbol;Acc:HGNC:29807]	5,684634e-03	2,554351e-01	1,000000e+00	10,1040745	3,4481498	6,7761121	2,314046e+01	13,3359466	1,823820e+01	0.371534	11.4621
1321	ENSG00000139718	0	1	0	nUn	1	SETD1B	SET domain containing 1B [Source:HGNC Symbol;Acc:HGNC:29187]	3,262651e-02	0,5915210	1,0000000	1,801383e+01	2,235550e+01	2,018466e+01	1,137522e+01	1,417645e+01	1,277583e+01	1.57991	7.40883
1322	ENSG00000139737	0	1	0	nDn	1	SLAIN1	SLAIN motif family member 1 [Source:HGNC Symbol;Acc:HGNC:26387]	1,369138e-02	0,4319452	1,0000000	4,801986e+01	3,902156e+01	4,352071e+01	8,378664e+01	6,841676e+01	7,610170e+01	0.571876	32.581
1323	ENSG00000139832	0	1	0	nDn	1	RAB20	RAB20, member RAS oncogene family [Source:HGNC Symbol;Acc:HGNC:18260]	4,963177e-03	2,318615e-01	1,000000e+00	2,5515340	0,5746916	1,5631128	1,001020e+01	3,8102704	6,910234e+00	0.226203	5.34712
1324	ENSG00000139990	0	1	0	nDn	1	DCAF5	DDB1 and CUL4 associated factor 5 [Source:HGNC Symbol;Acc:HGNC:20224]	2,958426e-03	0,2404791	1,0000000	1,634512e+02	1,561437e+02	1,597975e+02	2,335496e+02	2,158966e+02	2,247231e+02	0.711086	64.9256
1325	ENSG00000140030	0	1	1	nDD	2	GPR65	G protein-coupled receptor 65 [Source:HGNC Symbol;Acc:HGNC:4517]	4,102608e-02	9,571296e-01	1,000000e+00	75,5254052	48,7338506	62,1296279	9,698191e+01	90,6620233	9,382197e+01	0.662208	31.6923
1326	ENSG00000140092	1	1	0	DDn	2	FBLN5	fibulin 5 [Source:HGNC Symbol;Acc:HGNC:3602]	3,160628e-02	8,193556e-01	1,000000e+00	26,4338918	29,9989033	28,2163976	2,782055e+01	65,8952654	4,685791e+01	0.602169	18.6415
1327	ENSG00000140199	1	1	1	UUU	3	SLC12A6	solute carrier family 12 member 6 [Source:HGNC Symbol;Acc:HGNC:10914]	3,894857e-04	0,2165491	1,0000000	6,312494e+01	5,936564e+01	6,124529e+01	2,034540e+01	2,381419e+01	2,207979e+01	2.77382	39.1655
1328	ENSG00000140259	0	1	0	nUn	1	MFAP1	microfibril associated protein 1 [Source:HGNC Symbol;Acc:HGNC:7032]	1,739087e-02	0,4775896	1,0000000	4,301886e+01	5,373366e+01	4,837626e+01	2,944558e+01	3,177093e+01	3,060825e+01	1.5805	17.768
1329	ENSG00000140350	0	1	0	nUn	1	ANP32A	acidic nuclear phosphoprotein 32 family member A [Source:HGNC Symbol;Acc:HGNC:13233]	1,979743e-02	6,130668e-01	1,000000e+00	68,4831715	105,5133842	86,9982778	3,172062e+01	76,4295425	5,407508e+01	1.60884	32.9232
1330	ENSG00000140365	0	1	0	nUn	1	COMMD4	COMM domain containing 4 [Source:HGNC Symbol;Acc:HGNC:26027]	2,541893e-02	0,5556710	1,0000000	4,352916e+01	5,430835e+01	4,891876e+01	2,866556e+01	3,378813e+01	3,122684e+01	1.56656	17.6919
1331	ENSG00000140367	0	1	1	nDD	2	UBE2Q2	ubiquitin conjugating enzyme E2 Q2 [Source:HGNC Symbol;Acc:HGNC:19248]	3,065148e-02	0,5915210	1,0000000	5,179613e+01	5,074527e+01	5,127070e+01	6,285623e+01	7,670970e+01	6,978296e+01	0.734717	18.5123
1332	ENSG00000140379	0	1	1	nDD	2	BCL2A1	BCL2 related protein A1 [Source:HGNC Symbol;Acc:HGNC:991]	9,727617e-03	0,3645390	1,0000000	1,331901e+01	1,936711e+01	1,634306e+01	3,321565e+01	3,860700e+01	3,591132e+01	0.455095	19.5683
1333	ENSG00000140386	0	1	0	nDn	1	SCAPER	S-phase cyclin A associated protein in the ER [Source:HGNC Symbol;Acc:HGNC:13081]	9,718909e-04	0,2185802	1,0000000	4,230443e+01	3,925143e+01	4,077793e+01	8,014657e+01	7,301150e+01	7,657903e+01	0.532495	35.8011
1334	ENSG00000140395	0	1	0	nUn	1	WDR61	WD repeat domain 61 [Source:HGNC Symbol;Acc:HGNC:30300]	3,750623e-02	0,5915210	1,0000000	7,465788e+01	8,637614e+01	8,051701e+01	5,466607e+01	6,427029e+01	5,946818e+01	1.35395	21.0488
1335	ENSG00000140416	0	1	0	nUn	1	TPM1	tropomyosin 1 [Source:HGNC Symbol;Acc:HGNC:12010]	3,423221e-02	8,572500e-01	1,000000e+00	35,3132300	6,3216080	20,8174190	8,320164e+00	12,6635459	1,049185e+01	1.98415	10.3256
1336	ENSG00000140455	0	1	0	nDn	1	USP3	ubiquitin specific peptidase 3 [Source:HGNC Symbol;Acc:HGNC:12626]	4,794040e-02	0,5915210	1,0000000	9,088563e+01	8,465207e+01	8,776885e+01	1,411178e+02	1,084246e+02	1,247712e+02	0.703438	37.0023
1337	ENSG00000140471	0	1	0	nDn	1	LINS1	lines homolog 1 [Source:HGNC Symbol;Acc:HGNC:30922]	5,854787e-03	0,2999582	1,0000000	5,638889e+01	5,120502e+01	5,379696e+01	7,299643e+01	7,301150e+01	7,300396e+01	0.736905	19.207
1338	ENSG00000140511	1	1	1	UUU	3	HAPLN3	hyaluronan and proteoglycan link protein 3 [Source:HGNC Symbol;Acc:HGNC:21446]	1,022141e-05	1,606277e-03	5,959289e-01	89,2016272	184,2461382	136,7238827	5,278104e+01	59,9557261	5,636838e+01	2.42554	80.3555
1339	ENSG00000140525	1	1	0	UUn	2	FANCI	FA complementation group I [Source:HGNC Symbol;Acc:HGNC:25568]	1,043087e-02	0,3747540	1,0000000	4,444772e+01	3,224020e+01	3,834396e+01	1,787535e+01	1,809878e+01	1,798707e+01	2.13175	20.3569
1340	ENSG00000140545	0	1	0	nUn	1	MFGE8	milk fat globule-EGF factor 8 protein [Source:HGNC Symbol;Acc:HGNC:7036]	2,679037e-02	7,413063e-01	1,000000e+00	8,5731541	15,4017358	11,9874450	6,110120e+00	3,5861369	4,848129e+00	2.47259	7.13932
1341	ENSG00000140563	0	1	1	nDD	2	MCTP2	multiple C2 and transmembrane domain containing 2 [Source:HGNC Symbol;Acc:HGNC:25636]	2,211716e-03	1,281784e-01	1,000000e+00	8,0628473	1,3792599	4,7210536	2,041040e+01	10,7584107	1,558441e+01	0.302934	10.8634
1342	ENSG00000140564	0	1	0	nUn	1	FURIN	furin, paired basic amino acid cleaving enzyme [Source:HGNC Symbol;Acc:HGNC:8568]	4,052916e-02	0,5915210	1,0000000	8,363927e+01	1,080995e+02	9,586938e+01	3,659571e+01	6,079622e+01	4,869597e+01	1.96873	47.1734
1343	ENSG00000140650	0	1	0	nDn	1	PMM2	phosphomannomutase 2 [Source:HGNC Symbol;Acc:HGNC:9115]	2,923392e-02	0,5846985	1,0000000	1,372725e+01	1,293056e+01	1,332891e+01	1,592531e+01	1,709018e+01	1,650775e+01	0.807433	3.17884
1344	ENSG00000140750	1	1	0	UUn	2	ARHGAP17	Rho GTPase activating protein 17 [Source:HGNC Symbol;Acc:HGNC:18239]	2,529531e-03	0,2404791	1,0000000	6,730946e+01	7,614663e+01	7,172805e+01	4,036579e+01	4,320174e+01	4,178376e+01	1.71665	29.9443
1345	ENSG00000140848	1	1	0	UUn	2	CPNE2	copine 2 [Source:HGNC Symbol;Acc:HGNC:2315]	4,651750e-03	0,2888388	1,0000000	3,015913e+01	3,925143e+01	3,470528e+01	1,475529e+01	1,518505e+01	1,497017e+01	2.3183	19.7351
1346	ENSG00000140854	0	1	0	nUn	1	KATNB1	katanin regulatory subunit B1 [Source:HGNC Symbol;Acc:HGNC:6217]	9,960334e-03	0,3663769	1,0000000	5,608271e+01	6,557231e+01	6,082751e+01	4,088580e+01	4,163280e+01	4,125930e+01	1.47427	19.5682
1347	ENSG00000140931	0	1	0	nUn	1	CMTM3	CKLF like MARVEL transmembrane domain containing 3 [Source:HGNC Symbol;Acc:HGNC:19174]	3,254328e-02	0,5915210	1,0000000	2,133592e+02	2,591284e+02	2,362438e+02	1,797285e+02	1,603115e+02	1,700200e+02	1.38951	66.2238
1348	ENSG00000140948	1	1	0	UUn	2	ZCCHC14	zinc finger CCHC-type containing 14 [Source:HGNC Symbol;Acc:HGNC:24134]	1,273306e-03	0,2369213	1,0000000	2,577049e+01	2,442439e+01	2,509744e+01	1,085521e+01	8,573108e+00	9,714160e+00	2.58359	15.3833
1349	ENSG00000140990	0	1	0	nUn	1	NDUFB10	NADH:ubiquinone oxidoreductase subunit B10 [Source:HGNC Symbol;Acc:HGNC:7696]	3,188614e-02	0,5915210	1,0000000	7,455581e+01	9,603096e+01	8,529339e+01	5,297603e+01	5,911522e+01	5,604563e+01	1.52186	29.2478
1350	ENSG00000141034	0	1	0	nDn	1	GID4	GID complex subunit 4 homolog [Source:HGNC Symbol;Acc:HGNC:28453]	3,125728e-02	0,5915210	1,0000000	8,113877e+00	8,907719e+00	8,510798e+00	1,046520e+01	1,126271e+01	1,086396e+01	0.783398	2.35316
1351	ENSG00000141040	0	1	0	nDn	1	ZNF287	zinc finger protein 287 [Source:HGNC Symbol;Acc:HGNC:13502]	3,618050e-02	0,5915210	1,0000000	1,546229e+01	1,224093e+01	1,385161e+01	1,982539e+01	2,639172e+01	2,310856e+01	0.599415	9.25694
1352	ENSG00000141084	0	1	0	nDn	1	RANBP10	RAN binding protein 10 [Source:HGNC Symbol;Acc:HGNC:29285]	5,746610e-03	0,2974924	1,0000000	3,822197e+01	3,994106e+01	3,908152e+01	5,076599e+01	4,970161e+01	5,023380e+01	0.777992	11.1523
1353	ENSG00000141179	0	1	0	nUn	1	PCTP	phosphatidylcholine transfer protein [Source:HGNC Symbol;Acc:HGNC:8752]	7,357662e-03	3,079443e-01	1,000000e+00	6,1236815	17,9303790	12,0270303	7,800153e-01	6,9481402	3,864078e+00	3.11252	8.16295
1354	ENSG00000141258	0	1	0	nDn	1	SGSM2	small G protein signaling modulator 2 [Source:HGNC Symbol;Acc:HGNC:29026]	2,554971e-03	1,416667e-01	1,000000e+00	134,3127477	69,5376878	101,9252177	2,048840e+02	163,2812953	1,840827e+02	0.553693	82.1574
1355	ENSG00000141298	0	1	0	nDn	1	SSH2	slingshot protein phosphatase 2 [Source:HGNC Symbol;Acc:HGNC:30580]	2,367957e-02	6,848046e-01	1,000000e+00	99,5098244	56,3197802	77,9148023	1,458629e+02	97,9463638	1,219046e+02	0.639146	43.9898
1356	ENSG00000141349	0	1	0	nUn	1	G6PC3	glucose-6-phosphatase catalytic subunit 3 [Source:HGNC Symbol;Acc:HGNC:24861]	1,621015e-02	0,4601205	1,0000000	1,729940e+01	1,695340e+01	1,712640e+01	9,035176e+00	1,193511e+01	1,048514e+01	1.6334	6.64126
1357	ENSG00000141384	0	1	0	nDn	1	TAF4B	TATA-box binding protein associated factor 4b [Source:HGNC Symbol;Acc:HGNC:11538]	5,547923e-03	2,511297e-01	1,000000e+00	25,4132782	9,9996344	17,7064563	3,705073e+01	36,7579031	3,690432e+01	0.479794	19.1979
1358	ENSG00000141401	0	1	0	nUn	1	IMPA2	inositol monophosphatase 2 [Source:HGNC Symbol;Acc:HGNC:6051]	2,989316e-02	0,5907902	1,0000000	5,358221e+00	7,068706e+00	6,213464e+00	3,575070e+00	3,866303e+00	3,720687e+00	1.66998	2.49278
1359	ENSG00000141446	0	1	1	nDD	2	ESCO1	establishment of sister chromatid cohesion N-acetyltransferase 1 [Source:HGNC Symbol;Acc:HGNC:24645]	2,560932e-02	0,5573253	1,0000000	3,863022e+01	3,902156e+01	3,882589e+01	5,219602e+01	6,852883e+01	6,036242e+01	0.643213	21.5365
1360	ENSG00000141469	1	1	0	UUn	2	SLC14A1	solute carrier family 14 member 1 (Kidd blood group) [Source:HGNC Symbol;Acc:HGNC:10918]	1,362881e-02	0,4311377	1,0000000	2,770966e+01	2,591859e+01	2,681412e+01	7,605149e+00	1,350405e+01	1,055460e+01	2.54052	16.2595
1361	ENSG00000141506	0	1	0	nUn	1	PIK3R5	phosphoinositide-3-kinase regulatory subunit 5 [Source:HGNC Symbol;Acc:HGNC:30035]	4,676364e-02	0,5915210	1,0000000	1,569193e+02	1,562586e+02	1,565890e+02	1,352676e+02	1,094332e+02	1,223504e+02	1.27984	34.2386
1362	ENSG00000141522	1	1	0	UUn	2	ARHGDIA	Rho GDP dissociation inhibitor alpha [Source:HGNC Symbol;Acc:HGNC:678]	4,527018e-02	0,5915210	1,0000000	4,005908e+01	5,166477e+01	4,586193e+01	2,944558e+01	3,322780e+01	3,133669e+01	1.46352	14.5252
1363	ENSG00000141552	0	1	1	nUU	2	ANAPC11	anaphase promoting complex subunit 11 [Source:HGNC Symbol;Acc:HGNC:14452]	2,822583e-02	7,671898e-01	1,000000e+00	59,2976492	95,2838731	77,2907612	5,031099e+01	48,1887145	4,924985e+01	1.56936	28.0409
1364	ENSG00000141570	0	1	0	nUn	1	CBX8	chromobox 8 [Source:HGNC Symbol;Acc:HGNC:15962]	2,151048e-02	0,5225433	1,0000000	4,133485e+00	3,965372e+00	4,049428e+00	3,055060e+00	2,745636e+00	2,900348e+00	1.39619	1.14908
1365	ENSG00000141574	0	1	0	nUn	1	SECTM1	secreted and transmembrane 1 [Source:HGNC Symbol;Acc:HGNC:10707]	1,575458e-02	5,284947e-01	1,000000e+00	7,4504792	22,0681588	14,7593190	2,600051e+00	9,0774090	5,838730e+00	2.52783	8.92059
1366	ENSG00000141576	1	1	1	DDD	3	RNF157	ring finger protein 157 [Source:HGNC Symbol;Acc:HGNC:29402]	2,330776e-03	1,322317e-01	1,000000e+00	29,5977939	18,7349473	24,1663706	6,045119e+01	39,6716393	5,006141e+01	0.482734	25.895
1367	ENSG00000141644	0	1	0	nDn	1	MBD1	methyl-CpG binding domain protein 1 [Source:HGNC Symbol;Acc:HGNC:6916]	1,977809e-02	0,5041077	1,0000000	9,711137e+01	8,580145e+01	9,145641e+01	1,269475e+02	1,153727e+02	1,211601e+02	0.754839	29.7037
1368	ENSG00000141646	0	1	0	nDn	1	SMAD4	SMAD family member 4 [Source:HGNC Symbol;Acc:HGNC:6770]	2,993346e-02	0,5909855	1,0000000	7,424963e+01	6,729638e+01	7,077301e+01	8,755671e+01	1,041661e+02	9,586138e+01	0.738285	25.0884
1369	ENSG00000141682	1	1	0	UUn	2	PMAIP1	phorbol-12-myristate-13-acetate-induced protein 1 [Source:HGNC Symbol;Acc:HGNC:9108]	3,679536e-03	0,2544772	1,0000000	7,595916e+02	1,014733e+03	8,871622e+02	2,382297e+02	3,120499e+02	2,751398e+02	3.22441	612.022
1370	ENSG00000141736	0	1	0	nUn	1	ERBB2	erb-b2 receptor tyrosine kinase 2 [Source:HGNC Symbol;Acc:HGNC:3430]	2,303949e-03	1,315620e-01	1,000000e+00	21,9431921	9,5398811	15,7415366	5,330105e+00	4,3706043	4,850355e+00	3.24544	10.8912
1371	ENSG00000141905	0	1	0	nDn	1	NFIC	nuclear factor I C [Source:HGNC Symbol;Acc:HGNC:7786]	3,486211e-02	0,5915210	1,0000000	1,382931e+01	1,224093e+01	1,303512e+01	1,709533e+01	1,608158e+01	1,658846e+01	0.785795	3.55334
1372	ENSG00000141959	0	1	0	nUn	1	PFKL	phosphofructokinase, liver type [Source:HGNC Symbol;Acc:HGNC:8876]	3,911911e-02	0,5915210	1,0000000	2,989887e+02	3,939511e+02	3,464699e+02	2,391397e+02	2,291205e+02	2,341301e+02	1.47982	112.34
1373	ENSG00000141968	0	1	1	nDD	2	VAV1	vav guanine nucleotide exchange factor 1 [Source:HGNC Symbol;Acc:HGNC:12657]	1,621352e-02	0,4601205	1,0000000	6,383937e+01	7,235367e+01	6,809652e+01	8,781672e+01	8,724398e+01	8,753035e+01	0.777976	19.4338
1374	ENSG00000141971	0	1	1	nUU	2	MVB12A	multivesicular body subunit 12A [Source:HGNC Symbol;Acc:HGNC:25153]	4,458620e-02	1,000000e+00	1,000000e+00	17,3504309	29,7690267	23,5597288	1,079021e+01	14,5686811	1,267945e+01	1.8581	10.8803
1375	ENSG00000142102	0	1	1	nDD	2	PGGHG	protein-glucosylgalactosylhydroxylysine glucosidase [Source:HGNC Symbol;Acc:HGNC:26210]	3,854663e-02	0,5915210	1,0000000	2,538776e+02	1,641894e+02	2,090335e+02	6,427976e+02	3,860140e+02	5,144058e+02	0.406359	305.372
1376	ENSG00000142156	0	1	0	nDn	1	COL6A1	collagen type VI alpha 1 chain [Source:HGNC Symbol;Acc:HGNC:2211]	6,755991e-03	0,3165019	1,0000000	4,031423e+00	5,114755e+00	4,573089e+00	1,878537e+01	1,271958e+01	1,575247e+01	0.290309	11.1794
1377	ENSG00000142168	0	1	0	nUn	1	SOD1	superoxide dismutase 1 [Source:HGNC Symbol;Acc:HGNC:11179]	3,452328e-02	0,5915210	1,0000000	4,102356e+02	5,165903e+02	4,634129e+02	3,276714e+02	3,323340e+02	3,300027e+02	1.40427	133.41
1378	ENSG00000142173	0	1	0	nDn	1	COL6A2	collagen type VI alpha 2 chain [Source:HGNC Symbol;Acc:HGNC:2212]	1,750848e-03	0,2404791	1,0000000	1,617672e+01	1,247081e+01	1,432377e+01	3,646571e+01	3,524500e+01	3,585536e+01	0.399487	21.5316
1379	ENSG00000142192	0	1	1	nDD	2	APP	amyloid beta precursor protein [Source:HGNC Symbol;Acc:HGNC:620]	4,461460e-02	0,5915210	1,0000000	2,036124e+01	1,120649e+01	1,578386e+01	3,360566e+01	6,572716e+01	4,966641e+01	0.317798	33.8825
1380	ENSG00000142303	0	1	0	nDn	1	ADAMTS10	ADAM metallopeptidase with thrombospondin type 1 motif 10 [Source:HGNC Symbol;Acc:HGNC:13201]	2,605183e-02	0,5629215	1,0000000	5,154098e+00	3,160804e+00	4,157451e+00	7,995156e+00	8,461041e+00	8,228098e+00	0.505275	4.07065
1381	ENSG00000142327	0	1	0	nUn	1	RNPEPL1	arginyl aminopeptidase like 1 [Source:HGNC Symbol;Acc:HGNC:10079]	4,109926e-02	9,580843e-01	1,000000e+00	195,6516241	268,4959319	232,0737780	1,488529e+02	163,6174956	1,562352e+02	1.48541	75.8386
1382	ENSG00000142347	1	1	0	UUn	2	MYO1F	myosin IF [Source:HGNC Symbol;Acc:HGNC:7600]	1,020960e-02	0,3717929	1,0000000	2,196871e+02	2,721165e+02	2,459018e+02	1,368277e+02	1,524668e+02	1,446473e+02	1.70001	101.255
1383	ENSG00000142544	0	1	1	nUU	2	CTU1	cytosolic thiouridylase subunit 1 [Source:HGNC Symbol;Acc:HGNC:29590]	4,363585e-02	0,5915210	1,0000000	7,399448e+00	1,051686e+01	8,958152e+00	3,445067e+00	5,323171e+00	4,384119e+00	2.04332	4.57403
1384	ENSG00000142546	0	1	0	nDn	1	NOSIP	nitric oxide synthase interacting protein [Source:HGNC Symbol;Acc:HGNC:17946]	7,068695e-03	0,3212152	1,0000000	1,468152e+02	1,729247e+02	1,598700e+02	2,325095e+02	2,392065e+02	2,358580e+02	0.677823	75.9881
1385	ENSG00000142556	0	1	0	nDn	1	ZNF614	zinc finger protein 614 [Source:HGNC Symbol;Acc:HGNC:24722]	2,286442e-02	6,697619e-01	1,000000e+00	14,5947743	5,1722247	9,8834995	2,353046e+01	18,1548180	2,084264e+01	0.474196	10.9591
1386	ENSG00000142634	1	1	1	UUU	3	EFHD2	EF-hand domain family member D2 [Source:HGNC Symbol;Acc:HGNC:28670]	1,477647e-03	9,343795e-02	1,000000e+00	131,3529683	219,3023279	175,3276481	1,025720e+02	85,2828179	9,392742e+01	1.86663	81.4002
1387	ENSG00000142657	0	1	0	nUn	1	PGD	phosphogluconate dehydrogenase [Source:HGNC Symbol;Acc:HGNC:8891]	2,681497e-02	0,5715244	1,0000000	6,138990e+01	6,120465e+01	6,129728e+01	3,399566e+01	4,600341e+01	3,999954e+01	1.53245	21.2977
1388	ENSG00000142675	0	1	0	nUn	1	CNKSR1	connector enhancer of kinase suppressor of Ras 1 [Source:HGNC Symbol;Acc:HGNC:19700]	4,849268e-03	0,2935846	1,0000000	6,276773e+00	7,413521e+00	6,845147e+00	2,665052e+00	3,305970e+00	2,985511e+00	2.29279	3.85964
1389	ENSG00000142694	0	1	0	nUn	1	EVA1B	eva-1 homolog B [Source:HGNC Symbol;Acc:HGNC:25558]	1,639373e-02	0,4626046	1,0000000	5,868528e+00	6,494015e+00	6,181271e+00	3,250063e-01	1,512901e+00	9,189538e-01	6.72642	5.26232
1390	ENSG00000142733	0	1	0	nDn	1	MAP3K6	mitogen-activated protein kinase kinase kinase 6 [Source:HGNC Symbol;Acc:HGNC:6858]	3,658291e-02	0,5915210	1,0000000	9,950981e+00	6,494015e+00	8,222498e+00	1,371527e+01	1,440058e+01	1,405792e+01	0.584901	5.83543
1391	ENSG00000142784	0	1	0	nUn	1	WDTC1	WD and tetratricopeptide repeats 1 [Source:HGNC Symbol;Acc:HGNC:29175]	2,341448e-02	0,5357243	1,0000000	1,658497e+01	2,453933e+01	2,056215e+01	9,555187e+00	1,025411e+01	9,904648e+00	2.07601	10.6575
1392	ENSG00000142871	0	1	0	nUn	1	CYR61	cysteine rich angiogenic inducer 61 [Source:HGNC Symbol;Acc:HGNC:2654]	3,581126e-07	8,884545e-05	2,087868e-02	32,5575733	11,7237094	22,1406413	6,500128e+00	0,1120668	3,306097e+00	6.69691	18.8345
1393	ENSG00000142875	0	1	1	nDD	2	PRKACB	protein kinase cAMP-activated catalytic subunit beta [Source:HGNC Symbol;Acc:HGNC:9381]	3,034620e-02	7,965980e-01	1,000000e+00	197,7949126	115,5130186	156,6539656	2,059240e+02	270,6412684	2,382827e+02	0.657429	81.6287
1394	ENSG00000142920	0	1	0	nDn	1	AZIN2	antizyme inhibitor 2 [Source:HGNC Symbol;Acc:HGNC:29957]	3,020312e-04	2,709080e-02	1,000000e+00	3,9803930	0,0000000	1,9901965	1,495029e+01	6,7240067	1,083715e+01	0.183646	8.84695
1395	ENSG00000142945	0	1	0	nUn	1	KIF2C	kinesin family member 2C [Source:HGNC Symbol;Acc:HGNC:6393]	4,706061e-02	0,5915210	1,0000000	9,032429e+00	1,109155e+01	1,006199e+01	1,235024e+00	4,762838e+00	2,998931e+00	3.35519	7.06306
1396	ENSG00000143013	0	1	1	nDD	2	LMO4	LIM domain only 4 [Source:HGNC Symbol;Acc:HGNC:6644]	3,445276e-02	0,5915210	1,0000000	4,235546e+00	1,321791e+00	2,778668e+00	8,645169e+00	1,260751e+01	1,062634e+01	0.261489	7.84767
1397	ENSG00000143079	0	1	1	nUU	2	CTTNBP2NL	CTTNBP2 N-terminal like [Source:HGNC Symbol;Acc:HGNC:25330]	6,538471e-03	0,3114706	1,0000000	2,194319e+00	4,999817e+00	3,597068e+00	6,500127e-02	1,681001e-01	1,165507e-01	30.8627	3.48052
1398	ENSG00000143093	0	1	0	nDn	1	STRIP1	striatin interacting protein 1 [Source:HGNC Symbol;Acc:HGNC:25916]	2,645468e-02	0,5662117	1,0000000	6,312494e+01	6,350342e+01	6,331418e+01	8,898674e+01	7,614937e+01	8,256805e+01	0.766812	19.2539
1399	ENSG00000143106	0	1	0	nUn	1	PSMA5	proteasome subunit alpha 5 [Source:HGNC Symbol;Acc:HGNC:9534]	2,330291e-02	6,782857e-01	1,000000e+00	108,0829786	174,9361337	141,5095561	7,020138e+01	111,0581768	9,062978e+01	1.5614	50.8798
1400	ENSG00000143110	1	1	1	DDD	3	C1orf162	chromosome 1 open reading frame 162 [Source:HGNC Symbol;Acc:HGNC:28344]	4,675303e-03	0,2888388	1,0000000	5,577653e+01	3,155057e+01	4,366355e+01	1,607481e+02	1,949401e+02	1,778441e+02	0.245516	134.181
1401	ENSG00000143126	0	1	0	nUn	1	CELSR2	cadherin EGF LAG seven-pass G-type receptor 2 [Source:HGNC Symbol;Acc:HGNC:3231]	1,168799e-02	4,289440e-01	1,000000e+00	8,9813995	3,9079031	6,4446513	2,990059e+00	0,4482671	1,719163e+00	3.74871	4.72549
1402	ENSG00000143127	0	1	0	nDn	1	ITGA10	integrin subunit alpha 10 [Source:HGNC Symbol;Acc:HGNC:6135]	1,637254e-03	0,2404791	1,0000000	1,071644e+00	8,620374e-01	9,668408e-01	3,055060e+00	2,857703e+00	2,956381e+00	0.327035	1.98954
1403	ENSG00000143153	0	1	0	nUn	1	ATP1B1	ATPase Na+/K+ transporting subunit beta 1 [Source:HGNC Symbol;Acc:HGNC:804]	6,402509e-03	0,3114706	1,0000000	3,128180e+01	1,787291e+01	2,457736e+01	3,055060e+00	1,737035e+00	2,396047e+00	10.2575	22.1813
1404	ENSG00000143157	0	1	0	nDn	1	POGK	pogo transposable element derived with KRAB domain [Source:HGNC Symbol;Acc:HGNC:18800]	2,314440e-02	0,5338270	1,0000000	5,832806e+01	5,246934e+01	5,539870e+01	6,766632e+01	7,368390e+01	7,067511e+01	0.78385	15.2764
1405	ENSG00000143179	0	1	1	nUU	2	UCK2	uridine-cytidine kinase 2 [Source:HGNC Symbol;Acc:HGNC:12562]	1,986239e-02	0,5042474	1,0000000	1,362519e+01	2,235550e+01	1,799035e+01	2,015039e+00	5,099038e+00	3,557039e+00	5.05768	14.4333
1406	ENSG00000143303	0	1	0	nUn	1	RRNAD1	ribosomal RNA adenine dimethylase domain containing 1 [Source:HGNC Symbol;Acc:HGNC:24273]	2,742565e-03	0,2404791	1,0000000	1,484993e+01	1,568908e+01	1,526950e+01	9,945194e+00	9,469642e+00	9,707418e+00	1.57297	5.56208
1407	ENSG00000143315	0	1	0	nUn	1	PIGM	phosphatidylinositol glycan anchor biosynthesis class M [Source:HGNC Symbol;Acc:HGNC:18858]	4,998879e-03	0,2958839	1,0000000	3,128180e+01	3,281489e+01	3,204835e+01	1,579531e+01	1,966772e+01	1,773151e+01	1.80742	14.3168
1408	ENSG00000143321	0	1	0	nUn	1	HDGF	heparin binding growth factor [Source:HGNC Symbol;Acc:HGNC:4856]	4,995338e-02	0,5915210	1,0000000	9,323304e+01	1,189037e+02	1,060684e+02	6,337624e+01	7,883897e+01	7,110760e+01	1.49166	34.9608
1409	ENSG00000143374	0	1	0	nUn	1	TARS2	threonyl-tRNA synthetase 2, mitochondrial [Source:HGNC Symbol;Acc:HGNC:30740]	1,723453e-02	0,4768902	1,0000000	5,832806e+01	5,925070e+01	5,878938e+01	4,569589e+01	4,981368e+01	4,775478e+01	1.23107	11.0346
1410	ENSG00000143384	0	1	1	nDD	2	MCL1	MCL1, BCL2 family apoptosis regulator [Source:HGNC Symbol;Acc:HGNC:6943]	1,274646e-03	8,323950e-02	1,000000e+00	954,8860693	408,2609375	681,5735034	1,602412e+03	891,6032843	1,247007e+03	0.546567	565.434
1411	ENSG00000143412	0	1	0	nUn	1	ANXA9	annexin A9 [Source:HGNC Symbol;Acc:HGNC:547]	3,083433e-02	8,050619e-01	1,000000e+00	6,2257429	2,6435815	4,4346622	9,100179e-01	1,5689349	1,239476e+00	3.57785	3.19519
1412	ENSG00000143476	0	1	0	nUn	1	DTL	denticleless E3 ubiquitin protein ligase homolog [Source:HGNC Symbol;Acc:HGNC:30288]	3,218915e-02	0,5915210	1,0000000	1,791177e+01	6,953768e+00	1,243277e+01	7,150140e-01	1,737035e+00	1,226024e+00	10.1407	11.2067
1413	ENSG00000143494	0	1	0	nUn	1	VASH2	vasohibin 2 [Source:HGNC Symbol;Acc:HGNC:25723]	8,282798e-03	3,355828e-01	1,000000e+00	2,0412272	4,5975331	3,3193801	0,000000e+00	1,0086010	5,043005e-01	6.58215	2.81508
1414	ENSG00000143507	1	1	0	UUn	2	DUSP10	dual specificity phosphatase 10 [Source:HGNC Symbol;Acc:HGNC:3065]	2,102355e-03	0,2404791	1,0000000	4,371798e+02	4,272832e+02	4,322315e+02	1,524280e+02	9,945925e+01	1,259436e+02	3.43194	306.288
1415	ENSG00000143514	0	1	1	nDD	2	TP53BP2	tumor protein p53 binding protein 2 [Source:HGNC Symbol;Acc:HGNC:12000]	3,745187e-04	3,211057e-02	1,000000e+00	143,9065154	54,4807670	99,1936412	2,574051e+02	141,5403404	1,994727e+02	0.497279	100.279
1416	ENSG00000143515	0	1	0	nDn	1	ATP8B2	ATPase phospholipid transporting 8B2 [Source:HGNC Symbol;Acc:HGNC:13534]	4,581205e-02	0,5915210	1,0000000	1,353844e+02	1,282137e+02	1,317990e+02	1,695883e+02	1,493290e+02	1,594586e+02	0.826541	27.6596
1417	ENSG00000143537	0	1	0	nUn	1	ADAM15	ADAM metallopeptidase domain 15 [Source:HGNC Symbol;Acc:HGNC:193]	1,991831e-02	0,5044859	1,0000000	4,699925e+01	4,557304e+01	4,628615e+01	2,112541e+01	3,087439e+01	2,599990e+01	1.78024	20.2862
1418	ENSG00000143578	0	1	0	nUn	1	CREB3L4	cAMP responsive element binding protein 3 like 4 [Source:HGNC Symbol;Acc:HGNC:18854]	3,571392e-02	8,801897e-01	1,000000e+00	25,8215237	4,8274097	15,3244667	1,118022e+01	3,0258030	7,103011e+00	2.15746	8.22146
1419	ENSG00000143653	0	1	0	nUn	1	SCCPDH	saccharopine dehydrogenase (putative) [Source:HGNC Symbol;Acc:HGNC:24275]	2,392252e-02	0,5399977	1,0000000	3,485395e+01	2,430945e+01	2,958170e+01	1,319526e+01	1,619365e+01	1,469445e+01	2.01312	14.8872
1420	ENSG00000143674	0	1	0	nDn	1	MAP3K21	mitogen-activated protein kinase kinase kinase 21 [Source:HGNC Symbol;Acc:HGNC:29798]	2,811795e-03	1,519750e-01	1,000000e+00	1,5309204	0,0000000	0,7654602	3,900077e+00	5,8274724	4,863775e+00	0.15738	4.09831
1421	ENSG00000143753	1	1	0	DDn	2	DEGS1	delta 4-desaturase, sphingolipid 1 [Source:HGNC Symbol;Acc:HGNC:13709]	1,256057e-02	0,4165565	1,0000000	1,694729e+02	1,449947e+02	1,572338e+02	2,175592e+02	2,130950e+02	2,153271e+02	0.730209	58.0933
1422	ENSG00000143772	0	1	1	nDD	2	ITPKB	inositol-trisphosphate 3-kinase B [Source:HGNC Symbol;Acc:HGNC:6179]	4,422289e-04	3,646793e-02	1,000000e+00	318,7376223	170,7983539	244,7679881	5,396406e+02	422,4917524	4,810662e+02	0.508803	236.298
1423	ENSG00000143801	0	1	0	nUn	1	PSEN2	presenilin 2 [Source:HGNC Symbol;Acc:HGNC:9509]	1,867508e-02	0,4924445	1,0000000	1,311488e+01	1,396501e+01	1,353994e+01	5,915116e+00	8,685174e+00	7,300145e+00	1.85475	6.2398
1424	ENSG00000143862	0	1	0	nUn	1	ARL8A	ADP ribosylation factor like GTPase 8A [Source:HGNC Symbol;Acc:HGNC:25192]	4,776354e-02	0,5915210	1,0000000	8,930368e+00	1,120649e+01	1,006843e+01	4,485088e+00	6,892106e+00	5,688597e+00	1.76993	4.37983
1425	ENSG00000143891	0	1	0	nUn	1	GALM	galactose mutarotase [Source:HGNC Symbol;Acc:HGNC:24063]	3,656436e-02	0,5915210	1,0000000	1,438555e+02	1,856828e+02	1,647692e+02	1,071871e+02	1,164934e+02	1,118402e+02	1.47325	52.9289
1426	ENSG00000143942	0	1	1	nUU	2	CHAC2	ChaC cation transport regulator homolog 2 [Source:HGNC Symbol;Acc:HGNC:32363]	1,368056e-02	4,817554e-01	1,000000e+00	2,8577180	7,3560529	5,1068855	7,800153e-01	1,6810017	1,230509e+00	4.15022	3.87638
1427	ENSG00000144021	0	1	0	nDn	1	CIAO1	cytosolic iron-sulfur assembly component 1 [Source:HGNC Symbol;Acc:HGNC:14280]	3,843333e-03	0,2596454	1,0000000	1,297710e+02	1,362594e+02	1,330152e+02	1,703683e+02	1,673717e+02	1,688700e+02	0.787678	35.8548
1428	ENSG00000144040	0	1	0	nUn	1	SFXN5	sideroflexin 5 [Source:HGNC Symbol;Acc:HGNC:16073]	1,681771e-02	0,4700414	1,0000000	9,644797e+00	8,447966e+00	9,046382e+00	3,705072e+00	5,435238e+00	4,570155e+00	1.97945	4.47623
1429	ENSG00000144136	0	1	0	nDn	1	SLC20A1	solute carrier family 20 member 1 [Source:HGNC Symbol;Acc:HGNC:10946]	9,315332e-03	3,627939e-01	1,000000e+00	98,8974563	66,8941063	82,8957813	1,665333e+02	110,0495758	1,382914e+02	0.599428	55.3956
1430	ENSG00000144354	0	1	1	nUD	2	CDCA7	cell division cycle associated 7 [Source:HGNC Symbol;Acc:HGNC:14628]	6,901572e-03	0,3187826	1,0000000	3,128180e+01	4,637761e+01	3,882971e+01	1,033520e+01	1,271958e+01	1,152739e+01	3.36847	27.3023
1431	ENSG00000144560	0	1	0	nDn	1	VGLL4	vestigial like family member 4 [Source:HGNC Symbol;Acc:HGNC:28966]	2,240833e-02	0,5267273	1,0000000	2,199422e+01	2,178081e+01	2,188752e+01	2,736553e+01	3,233126e+01	2,984840e+01	0.733289	7.96088
1432	ENSG00000144681	0	1	1	nUU	2	STAC	SH3 and cysteine rich domain [Source:HGNC Symbol;Acc:HGNC:11353]	6,765118e-05	7,717669e-03	1,000000e+00	3,7762703	17,9303790	10,8533246	1,170023e+00	2,0172020	1,593613e+00	6.81052	9.25971
1433	ENSG00000144711	0	1	0	nDn	1	IQSEC1	IQ motif and Sec7 domain 1 [Source:HGNC Symbol;Acc:HGNC:29112]	4,472387e-03	0,2829118	1,0000000	7,057542e+01	6,603206e+01	6,830374e+01	9,015676e+01	9,486452e+01	9,251064e+01	0.738334	24.2069
1434	ENSG00000144843	1	1	1	UUU	3	ADPRH	ADP-ribosylarginine hydrolase [Source:HGNC Symbol;Acc:HGNC:269]	2,351229e-02	0,5362226	1,0000000	1,362519e+01	3,166551e+01	2,264535e+01	2,535050e+00	3,530103e+00	3,032576e+00	7.46736	19.6128
1435	ENSG00000144895	0	1	0	nDn	1	EIF2A	eukaryotic translation initiation factor 2A [Source:HGNC Symbol;Acc:HGNC:3254]	4,624272e-03	0,2886555	1,0000000	6,741152e+01	5,706687e+01	6,223920e+01	1,101772e+02	1,004679e+02	1,053225e+02	0.590939	43.0833
1436	ENSG00000144959	0	1	0	nDn	1	NCEH1	neutral cholesterol ester hydrolase 1 [Source:HGNC Symbol;Acc:HGNC:29260]	2,166645e-03	0,2404791	1,0000000	5,562343e+00	4,540063e+00	5,051203e+00	1,215524e+01	1,115064e+01	1,165294e+01	0.43347	6.60174
1437	ENSG00000145014	0	1	0	nDn	1	TMEM44	transmembrane protein 44 [Source:HGNC Symbol;Acc:HGNC:25120]	5,841736e-03	0,2999582	1,0000000	1,786074e+00	1,551667e+00	1,668870e+00	3,055060e+00	3,418036e+00	3,236548e+00	0.515633	1.56768
1438	ENSG00000145041	0	1	0	nDn	1	DCAF1	DDB1 and CUL4 associated factor 1 [Source:HGNC Symbol;Acc:HGNC:30911]	1,006561e-02	0,3690849	1,0000000	4,465184e+01	3,821699e+01	4,143441e+01	6,311623e+01	7,547697e+01	6,929660e+01	0.597929	27.8622
1439	ENSG00000145194	0	1	0	nUn	1	ECE2	endothelin converting enzyme 2 [Source:HGNC Symbol;Acc:HGNC:13275]	2,436699e-02	0,5432243	1,0000000	4,847914e+00	7,758336e+00	6,303125e+00	9,750190e-01	2,185302e+00	1,580160e+00	3.98891	4.72296
1440	ENSG00000145217	0	1	0	nDn	1	SLC26A1	solute carrier family 26 member 1 [Source:HGNC Symbol;Acc:HGNC:10993]	1,733867e-02	0,4772676	1,0000000	3,419055e+00	3,620557e+00	3,519806e+00	4,745093e+00	5,211105e+00	4,978099e+00	0.707058	1.45829
1441	ENSG00000145220	0	1	0	nDn	1	LYAR	Ly1 antibody reactive [Source:HGNC Symbol;Acc:HGNC:26021]	4,003017e-03	0,2652090	1,0000000	2,383132e+01	2,201069e+01	2,292101e+01	4,088580e+01	3,580533e+01	3,834557e+01	0.597749	15.4246
1442	ENSG00000145287	0	1	0	nDn	1	PLAC8	placenta specific 8 [Source:HGNC Symbol;Acc:HGNC:19254]	3,677169e-09	1,674893e-06	2,143863e-04	63,1759809	14,9419825	39,0589817	1,462529e+02	116,6615157	1,314572e+02	0.297123	92.3982
1443	ENSG00000145332	0	1	0	nDn	1	KLHL8	kelch like family member 8 [Source:HGNC Symbol;Acc:HGNC:18644]	4,313303e-02	0,5915210	1,0000000	1,403344e+01	8,447966e+00	1,124070e+01	1,904537e+01	2,213319e+01	2,058928e+01	0.545949	9.34858
1444	ENSG00000145335	0	1	0	nDn	1	SNCA	synuclein alpha [Source:HGNC Symbol;Acc:HGNC:11138]	1,396454e-02	4,886180e-01	1,000000e+00	1,1226749	0,0000000	0,5613375	3,120061e+00	3,2499366	3,184999e+00	0.176244	2.62366
1445	ENSG00000145386	1	1	0	UUn	2	CCNA2	cyclin A2 [Source:HGNC Symbol;Acc:HGNC:1578]	1,015527e-02	0,3707403	1,0000000	7,807693e+00	1,247081e+01	1,013925e+01	2,925057e+00	2,633569e+00	2,779313e+00	3.64811	7.35994
1446	ENSG00000145391	0	1	0	nUn	1	SETD7	SET domain containing lysine methyltransferase 7 [Source:HGNC Symbol;Acc:HGNC:30412]	8,859178e-04	6,291204e-02	1,000000e+00	81,3429027	62,4115116	71,8772071	5,499108e+01	16,1376160	3,556435e+01	2.02105	36.3129
1447	ENSG00000145428	1	1	0	UUn	2	RNF175	ring finger protein 175 [Source:HGNC Symbol;Acc:HGNC:27735]	3,930489e-03	0,2624919	1,0000000	8,215939e+00	1,362019e+01	1,091806e+01	3,250063e-01	6,163672e-01	4,706868e-01	23.196	10.4474
1448	ENSG00000145494	0	1	0	nUn	1	NDUFS6	NADH:ubiquinone oxidoreductase subunit S6 [Source:HGNC Symbol;Acc:HGNC:7713]	4,302118e-02	9,851615e-01	1,000000e+00	38,3750708	62,4115116	50,3932912	3,276064e+01	30,4821636	3,162140e+01	1.59364	18.7719
1449	ENSG00000145569	0	1	0	nUn	1	OTULINL	OTU deubiquitinase with linear linkage specificity like [Source:HGNC Symbol;Acc:HGNC:25629]	4,538958e-02	0,5915210	1,0000000	9,833611e+01	8,373256e+01	9,103434e+01	7,273642e+01	5,833075e+01	6,553359e+01	1.38912	25.5007
1450	ENSG00000145632	0	1	0	nDn	1	PLK2	polo like kinase 2 [Source:HGNC Symbol;Acc:HGNC:19699]	1,050023e-08	4,027528e-06	6,121842e-04	61,4409378	11,7237094	36,5823236	1,679633e+02	71,3865375	1,196749e+02	0.305681	83.0926
1451	ENSG00000145649	0	1	1	nDD	2	GZMA	granzyme A [Source:HGNC Symbol;Acc:HGNC:4708]	2,162015e-03	0,2404791	1,0000000	2,852615e+01	2,040155e+01	2,446385e+01	6,857634e+01	6,886503e+01	6,872068e+01	0.35599	44.2568
1452	ENSG00000145675	0	1	1	nDD	2	PIK3R1	phosphoinositide-3-kinase regulatory subunit 1 [Source:HGNC Symbol;Acc:HGNC:8979]	3,823866e-02	9,163134e-01	1,000000e+00	511,8377124	169,4190940	340,6284032	6,951237e+02	316,0283134	5,055760e+02	0.673743	164.948
1453	ENSG00000145687	1	1	0	DDn	2	SSBP2	single stranded DNA binding protein 2 [Source:HGNC Symbol;Acc:HGNC:15831]	2,950944e-02	0,5865869	1,0000000	4,536627e+01	2,534390e+01	3,535508e+01	7,286642e+01	7,480457e+01	7,383549e+01	0.478836	38.4804
1454	ENSG00000145725	0	1	1	nDD	2	PPIP5K2	diphosphoinositol pentakisphosphate kinase 2 [Source:HGNC Symbol;Acc:HGNC:29035]	3,431912e-02	8,585737e-01	1,000000e+00	63,0739195	42,4122427	52,7430811	7,072139e+01	91,7826910	8,125204e+01	0.649129	28.509
1455	ENSG00000145730	1	1	1	UUU	3	PAM	peptidylglycine alpha-amidating monooxygenase [Source:HGNC Symbol;Acc:HGNC:8596]	1,129402e-03	7,533912e-02	1,000000e+00	91,9572839	155,6264948	123,7918893	5,265104e+01	76,5416092	6,459632e+01	1.91639	59.1956
1456	ENSG00000145779	0	1	1	nDD	2	TNFAIP8	TNF alpha induced protein 8 [Source:HGNC Symbol;Acc:HGNC:17260]	1,561332e-02	0,4506375	1,0000000	2,171355e+02	1,618906e+02	1,895131e+02	3,046610e+02	3,295323e+02	3,170966e+02	0.597651	127.584
1457	ENSG00000145850	1	1	0	UUn	2	TIMD4	T cell immunoglobulin and mucin domain containing 4 [Source:HGNC Symbol;Acc:HGNC:25132]	1,459025e-02	0,4420370	1,0000000	5,664405e+00	9,137596e+00	7,401000e+00	2,015039e+00	9,525675e-01	1,483803e+00	4.98786	5.9172
1458	ENSG00000145901	1	1	0	UUn	2	TNIP1	TNFAIP3 interacting protein 1 [Source:HGNC Symbol;Acc:HGNC:16903]	3,184178e-02	0,5915210	1,0000000	1,696770e+02	2,641857e+02	2,169314e+02	6,948636e+01	1,084246e+02	8,895548e+01	2.43865	127.976
1459	ENSG00000145919	0	1	0	nUn	1	BOD1	biorientation of chromosomes in cell division 1 [Source:HGNC Symbol;Acc:HGNC:25114]	2,347758e-02	0,5361497	1,0000000	1,137984e+01	1,120649e+01	1,129316e+01	5,265103e+00	7,676573e+00	6,470838e+00	1.74524	4.82232
1460	ENSG00000145990	0	1	0	nDn	1	GFOD1	glucose-fructose oxidoreductase domain containing 1 [Source:HGNC Symbol;Acc:HGNC:21096]	6,448195e-07	1,491017e-04	3,759426e-02	5,7154361	10,1145728	7,9150044	1,456029e+01	55,9213221	3,524080e+01	0.224598	27.3258
1461	ENSG00000146112	0	1	0	nUn	1	PPP1R18	protein phosphatase 1 regulatory subunit 18 [Source:HGNC Symbol;Acc:HGNC:29413]	8,613520e-04	6,146701e-02	1,000000e+00	54,3987040	115,8578336	85,1282688	2,145042e+01	63,9901301	4,272028e+01	1.99269	42.408
1462	ENSG00000146242	0	1	0	nUn	1	TPBG	trophoblast glycoprotein [Source:HGNC Symbol;Acc:HGNC:12004]	4,510717e-02	1,000000e+00	1,000000e+00	22,3514375	0,4597533	11,4055954	5,460107e+00	4,5947379	5,027423e+00	2.26868	6.37817
1463	ENSG00000146285	0	1	1	nDD	2	SCML4	Scm polycomb group protein like 4 [Source:HGNC Symbol;Acc:HGNC:21397]	1,199197e-02	0,4050727	1,0000000	8,006713e+01	4,315934e+01	6,161323e+01	2,267894e+02	1,747681e+02	2,007788e+02	0.306871	139.166
1464	ENSG00000146433	0	1	0	nDn	1	TMEM181	transmembrane protein 181 [Source:HGNC Symbol;Acc:HGNC:20958]	3,397597e-02	0,5915210	1,0000000	2,036124e+01	1,775797e+01	1,905960e+01	2,359546e+01	2,571932e+01	2,465739e+01	0.772977	5.59779
1465	ENSG00000146457	0	1	0	nDn	1	WTAP	WT1 associated protein [Source:HGNC Symbol;Acc:HGNC:16846]	3,683203e-02	0,5915210	1,0000000	1,785563e+02	1,754533e+02	1,770048e+02	2,267894e+02	2,004314e+02	2,136104e+02	0.828634	36.6056
1466	ENSG00000146530	1	1	0	DDn	2	VWDE	von Willebrand factor D and EGF domains [Source:HGNC Symbol;Acc:HGNC:21897]	3,139130e-02	0,5915210	1,0000000	1,275767e+00	8,620374e-01	1,068902e+00	1,410528e+01	5,211105e+00	9,658190e+00	0.110673	8.58929
1467	ENSG00000146670	1	1	0	UUn	2	CDCA5	cell division cycle associated 5 [Source:HGNC Symbol;Acc:HGNC:14626]	3,904467e-02	0,5915210	1,0000000	1,240045e+01	1,465464e+01	1,352754e+01	3,250063e-01	3,754237e+00	2,039621e+00	6.63238	11.4879
1468	ENSG00000146674	0	1	1	nDD	2	IGFBP3	insulin like growth factor binding protein 3 [Source:HGNC Symbol;Acc:HGNC:5472]	1,128038e-04	1,192007e-02	1,000000e+00	4,0824543	1,1493833	2,6159188	2,184043e+01	5,8274724	1,383395e+01	0.189094	11.218
1469	ENSG00000146701	0	1	0	nUn	1	MDH2	malate dehydrogenase 2 [Source:HGNC Symbol;Acc:HGNC:6971]	2,187061e-02	0,5245167	1,0000000	2,062150e+02	2,269457e+02	2,165803e+02	1,788185e+02	1,800353e+02	1,794269e+02	1.20707	37.1535
1470	ENSG00000146776	0	1	0	nUn	1	ATXN7L1	ataxin 7 like 1 [Source:HGNC Symbol;Acc:HGNC:22210]	1,501107e-02	0,4432941	1,0000000	3,944671e+01	4,384897e+01	4,164784e+01	2,814555e+01	3,165886e+01	2,990221e+01	1.3928	11.7456
1471	ENSG00000146802	0	1	0	nDn	1	TMEM168	transmembrane protein 168 [Source:HGNC Symbol;Acc:HGNC:25826]	4,004274e-02	9,436426e-01	1,000000e+00	25,8215237	11,0340794	18,4278015	3,302065e+01	31,3786978	3,219967e+01	0.572298	13.7719
1472	ENSG00000146859	0	1	0	nUn	1	TMEM140	transmembrane protein 140 [Source:HGNC Symbol;Acc:HGNC:21870]	3,965596e-02	9,360413e-01	1,000000e+00	34,8029232	59,3081767	47,0555500	2,743054e+01	30,4821636	2,895635e+01	1.62505	18.0992
1473	ENSG00000146904	0	1	0	nDn	1	EPHA1	EPH receptor A1 [Source:HGNC Symbol;Acc:HGNC:3385]	2,382803e-06	4,757610e-04	1,389222e-01	49,0915134	16,8959341	32,9937237	9,984196e+01	77,5502102	8,869609e+01	0.371986	55.7024
1474	ENSG00000146955	0	1	0	nUn	1	RAB19	RAB19, member RAS oncogene family [Source:HGNC Symbol;Acc:HGNC:19982]	6,430153e-03	0,3114706	1,0000000	3,725239e+00	3,390680e+00	3,557960e+00	1,105022e+00	1,624968e+00	1,364995e+00	2.60657	2.19296
1475	ENSG00000147044	1	1	0	UUn	2	CASK	calcium/calmodulin dependent serine protein kinase [Source:HGNC Symbol;Acc:HGNC:1497]	4,185917e-02	0,5915210	1,0000000	2,058067e+02	1,580977e+02	1,819522e+02	1,295475e+02	9,968339e+01	1,146155e+02	1.5875	67.3367
1476	ENSG00000147124	0	1	1	nDD	2	ZNF41	zinc finger protein 41 [Source:HGNC Symbol;Acc:HGNC:13107]	6,017245e-03	0,3037380	1,0000000	9,338613e+00	1,235587e+01	1,084724e+01	2,541550e+01	2,179699e+01	2,360624e+01	0.459507	12.759
1477	ENSG00000147180	0	1	0	nDn	1	ZNF711	zinc finger protein 711 [Source:HGNC Symbol;Acc:HGNC:13128]	3,922854e-05	4,825110e-03	1,000000e+00	2,1432885	0,0000000	1,0716443	1,495029e+01	3,4740701	9,212182e+00	0.116329	8.14054
1478	ENSG00000147202	0	1	0	nDn	1	DIAPH2	diaphanous related formin 2 [Source:HGNC Symbol;Acc:HGNC:2877]	1,347099e-02	0,4276691	1,0000000	3,169005e+01	3,201032e+01	3,185018e+01	4,101580e+01	4,757234e+01	4,429407e+01	0.719062	12.4439
1479	ENSG00000147231	0	1	1	nDD	2	RADX	RPA1 related single stranded DNA binding protein, X-linked [Source:HGNC Symbol;Acc:HGNC:25486]	1,599463e-04	1,602266e-02	1,000000e+00	14,6968356	2,9883965	8,8426161	3,471068e+01	22,6374891	2,867409e+01	0.308384	19.8315
1480	ENSG00000147316	0	1	0	nDn	1	MCPH1	microcephalin 1 [Source:HGNC Symbol;Acc:HGNC:6954]	4,360547e-02	0,5915210	1,0000000	7,037130e+01	6,419305e+01	6,728217e+01	7,741651e+01	8,522677e+01	8,132164e+01	0.827359	14.0395
1481	ENSG00000147324	0	1	0	nDn	1	MFHAS1	malignant fibrous histiocytoma amplified sequence 1 [Source:HGNC Symbol;Acc:HGNC:16982]	2,628956e-02	0,5650314	1,0000000	5,291881e+01	4,580292e+01	4,936086e+01	7,390644e+01	6,370996e+01	6,880820e+01	0.717369	19.4473
1482	ENSG00000147434	1	1	1	UUU	3	CHRNA6	cholinergic receptor nicotinic alpha 6 subunit [Source:HGNC Symbol;Acc:HGNC:15963]	3,375996e-02	0,5915210	1,0000000	6,685018e+00	1,511439e+01	1,089970e+01	2,015039e+00	2,409435e+00	2,212237e+00	4.927	8.68747
1483	ENSG00000147454	0	1	0	nDn	1	SLC25A37	solute carrier family 25 member 37 [Source:HGNC Symbol;Acc:HGNC:29786]	4,883672e-02	0,5915210	1,0000000	1,566642e+01	2,465427e+01	2,016034e+01	3,594570e+01	3,143473e+01	3,369021e+01	0.598403	13.5299
1484	ENSG00000147548	0	1	0	nUn	1	NSD3	nuclear receptor binding SET domain protein 3 [Source:HGNC Symbol;Acc:HGNC:12767]	2,509747e-02	0,5523717	1,0000000	2,765352e+02	2,609674e+02	2,687513e+02	2,039090e+02	2,297929e+02	2,168509e+02	1.23934	51.9004
1485	ENSG00000147586	0	1	0	nUn	1	MRPS28	mitochondrial ribosomal protein S28 [Source:HGNC Symbol;Acc:HGNC:14513]	8,788968e-03	0,3523297	1,0000000	7,603570e+00	7,758336e+00	7,680953e+00	5,135100e+00	5,547305e+00	5,341203e+00	1.43806	2.33975
1486	ENSG00000147642	0	1	0	nUn	1	SYBU	syntabulin [Source:HGNC Symbol;Acc:HGNC:26011]	8,194093e-03	0,3420048	1,0000000	1,015510e+01	6,034261e+00	8,094683e+00	1,235024e+00	1,624968e+00	1,429996e+00	5.66063	6.66469
1487	ENSG00000147669	0	1	0	nDn	1	POLR2K	RNA polymerase II subunit K [Source:HGNC Symbol;Acc:HGNC:9198]	1,873937e-02	0,4936930	1,0000000	7,353520e+01	7,867528e+01	7,610524e+01	9,990695e+01	9,127838e+01	9,559267e+01	0.796141	19.4874
1488	ENSG00000147874	0	1	0	nDn	1	HAUS6	HAUS augmin like complex subunit 6 [Source:HGNC Symbol;Acc:HGNC:25948]	1,804092e-02	0,4849411	1,0000000	3,607869e+01	2,833229e+01	3,220549e+01	4,777593e+01	5,115848e+01	4,946721e+01	0.651047	17.2617
1489	ENSG00000147889	1	1	1	UUU	3	CDKN2A	cyclin dependent kinase inhibitor 2A [Source:HGNC Symbol;Acc:HGNC:1787]	3,384165e-04	0,2165491	1,0000000	1,056335e+01	1,247081e+01	1,151708e+01	2,145042e+00	2,073235e+00	2,109139e+00	5.46056	9.40794
1490	ENSG00000147894	0	1	1	nDD	2	C9orf72	chromosome 9 open reading frame 72 [Source:HGNC Symbol;Acc:HGNC:28337]	3,559828e-02	8,786836e-01	1,000000e+00	53,8883972	19,9992689	36,9438331	7,527148e+01	42,0250417	5,864826e+01	0.629922	21.7044
1491	ENSG00000147905	0	1	0	nDn	1	ZCCHC7	zinc finger CCHC-type containing 7 [Source:HGNC Symbol;Acc:HGNC:26209]	2,910938e-02	0,5835030	1,0000000	6,322701e+01	4,925107e+01	5,623904e+01	7,871654e+01	8,343371e+01	8,107512e+01	0.693666	24.8361
1492	ENSG00000147912	0	1	0	nDn	1	FBXO10	F-box protein 10 [Source:HGNC Symbol;Acc:HGNC:13589]	1,989808e-02	6,147843e-01	1,000000e+00	1,7350431	0,3448150	1,0399290	5,720112e+00	2,9137362	4,316924e+00	0.240896	3.27699
1493	ENSG00000148057	0	1	0	nUn	1	IDNK	IDNK, gluconokinase [Source:HGNC Symbol;Acc:HGNC:31367]	1,190405e-02	0,4040559	1,0000000	2,668904e+01	2,879205e+01	2,774055e+01	1,683533e+01	1,171098e+01	1,427315e+01	1.94355	13.4674
1494	ENSG00000148175	0	1	0	nDn	1	STOM	stomatin [Source:HGNC Symbol;Acc:HGNC:3383]	3,335092e-02	0,5915210	1,0000000	1,139515e+02	2,224056e+01	6,809603e+01	4,342735e+02	3,064466e+02	3,703600e+02	0.183864	302.264
1495	ENSG00000148180	0	1	0	nUn	1	GSN	gelsolin [Source:HGNC Symbol;Acc:HGNC:4620]	5,995994e-05	6,936080e-03	1,000000e+00	60,1141401	19,8843306	39,9992353	9,750192e+00	17,2582838	1,350424e+01	2.96198	26.495
1496	ENSG00000148356	0	1	0	nUn	1	LRSAM1	leucine rich repeat and sterile alpha motif containing 1 [Source:HGNC Symbol;Acc:HGNC:25135]	3,006482e-02	0,5910497	1,0000000	3,495601e+01	3,407921e+01	3,451761e+01	2,879556e+01	2,426245e+01	2,652901e+01	1.30113	7.9886
1497	ENSG00000148426	0	1	0	nDn	1	PROSER2	proline and serine rich 2 [Source:HGNC Symbol;Acc:HGNC:23728]	4,067217e-02	9,523167e-01	1,000000e+00	3,3680248	0,0000000	1,6840124	6,630130e+00	3,8102704	5,220200e+00	0.322595	3.53619
1498	ENSG00000148429	0	1	0	nDn	1	USP6NL	USP6 N-terminal like [Source:HGNC Symbol;Acc:HGNC:16858]	1,733597e-02	0,4772676	1,0000000	1,219633e+01	7,643398e+00	9,919864e+00	4,023579e+01	2,515899e+01	3,269739e+01	0.303384	22.7775
1499	ENSG00000148444	0	1	1	nUU	2	COMMD3	COMM domain containing 3 [Source:HGNC Symbol;Acc:HGNC:23332]	2,396020e-03	0,2404791	1,0000000	4,842811e+01	5,350379e+01	5,096595e+01	3,204563e+01	2,997786e+01	3,101174e+01	1.64344	19.9542
1500	ENSG00000148468	0	1	1	nDD	2	FAM171A1	family with sequence similarity 171 member A1 [Source:HGNC Symbol;Acc:HGNC:23522]	2,386289e-03	0,2404791	1,0000000	7,705632e+00	4,999817e+00	6,352724e+00	2,203543e+01	2,258145e+01	2,230844e+01	0.284768	15.9557
1501	ENSG00000148488	0	1	0	nUn	1	ST8SIA6	ST8 alpha-N-acetyl-neuraminide alpha-2,8-sialyltransferase 6 [Source:HGNC Symbol;Acc:HGNC:23317]	3,526626e-02	0,5915210	1,0000000	9,134491e+00	5,804385e+00	7,469438e+00	3,445067e+00	1,624968e+00	2,535018e+00	2.9465	4.93442
1502	ENSG00000148516	0	1	0	nDn	1	ZEB1	zinc finger E-box binding homeobox 1 [Source:HGNC Symbol;Acc:HGNC:11642]	2,786291e-02	7,612676e-01	1,000000e+00	106,4499968	60,3426217	83,3963092	1,482029e+02	108,9289080	1,285659e+02	0.648666	45.1696
1503	ENSG00000148634	0	1	0	nDn	1	HERC4	HECT and RLD domain containing E3 ubiquitin protein ligase 4 [Source:HGNC Symbol;Acc:HGNC:24521]	4,199278e-02	0,5915210	1,0000000	5,812394e+01	6,442292e+01	6,127343e+01	7,429645e+01	9,083011e+01	8,256328e+01	0.742139	21.2899
1504	ENSG00000148660	0	1	0	nDn	1	CAMK2G	calcium/calmodulin dependent protein kinase II gamma [Source:HGNC Symbol;Acc:HGNC:1463]	1,000793e-02	0,3674321	1,0000000	1,270664e+01	1,385007e+01	1,327835e+01	2,359546e+01	1,966772e+01	2,163159e+01	0.613841	8.35324
1505	ENSG00000148700	0	1	1	nDD	2	NA	NA	NA	NA	NA	NA	NA	NA	NA	NA	NA	NA	NA
1506	ENSG00000148719	0	1	0	nUn	1	DNAJB12	DnaJ heat shock protein family (Hsp40) member B12 [Source:HGNC Symbol;Acc:HGNC:14891]	1,747164e-02	0,4786802	1,0000000	7,190222e+01	7,821552e+01	7,505887e+01	6,155620e+01	5,754628e+01	5,955124e+01	1.26041	15.5076
1507	ENSG00000148773	1	1	0	UUn	2	MKI67	marker of proliferation Ki-67 [Source:HGNC Symbol;Acc:HGNC:7107]	3,498603e-02	0,5915210	1,0000000	2,556637e+01	3,224020e+01	2,890328e+01	3,185062e+00	1,182304e+01	7,504053e+00	3.85169	21.3992
1508	ENSG00000148814	0	1	0	nUn	1	LRRC27	leucine rich repeat containing 27 [Source:HGNC Symbol;Acc:HGNC:29346]	3,488480e-02	0,5915210	1,0000000	5,154098e+00	4,655002e+00	4,904550e+00	3,835075e+00	3,418036e+00	3,626556e+00	1.3524	1.27799
1509	ENSG00000148834	0	1	0	nUn	1	GSTO1	glutathione S-transferase omega 1 [Source:HGNC Symbol;Acc:HGNC:13312]	7,431628e-03	3,090434e-01	1,000000e+00	63,3801036	112,1798071	87,7799554	4,836095e+01	53,2317195	5,079634e+01	1.72808	36.9836
1510	ENSG00000148840	0	1	0	nDn	1	PPRC1	peroxisome proliferator-activated receptor gamma, coactivator-related 1 [Source:HGNC Symbol;Acc:HGNC:30025]	1,841690e-02	0,4898426	1,0000000	4,291680e+01	3,913650e+01	4,102665e+01	5,063599e+01	5,093434e+01	5,078517e+01	0.807847	9.75852
1511	ENSG00000148848	0	1	1	nUU	2	ADAM12	ADAM metallopeptidase domain 12 [Source:HGNC Symbol;Acc:HGNC:190]	2,894741e-03	1,556911e-01	1,000000e+00	2,0412272	7,1261763	4,5837017	1,170023e+00	0,2241336	6,970783e-01	6.57559	3.88662
1512	ENSG00000148943	0	1	0	nDn	1	LIN7C	lin-7 homolog C, crumbs cell polarity complex component [Source:HGNC Symbol;Acc:HGNC:17789]	1,166676e-02	4,286776e-01	1,000000e+00	70,1161532	28,7345817	49,4253675	8,983177e+01	75,9812754	8,290652e+01	0.596158	33.4812
1513	ENSG00000149084	0	1	0	nDn	1	HSD17B12	hydroxysteroid 17-beta dehydrogenase 12 [Source:HGNC Symbol;Acc:HGNC:18646]	3,067342e-02	8,026578e-01	1,000000e+00	18,1669218	27,4702602	22,8185910	2,405047e+01	54,2403205	3,914540e+01	0.582919	16.3268
1514	ENSG00000149150	0	1	0	nUn	1	SLC43A1	solute carrier family 43 member 1 [Source:HGNC Symbol;Acc:HGNC:9225]	1,203360e-02	0,4062437	1,0000000	4,434566e+01	3,867674e+01	4,151120e+01	2,983558e+01	2,975373e+01	2,979465e+01	1.39324	11.7165
1515	ENSG00000149177	0	1	0	nUn	1	PTPRJ	protein tyrosine phosphatase, receptor type J [Source:HGNC Symbol;Acc:HGNC:9673]	5,280739e-03	0,2958839	1,0000000	1,279339e+02	1,613159e+02	1,446249e+02	6,116619e+01	7,222703e+01	6,669661e+01	2.1684	77.9283
1516	ENSG00000149308	0	1	1	nDD	2	NPAT	nuclear protein, coactivator of histone transcription [Source:HGNC Symbol;Acc:HGNC:7896]	3,320153e-02	0,5915210	1,0000000	8,690524e+01	7,097441e+01	7,893982e+01	1,153773e+02	1,627770e+02	1,390771e+02	0.567597	60.1373
1517	ENSG00000149311	0	1	1	nDD	2	ATM	ATM serine/threonine kinase [Source:HGNC Symbol;Acc:HGNC:795]	3,162355e-03	1,670033e-01	1,000000e+00	189,3238198	105,6283225	147,4760712	2,619552e+02	261,2276591	2,615914e+02	0.563765	114.115
1518	ENSG00000149357	0	1	0	nUn	1	LAMTOR1	late endosomal/lysosomal adaptor, MAPK and MTOR activator 1 [Source:HGNC Symbol;Acc:HGNC:26068]	2,881995e-02	7,770987e-01	1,000000e+00	45,4173045	77,9281857	61,6727451	3,237064e+01	44,4905108	3,843057e+01	1.60478	23.2422
1519	ENSG00000149480	0	1	0	nUn	1	MTA2	metastasis associated 1 family member 2 [Source:HGNC Symbol;Acc:HGNC:7411]	4,160642e-02	0,5915210	1,0000000	5,189820e+01	5,223946e+01	5,206883e+01	3,438567e+01	4,331380e+01	3,884974e+01	1.34026	13.2191
1520	ENSG00000149527	0	1	0	nUn	1	PLCH2	phospholipase C eta 2 [Source:HGNC Symbol;Acc:HGNC:29037]	4,374233e-02	9,965868e-01	1,000000e+00	63,4821649	45,1707625	54,3264637	4,173082e+01	27,4563606	3,459359e+01	1.57042	19.7329
1521	ENSG00000149541	0	1	0	nUn	1	B3GAT3	beta-1,3-glucuronyltransferase 3 [Source:HGNC Symbol;Acc:HGNC:923]	2,280558e-02	0,5303040	1,0000000	7,108573e+01	8,005454e+01	7,557013e+01	5,518608e+01	6,034795e+01	5,776702e+01	1.30819	17.8031
1522	ENSG00000149554	0	1	0	nUn	1	CHEK1	checkpoint kinase 1 [Source:HGNC Symbol;Acc:HGNC:1925]	4,254722e-03	0,2756209	1,0000000	1,923856e+01	1,626377e+01	1,775117e+01	4,095080e+00	6,443839e+00	5,269459e+00	3.36869	12.4817
1523	ENSG00000149600	1	1	0	UUn	2	COMMD7	COMM domain containing 7 [Source:HGNC Symbol;Acc:HGNC:16223]	3,299461e-03	0,2404791	1,0000000	1,627368e+02	1,733844e+02	1,680606e+02	1,142072e+02	1,229933e+02	1,186003e+02	1.41703	49.4604
1524	ENSG00000149923	0	1	0	nUn	1	PPP4C	protein phosphatase 4 catalytic subunit [Source:HGNC Symbol;Acc:HGNC:9319]	3,039050e-02	0,5915210	1,0000000	1,520204e+02	2,055672e+02	1,787938e+02	1,101772e+02	1,126831e+02	1,114301e+02	1.60454	67.3636
1525	ENSG00000149970	0	1	1	nUU	2	CNKSR2	connector enhancer of kinase suppressor of Ras 2 [Source:HGNC Symbol;Acc:HGNC:19701]	1,941441e-02	0,4988538	1,0000000	2,811790e+01	2,419452e+01	2,615621e+01	1,878537e+01	1,552125e+01	1,715331e+01	1.52485	9.0029
1526	ENSG00000150054	1	1	0	DDn	2	MPP7	membrane palmitoylated protein 7 [Source:HGNC Symbol;Acc:HGNC:26542]	7,229541e-07	1,652928e-04	4,214967e-02	31,8431438	8,2755595	20,0593517	5,811114e+01	69,9296694	6,402041e+01	0.313327	43.9611
1527	ENSG00000150347	0	1	0	nUn	1	ARID5B	AT-rich interaction domain 5B [Source:HGNC Symbol;Acc:HGNC:17362]	1,732805e-03	0,2404791	1,0000000	4,346283e+02	4,487766e+02	4,417024e+02	3,499018e+02	3,497043e+02	3,498031e+02	1.26272	91.8994
1528	ENSG00000150456	0	1	0	nUn	1	EEF1AKMT1	EEF1A lysine methyltransferase 1 [Source:HGNC Symbol;Acc:HGNC:27351]	1,420790e-02	0,4360527	1,0000000	8,113877e+00	8,677843e+00	8,395860e+00	6,045118e+00	5,099038e+00	5,572078e+00	1.50677	2.82378
1529	ENSG00000150527	0	1	0	nDn	1	MIA2	MIA SH3 domain ER export factor 2 [Source:HGNC Symbol;Acc:HGNC:18432]	2,342288e-02	0,5357243	1,0000000	6,894244e+01	6,017021e+01	6,455632e+01	8,079658e+01	8,567504e+01	8,323581e+01	0.775584	18.6795
1530	ENSG00000150593	0	1	0	nDn	1	PDCD4	programmed cell death 4 [Source:HGNC Symbol;Acc:HGNC:8763]	1,402236e-02	4,886180e-01	1,000000e+00	432,4339756	263,2087688	347,8213722	6,251823e+02	485,4732815	5,553278e+02	0.626335	207.506
1531	ENSG00000150637	1	1	1	DDD	3	CD226	CD226 molecule [Source:HGNC Symbol;Acc:HGNC:16961]	2,377464e-02	0,5384755	1,0000000	6,781977e+01	2,787254e+01	4,784615e+01	1,495679e+02	1,461911e+02	1,478795e+02	0.323548	100.033
1532	ENSG00000150681	0	1	0	nDn	1	RGS18	regulator of G protein signaling 18 [Source:HGNC Symbol;Acc:HGNC:14261]	9,455567e-03	0,3643756	1,0000000	3,572147e-01	5,746916e-02	2,073419e-01	5,525108e+00	3,418036e+00	4,471572e+00	0.0463689	4.26423
1533	ENSG00000150687	0	1	0	nUn	1	PRSS23	serine protease 23 [Source:HGNC Symbol;Acc:HGNC:14370]	5,957198e-19	1,447152e-15	3,473166e-14	132,4756432	4,4825948	68,4791190	1,209024e+01	1,3448013	6,717520e+00	10.1941	61.7616
1534	ENSG00000150756	0	1	0	nUn	1	FAM173B	family with sequence similarity 173 member B [Source:HGNC Symbol;Acc:HGNC:27029]	8,920808e-03	0,3555030	1,0000000	1,791177e+01	1,798785e+01	1,794981e+01	1,176523e+01	9,133441e+00	1,044934e+01	1.71779	7.50047
1535	ENSG00000150977	0	1	0	nDn	1	RILPL2	Rab interacting lysosomal protein like 2 [Source:HGNC Symbol;Acc:HGNC:28787]	4,986843e-02	1,000000e+00	1,000000e+00	93,3861429	97,0079480	95,1970455	1,625032e+02	117,1097828	1,398065e+02	0.68092	44.6094
1536	ENSG00000151065	0	1	0	nUn	1	DCP1B	decapping mRNA 1B [Source:HGNC Symbol;Acc:HGNC:24451]	2,019499e-02	0,5077592	1,0000000	4,791780e+01	6,798601e+01	5,795191e+01	2,593551e+01	3,109853e+01	2,851702e+01	2.03219	29.4349
1537	ENSG00000151067	0	1	0	nDn	1	CACNA1C	calcium voltage-gated channel subunit alpha1 C [Source:HGNC Symbol;Acc:HGNC:1390]	1,321720e-02	0,4248010	1,0000000	2,602564e+00	2,126359e+00	2,364462e+00	4,355085e+00	3,866303e+00	4,110694e+00	0.575198	1.74623
1538	ENSG00000151092	0	1	0	nDn	1	NGLY1	N-glycanase 1 [Source:HGNC Symbol;Acc:HGNC:17646]	8,103453e-03	0,3398903	1,0000000	8,527226e+01	8,844503e+01	8,685864e+01	1,053671e+02	1,115625e+02	1,084648e+02	0.800801	21.6061
1539	ENSG00000151131	0	1	0	nUn	1	C12orf45	chromosome 12 open reading frame 45 [Source:HGNC Symbol;Acc:HGNC:28628]	3,709867e-02	0,5915210	1,0000000	1,280870e+01	1,649365e+01	1,465117e+01	1,007520e+01	7,900707e+00	8,987952e+00	1.63009	5.66322
1540	ENSG00000151136	0	1	1	nDD	2	BTBD11	BTB domain containing 11 [Source:HGNC Symbol;Acc:HGNC:23844]	8,526794e-03	0,3482499	1,0000000	5,383736e+01	4,086057e+01	4,734897e+01	8,664669e+01	8,354577e+01	8,509623e+01	0.556417	37.7473
1541	ENSG00000151150	1	1	0	DDn	2	ANK3	ankyrin 3 [Source:HGNC Symbol;Acc:HGNC:494]	2,764321e-10	1,549668e-07	1,611655e-05	23,0658670	2,0688899	12,5673784	7,241142e+01	49,4214490	6,091644e+01	0.206305	48.3491
1542	ENSG00000151276	0	1	0	nUn	1	MAGI1	membrane associated guanylate kinase, WW and PDZ domain containing 1 [Source:HGNC Symbol;Acc:HGNC:946]	3,003482e-02	0,5910497	1,0000000	5,868528e+00	2,815989e+00	4,342258e+00	5,850114e-01	5,603338e-02	3,205224e-01	13.5474	4.02174
1543	ENSG00000151327	0	1	0	nDn	1	FAM177A1	family with sequence similarity 177 member A1 [Source:HGNC Symbol;Acc:HGNC:19829]	2,494652e-02	7,069920e-01	1,000000e+00	106,4499968	59,8828684	83,1664326	1,921438e+02	66,5676660	1,293557e+02	0.642928	46.1893
1544	ENSG00000151465	0	1	0	nUn	1	CDC123	cell division cycle 123 [Source:HGNC Symbol;Acc:HGNC:16827]	3,812726e-02	0,5915210	1,0000000	1,032351e+02	1,200531e+02	1,116441e+02	8,703670e+01	9,004565e+01	8,854117e+01	1.26093	23.1029
1545	ENSG00000151470	0	1	0	nUn	1	C4orf33	chromosome 4 open reading frame 33 [Source:HGNC Symbol;Acc:HGNC:27025]	1,999432e-03	0,2404791	1,0000000	2,342308e+01	2,373476e+01	2,357892e+01	1,436528e+01	1,260751e+01	1,348640e+01	1.74835	10.0925
1546	ENSG00000151503	0	1	0	nDn	1	NCAPD3	non-SMC condensin II complex subunit D3 [Source:HGNC Symbol;Acc:HGNC:28952]	1,775960e-02	0,4840674	1,0000000	3,914053e+01	3,603316e+01	3,758684e+01	4,621590e+01	5,014988e+01	4,818289e+01	0.780087	10.596
1547	ENSG00000151623	1	1	1	DDD	3	NR3C2	nuclear receptor subfamily 3 group C member 2 [Source:HGNC Symbol;Acc:HGNC:7979]	3,241442e-02	8,288101e-01	1,000000e+00	16,4318787	5,0572864	10,7445825	2,340046e+01	19,3875526	2,139401e+01	0.502224	10.6494
1548	ENSG00000151689	0	1	1	nUU	2	INPP1	inositol polyphosphate-1-phosphatase [Source:HGNC Symbol;Acc:HGNC:6071]	1,374218e-05	2,038668e-03	8,011964e-01	17,5545536	44,3661942	30,9603739	4,160082e+00	11,8790784	8,019580e+00	3.8606	22.9408
1549	ENSG00000151692	0	1	0	nDn	1	RNF144A	ring finger protein 144A [Source:HGNC Symbol;Acc:HGNC:20457]	6,319623e-03	0,3114706	1,0000000	2,434163e+01	1,706834e+01	2,070499e+01	4,504588e+01	4,734821e+01	4,619704e+01	0.448189	25.4921
1550	ENSG00000151702	0	1	0	nDn	1	FLI1	Fli-1 proto-oncogene, ETS transcription factor [Source:HGNC Symbol;Acc:HGNC:3749]	4,581108e-02	0,5915210	1,0000000	1,339555e+02	1,193634e+02	1,266595e+02	1,486579e+02	1,709579e+02	1,598079e+02	0.792573	33.1484
1551	ENSG00000151715	0	1	0	nDn	1	TMEM45B	transmembrane protein 45B [Source:HGNC Symbol;Acc:HGNC:25194]	1,997892e-02	0,5053411	1,0000000	6,174712e+00	2,471174e+00	4,322943e+00	1,384527e+01	1,563331e+01	1,473929e+01	0.293294	10.4163
1552	ENSG00000151725	0	1	0	nUn	1	CENPU	centromere protein U [Source:HGNC Symbol;Acc:HGNC:21348]	7,440938e-03	0,3309089	1,0000000	1,403344e+01	1,890735e+01	1,647039e+01	6,175121e+00	4,090437e+00	5,132779e+00	3.20886	11.3376
1553	ENSG00000151726	0	1	0	nUn	1	ACSL1	acyl-CoA synthetase long chain family member 1 [Source:HGNC Symbol;Acc:HGNC:3569]	1,326825e-02	0,4255814	1,0000000	4,240649e+01	4,534316e+01	4,387483e+01	2,567550e+01	3,165886e+01	2,866718e+01	1.53049	15.2076
1554	ENSG00000151773	0	1	0	nUn	1	CCDC122	coiled-coil domain containing 122 [Source:HGNC Symbol;Acc:HGNC:26478]	4,822393e-02	0,5915210	1,0000000	3,419055e+00	4,769940e+00	4,094498e+00	2,405047e+00	2,521502e+00	2,463275e+00	1.66222	1.63122
1555	ENSG00000151883	0	1	1	nDD	2	PARP8	poly(ADP-ribose) polymerase family member 8 [Source:HGNC Symbol;Acc:HGNC:26124]	5,145798e-03	2,377261e-01	1,000000e+00	216,1659571	111,6051155	163,8855363	3,602371e+02	203,4012017	2,818191e+02	0.581527	117.934
1556	ENSG00000151929	0	1	0	nDn	1	BAG3	BCL2 associated athanogene 3 [Source:HGNC Symbol;Acc:HGNC:939]	3,691873e-03	1,842839e-01	1,000000e+00	169,9321617	26,2059386	98,0690502	2,428448e+02	103,9979698	1,734214e+02	0.565496	75.3523
1557	ENSG00000152056	0	1	0	nUn	1	AP1S3	adaptor related protein complex 1 subunit sigma 3 [Source:HGNC Symbol;Acc:HGNC:18971]	7,821150e-03	0,3378382	1,0000000	2,194319e+00	2,815989e+00	2,505154e+00	8,450165e-01	1,064634e+00	9,548254e-01	2.62368	1.55033
1558	ENSG00000152061	0	1	1	nDD	2	RABGAP1L	RAB GTPase activating protein 1 like [Source:HGNC Symbol;Acc:HGNC:24663]	1,753380e-02	0,4790326	1,0000000	1,870274e+02	1,584425e+02	1,727349e+02	2,448598e+02	2,288964e+02	2,368781e+02	0.729215	64.1431
1559	ENSG00000152082	0	1	1	nUU	2	MZT2B	mitotic spindle organizing protein 2B [Source:HGNC Symbol;Acc:HGNC:25886]	4,902672e-02	0,5915210	1,0000000	4,689719e+01	5,982539e+01	5,336129e+01	3,841575e+01	2,706412e+01	3,273994e+01	1.62985	20.6214
1560	ENSG00000152127	1	1	0	DDn	2	MGAT5	alpha-1,6-mannosylglycoprotein 6-beta-N-acetylglucosaminyltransferase [Source:HGNC Symbol;Acc:HGNC:7049]	4,843079e-03	0,2935148	1,0000000	1,872826e+01	1,465464e+01	1,669145e+01	4,374585e+01	3,558120e+01	3,966353e+01	0.420826	22.9721
1561	ENSG00000152217	0	1	0	nUn	1	SETBP1	SET binding protein 1 [Source:HGNC Symbol;Acc:HGNC:15573]	9,195752e-04	0,2180663	1,0000000	6,787080e+00	5,459570e+00	6,123325e+00	5,850114e-01	8,405007e-01	7,127561e-01	8.59105	5.41057
1562	ENSG00000152219	0	1	0	nDn	1	ARL14EP	ADP ribosylation factor like GTPase 14 effector protein [Source:HGNC Symbol;Acc:HGNC:26798]	3,099263e-02	0,5915210	1,0000000	4,077351e+01	3,545847e+01	3,811599e+01	4,712592e+01	5,115848e+01	4,914220e+01	0.775626	11.0262
1563	ENSG00000152234	0	1	0	nUn	1	ATP5F1A	ATP synthase F1 subunit alpha [Source:HGNC Symbol;Acc:HGNC:823]	9,267080e-03	0,3613436	1,0000000	5,591431e+02	5,899209e+02	5,745320e+02	4,437637e+02	4,780208e+02	4,608922e+02	1.24656	113.64
1564	ENSG00000152270	0	1	1	nDD	2	PDE3B	phosphodiesterase 3B [Source:HGNC Symbol;Acc:HGNC:8779]	4,531696e-02	1,000000e+00	1,000000e+00	185,3434269	96,3183180	140,8308724	2,174943e+02	198,0219964	2,077581e+02	0.67786	66.9273
1565	ENSG00000152332	0	1	0	nDn	1	UHMK1	U2AF homology motif kinase 1 [Source:HGNC Symbol;Acc:HGNC:19683]	4,962824e-03	0,2958839	1,0000000	1,135432e+02	9,729528e+01	1,054193e+02	1,604881e+02	1,600874e+02	1,602878e+02	0.657688	54.8685
1566	ENSG00000152492	0	1	0	nUn	1	CCDC50	coiled-coil domain containing 50 [Source:HGNC Symbol;Acc:HGNC:18111]	2,014602e-02	6,198169e-01	1,000000e+00	39,7018684	71,0318861	55,3668773	2,574051e+01	39,7837061	3,276211e+01	1.68997	22.6048
1567	ENSG00000152495	0	1	1	nDD	2	CAMK4	calcium/calmodulin dependent protein kinase IV [Source:HGNC Symbol;Acc:HGNC:1464]	7,311674e-03	0,3274080	1,0000000	1,021124e+02	7,856034e+01	9,033636e+01	1,611381e+02	1,604236e+02	1,607809e+02	0.56186	70.4445
1568	ENSG00000152518	0	1	1	nDD	2	ZFP36L2	ZFP36 ring finger protein like 2 [Source:HGNC Symbol;Acc:HGNC:1108]	3,686531e-02	0,5915210	1,0000000	1,935644e+03	1,197140e+03	1,566392e+03	3,161857e+03	2,656711e+03	2,909284e+03	0.538412	1342.89
1569	ENSG00000152558	0	1	1	nDD	2	TMEM123	transmembrane protein 123 [Source:HGNC Symbol;Acc:HGNC:30138]	4,030144e-02	9,482061e-01	1,000000e+00	654,3153688	423,2029200	538,7591444	6,922636e+02	893,5084195	7,928860e+02	0.679491	254.127
1570	ENSG00000152582	0	1	0	nDn	1	SPEF2	sperm flagellar 2 [Source:HGNC Symbol;Acc:HGNC:26293]	3,108030e-03	1,648811e-01	1,000000e+00	8,8793382	3,3332115	6,1062748	2,301045e+01	12,8876794	1,794907e+01	0.3402	11.8428
1571	ENSG00000152620	0	1	0	nDn	1	NADK2	NAD kinase 2, mitochondrial [Source:HGNC Symbol;Acc:HGNC:26404]	3,016180e-02	0,5912961	1,0000000	1,464580e+01	1,362019e+01	1,413300e+01	2,775554e+01	2,011598e+01	2,393576e+01	0.590455	9.80277
1572	ENSG00000152683	0	1	0	nUn	1	SLC30A6	solute carrier family 30 member 6 [Source:HGNC Symbol;Acc:HGNC:19305]	4,818564e-02	0,5915210	1,0000000	4,914254e+01	3,764230e+01	4,339242e+01	1,956538e+01	2,964166e+01	2,460352e+01	1.76367	18.7889
1573	ENSG00000152700	0	1	0	nUn	1	SAR1B	secretion associated Ras related GTPase 1B [Source:HGNC Symbol;Acc:HGNC:10535]	3,523009e-03	0,2471702	1,0000000	7,955682e+01	8,384750e+01	8,170216e+01	6,194621e+01	6,046002e+01	6,120311e+01	1.33493	20.499
1574	ENSG00000152818	0	1	1	nDD	2	UTRN	utrophin [Source:HGNC Symbol;Acc:HGNC:12635]	1,648144e-02	0,4642035	1,0000000	1,502853e+02	1,098236e+02	1,300544e+02	2,587701e+02	2,180259e+02	2,383980e+02	0.545535	108.344
1575	ENSG00000152969	1	1	0	UUn	2	JAKMIP1	janus kinase and microtubule interacting protein 1 [Source:HGNC Symbol;Acc:HGNC:26460]	3,208432e-03	0,2404791	1,0000000	6,343113e+01	8,580145e+01	7,461629e+01	1,943538e+01	1,271958e+01	1,607748e+01	4.64104	58.5388
1576	ENSG00000153044	0	1	0	nUn	1	CENPH	centromere protein H [Source:HGNC Symbol;Acc:HGNC:17268]	3,189750e-03	0,2404791	1,0000000	1,311488e+01	1,476957e+01	1,394223e+01	6,175121e+00	7,340373e+00	6,757747e+00	2.06315	7.18448
1577	ENSG00000153046	0	1	0	nUn	1	CDYL	chromodomain Y like [Source:HGNC Symbol;Acc:HGNC:1811]	2,321615e-02	0,5343116	1,0000000	2,270865e+01	2,442439e+01	2,356652e+01	1,839536e+01	1,518505e+01	1,679020e+01	1.40359	6.77632
1578	ENSG00000153048	0	1	0	nUn	1	CARHSP1	calcium regulated heat stable protein 1 [Source:HGNC Symbol;Acc:HGNC:17150]	3,574548e-02	8,801897e-01	1,000000e+00	34,5988005	50,8027405	42,7007705	2,418048e+01	27,0080935	2,559428e+01	1.66837	17.1065
1579	ENSG00000153066	0	1	0	nUn	1	TXNDC11	thioredoxin domain containing 11 [Source:HGNC Symbol;Acc:HGNC:28030]	1,227851e-02	0,4109425	1,0000000	2,192788e+02	1,898206e+02	2,045497e+02	1,378677e+02	1,501134e+02	1,439906e+02	1.42058	60.5592
1580	ENSG00000153094	1	1	0	UUn	2	BCL2L11	BCL2 like 11 [Source:HGNC Symbol;Acc:HGNC:994]	5,334204e-04	4,250336e-02	1,000000e+00	171,2589594	83,9049787	127,5819691	6,773133e+01	60,1798597	6,395560e+01	1.99485	63.6264
1581	ENSG00000153107	0	1	0	nDn	1	ANAPC1	anaphase promoting complex subunit 1 [Source:HGNC Symbol;Acc:HGNC:19988]	4,628498e-02	1,000000e+00	1,000000e+00	50,3162497	29,1943351	39,7552924	6,929136e+01	52,8955191	6,109344e+01	0.650729	21.3381
1582	ENSG00000153113	0	1	1	nUU	2	CAST	calpastatin [Source:HGNC Symbol;Acc:HGNC:1515]	4,510789e-02	0,5915210	1,0000000	1,094608e+02	1,330411e+02	1,212509e+02	8,144659e+01	9,464038e+01	8,804349e+01	1.37717	33.2075
1583	ENSG00000153130	0	1	0	nDn	1	SCOC	short coiled-coil protein [Source:HGNC Symbol;Acc:HGNC:20335]	6,396073e-03	0,3114706	1,0000000	4,383535e+01	4,143526e+01	4,263531e+01	5,440606e+01	5,496875e+01	5,468741e+01	0.779618	12.0521
1584	ENSG00000153207	0	1	0	nDn	1	AHCTF1	AT-hook containing transcription factor 1 [Source:HGNC Symbol;Acc:HGNC:24618]	1,479230e-02	5,076166e-01	1,000000e+00	77,6686937	37,4698946	57,5692942	9,854194e+01	90,1016894	9,432181e+01	0.61035	36.7525
1585	ENSG00000153234	0	1	1	nDD	2	NR4A2	nuclear receptor subfamily 4 group A member 2 [Source:HGNC Symbol;Acc:HGNC:7981]	1,169071e-02	4,289440e-01	1,000000e+00	468,5636965	216,6587464	342,6112214	7,645450e+02	343,3726072	5,539588e+02	0.618478	211.348
1586	ENSG00000153250	0	1	1	nDD	2	RBMS1	RNA binding motif single stranded interacting protein 1 [Source:HGNC Symbol;Acc:HGNC:9907]	4,112656e-02	0,5915210	1,0000000	1,026227e+02	5,017057e+01	7,639663e+01	2,224993e+02	1,579581e+02	1,902287e+02	0.401604	113.832
1587	ENSG00000153283	0	1	1	nDD	2	CD96	CD96 molecule [Source:HGNC Symbol;Acc:HGNC:16892]	3,180016e-02	8,220729e-01	1,000000e+00	475,4018075	337,8037430	406,6027753	7,113740e+02	510,6883065	6,110311e+02	0.665437	204.428
1588	ENSG00000153317	0	1	0	nDn	1	ASAP1	ArfGAP with SH3 domain, ankyrin repeat and PH domain 1 [Source:HGNC Symbol;Acc:HGNC:2720]	1,817680e-02	0,4863271	1,0000000	5,383736e+01	2,948168e+01	4,165952e+01	1,026370e+02	1,443980e+02	1,235175e+02	0.337276	81.858
1589	ENSG00000153363	0	1	0	nUn	1	LINC00467	long intergenic non-protein coding RNA 467 [Source:HGNC Symbol;Acc:HGNC:28227]	3,741807e-03	0,2555406	1,0000000	6,174712e+00	5,919323e+00	6,047017e+00	2,925057e+00	2,185302e+00	2,555180e+00	2.36657	3.49184
1590	ENSG00000153443	1	1	1	UUU	3	UBALD1	UBA like domain containing 1 [Source:HGNC Symbol;Acc:HGNC:29576]	1,257890e-02	0,4168204	1,0000000	9,950981e+00	9,022658e+00	9,486820e+00	6,695131e+00	5,771438e+00	6,233285e+00	1.52196	3.25353
1591	ENSG00000153721	0	1	0	nUn	1	CNKSR3	CNKSR family member 3 [Source:HGNC Symbol;Acc:HGNC:23034]	2,035595e-02	0,5086298	1,0000000	2,092258e+00	2,471174e+00	2,281716e+00	8,450165e-01	2,801669e-01	5,625917e-01	4.05572	1.71912
1592	ENSG00000153814	0	1	1	nUD	2	JAZF1	JAZF zinc finger 1 [Source:HGNC Symbol;Acc:HGNC:28917]	3,816962e-02	9,150351e-01	1,000000e+00	20,6163944	23,1026037	21,8594991	6,110120e+00	16,4738163	1,129197e+01	1.93584	10.5675
1593	ENSG00000153879	0	1	0	nUn	1	CEBPG	CCAAT enhancer binding protein gamma [Source:HGNC Symbol;Acc:HGNC:1837]	3,377584e-02	0,5915210	1,0000000	6,700327e+01	6,131959e+01	6,416143e+01	5,375605e+01	4,645167e+01	5,010386e+01	1.28057	14.0576
1594	ENSG00000153898	0	1	1	nDD	2	MCOLN2	mucolipin 2 [Source:HGNC Symbol;Acc:HGNC:13357]	4,345051e-02	0,5915210	1,0000000	4,847914e+00	1,724075e-01	2,510161e+00	2,034540e+01	2,347799e+01	2,191169e+01	0.114558	19.4015
1595	ENSG00000153944	0	1	0	nUn	1	MSI2	musashi RNA binding protein 2 [Source:HGNC Symbol;Acc:HGNC:18585]	4,559551e-02	0,5915210	1,0000000	2,056536e+01	2,373476e+01	2,215006e+01	1,644532e+01	1,798672e+01	1,721602e+01	1.2866	4.93404
1596	ENSG00000154102	0	1	0	nUn	1	C16orf74	chromosome 16 open reading frame 74 [Source:HGNC Symbol;Acc:HGNC:23362]	4,553380e-02	1,000000e+00	1,000000e+00	8,0628473	2,4137049	5,2382761	2,080041e+00	1,4568681	1,768455e+00	2.96206	3.46982
1597	ENSG00000154153	1	1	0	DDn	2	RETREG1	reticulophagy regulator 1 [Source:HGNC Symbol;Acc:HGNC:25964]	9,311672e-03	0,3619261	1,0000000	6,986099e+01	7,143416e+01	7,064758e+01	9,509686e+01	8,713191e+01	9,111438e+01	0.775372	20.4668
1598	ENSG00000154217	0	1	1	nDD	2	PITPNC1	phosphatidylinositol transfer protein cytoplasmic 1 [Source:HGNC Symbol;Acc:HGNC:21045]	2,403475e-03	0,2404791	1,0000000	1,221164e+02	1,002837e+02	1,112000e+02	2,367996e+02	2,148880e+02	2,258438e+02	0.492376	114.644
1599	ENSG00000154229	0	1	0	nDn	1	PRKCA	protein kinase C alpha [Source:HGNC Symbol;Acc:HGNC:9393]	2,053639e-02	0,5099447	1,0000000	1,719734e+01	1,247081e+01	1,483407e+01	2,411547e+01	2,583139e+01	2,497343e+01	0.593994	10.1394
1600	ENSG00000154358	0	1	0	nDn	1	OBSCN	obscurin, cytoskeletal calmodulin and titin-interacting RhoGEF [Source:HGNC Symbol;Acc:HGNC:15719]	3,013790e-02	0,5912961	1,0000000	2,209628e+01	1,270068e+01	1,739848e+01	3,451567e+01	3,569326e+01	3,510447e+01	0.49562	17.706
1601	ENSG00000154359	0	1	0	nDn	1	LONRF1	LON peptidase N-terminal domain and ring finger 1 [Source:HGNC Symbol;Acc:HGNC:26302]	2,173900e-02	6,506300e-01	1,000000e+00	10,4102586	3,6780265	7,0441425	1,742034e+01	15,1290150	1,627468e+01	0.432828	9.23054
1602	ENSG00000154429	0	1	1	nDD	2	CCSAP	centriole, cilia and spindle associated protein [Source:HGNC Symbol;Acc:HGNC:29578]	2,515197e-02	7,104700e-01	1,000000e+00	21,0246398	4,7124714	12,8685556	3,107061e+01	19,7237529	2,539718e+01	0.506692	12.5286
1603	ENSG00000154451	1	1	1	UUU	3	GBP5	guanylate binding protein 5 [Source:HGNC Symbol;Acc:HGNC:19895]	5,689939e-04	0,2165491	1,0000000	5,010702e+02	6,335975e+02	5,673338e+02	1,353976e+02	1,318465e+02	1,336221e+02	4.24581	433.712
1604	ENSG00000154582	0	1	0	nUn	1	ELOC	elongin C [Source:HGNC Symbol;Acc:HGNC:11617]	3,122179e-02	8,111821e-01	1,000000e+00	44,0905068	67,1239830	55,6072449	3,562070e+01	33,0596995	3,434020e+01	1.6193	21.267
1605	ENSG00000154611	0	1	0	nUn	1	PSMA8	proteasome subunit alpha 8 [Source:HGNC Symbol;Acc:HGNC:22985]	4,606611e-02	0,5915210	1,0000000	2,908748e+00	2,356235e+00	2,632492e+00	1,885037e+00	1,512901e+00	1,698969e+00	1.54946	0.933523
1606	ENSG00000154640	1	1	0	UUn	2	BTG3	BTG anti-proliferation factor 3 [Source:HGNC Symbol;Acc:HGNC:1132]	3,382645e-02	8,500646e-01	1,000000e+00	114,7169669	104,4789392	109,5979530	8,645170e+01	57,2661235	7,185891e+01	1.52518	37.739
1607	ENSG00000154721	0	1	0	nUn	1	JAM2	junctional adhesion molecule 2 [Source:HGNC Symbol;Acc:HGNC:14686]	1,838099e-02	0,4896880	1,0000000	4,031423e+00	3,505619e+00	3,768521e+00	6,500127e-02	6,163672e-01	3,406842e-01	11.0616	3.42784
1608	ENSG00000154764	0	1	1	nDD	2	WNT7A	Wnt family member 7A [Source:HGNC Symbol;Acc:HGNC:12786]	4,686064e-04	3,810417e-02	1,000000e+00	2,2453499	0,1149383	1,1801441	9,230182e+00	6,1636728	7,696927e+00	0.153327	6.51678
1609	ENSG00000154767	0	1	0	nDn	1	XPC	XPC complex subunit, DNA damage recognition and repair factor [Source:HGNC Symbol;Acc:HGNC:12816]	1,196650e-02	0,4046817	1,0000000	1,126247e+02	1,015480e+02	1,070863e+02	1,360477e+02	1,362172e+02	1,361324e+02	0.786634	29.0461
1610	ENSG00000154822	0	1	1	nDD	2	PLCL2	phospholipase C like 2 [Source:HGNC Symbol;Acc:HGNC:9064]	1,580157e-03	9,748816e-02	1,000000e+00	112,4716170	85,6290536	99,0503353	1,375427e+02	230,4092952	1,839760e+02	0.538387	84.9257
1611	ENSG00000154839	1	1	0	UUn	2	SKA1	spindle and kinetochore associated complex subunit 1 [Source:HGNC Symbol;Acc:HGNC:28109]	4,622643e-02	1,000000e+00	1,000000e+00	3,4700862	2,6435815	3,0568339	0,000000e+00	1,5689349	7,844674e-01	3.8967	2.27237
1612	ENSG00000154920	0	1	0	nUn	1	EME1	essential meiotic structure-specific endonuclease 1 [Source:HGNC Symbol;Acc:HGNC:24965]	3,463919e-02	0,5915210	1,0000000	4,235546e+00	2,930927e+00	3,583236e+00	1,625032e+00	6,163672e-01	1,120699e+00	3.19732	2.46254
1613	ENSG00000154928	1	1	0	UUn	2	EPHB1	EPH receptor B1 [Source:HGNC Symbol;Acc:HGNC:3392]	1,388608e-03	0,2369213	1,0000000	1,587054e+01	1,247081e+01	1,417067e+01	6,500127e-02	2,801669e-01	1,725841e-01	82.1088	13.9981
1614	ENSG00000154930	0	1	0	nUn	1	ACSS1	acyl-CoA synthetase short chain family member 1 [Source:HGNC Symbol;Acc:HGNC:16091]	4,174446e-02	0,5915210	1,0000000	1,320164e+02	1,313170e+02	1,316667e+02	1,155073e+02	9,811445e+01	1,068109e+02	1.23271	24.8558
1615	ENSG00000155034	0	1	0	nUn	1	FBXL18	F-box and leucine rich repeat protein 18 [Source:HGNC Symbol;Acc:HGNC:21874]	2,901334e-02	0,5835030	1,0000000	5,154098e+00	5,919323e+00	5,536711e+00	4,095080e+00	3,530103e+00	3,812592e+00	1.45222	1.72412
1616	ENSG00000155090	0	1	0	nDn	1	KLF10	Kruppel like factor 10 [Source:HGNC Symbol;Acc:HGNC:11810]	4,660845e-02	1,000000e+00	1,000000e+00	128,8014343	59,3081767	94,0548055	1,991639e+02	78,8950116	1,390295e+02	0.67651	44.9747
1617	ENSG00000155093	0	1	0	nDn	1	PTPRN2	protein tyrosine phosphatase, receptor type N2 [Source:HGNC Symbol;Acc:HGNC:9677]	3,367915e-02	0,5915210	1,0000000	1,484993e+01	1,155130e+01	1,320061e+01	1,943538e+01	2,594346e+01	2,268942e+01	0.581796	9.4888
1618	ENSG00000155115	0	1	0	nUn	1	GTF3C6	general transcription factor IIIC subunit 6 [Source:HGNC Symbol;Acc:HGNC:20872]	1,154855e-02	4,266815e-01	1,000000e+00	74,4027303	117,6968468	96,0497886	4,862096e+01	66,5676660	5,759431e+01	1.6677	38.4555
1619	ENSG00000155307	1	1	1	UUD	3	SAMSN1	SAM domain, SH3 domain and nuclear localization signals 1 [Source:HGNC Symbol;Acc:HGNC:10528]	8,781442e-03	3,485288e-01	1,000000e+00	359,3580430	240,9107334	300,1343882	2,376447e+02	124,2820566	1,809634e+02	1.65854	119.171
1620	ENSG00000155313	0	1	0	nDn	1	USP25	ubiquitin specific peptidase 25 [Source:HGNC Symbol;Acc:HGNC:12624]	2,377272e-02	6,861373e-01	1,000000e+00	105,7355673	69,1928729	87,4642201	1,418328e+02	130,8939965	1,363634e+02	0.641405	48.8992
1621	ENSG00000155330	0	1	0	nUn	1	C16orf87	chromosome 16 open reading frame 87 [Source:HGNC Symbol;Acc:HGNC:33754]	7,617434e-03	0,3342024	1,0000000	4,148794e+01	4,258465e+01	4,203629e+01	2,047540e+01	2,661586e+01	2,354563e+01	1.78531	18.4907
1622	ENSG00000155366	0	1	0	nUn	1	RHOC	ras homolog family member C [Source:HGNC Symbol;Acc:HGNC:669]	1,614724e-03	0,2404791	1,0000000	3,903847e+01	4,637761e+01	4,270804e+01	1,930538e+01	1,798672e+01	1,864605e+01	2.29046	24.062
1623	ENSG00000155368	0	1	0	nUn	1	DBI	diazepam binding inhibitor, acyl-CoA binding protein [Source:HGNC Symbol;Acc:HGNC:2690]	7,199032e-03	3,030454e-01	1,000000e+00	86,5480319	130,3400628	108,4440474	5,564109e+01	70,8262036	6,323365e+01	1.71497	45.2104
1624	ENSG00000155380	1	1	1	UUU	3	SLC16A1	solute carrier family 16 member 1 [Source:HGNC Symbol;Acc:HGNC:10922]	5,756708e-04	0,2165491	1,0000000	9,588664e+01	1,069501e+02	1,014184e+02	3,620571e+01	4,152074e+01	3,886322e+01	2.60962	62.5551
1625	ENSG00000155542	0	1	0	nDn	1	SETD9	SET domain containing 9 [Source:HGNC Symbol;Acc:HGNC:28508]	3,704320e-02	0,5915210	1,0000000	6,378834e+00	4,884878e+00	5,631856e+00	7,995156e+00	9,357575e+00	8,676366e+00	0.649103	3.04451
1626	ENSG00000155629	0	1	1	nUD	2	PIK3AP1	phosphoinositide-3-kinase adaptor protein 1 [Source:HGNC Symbol;Acc:HGNC:30034]	9,998813e-04	6,931638e-02	1,000000e+00	30,5163462	16,3212424	23,4187943	2,470049e+00	13,3359466	7,902998e+00	2.96328	15.5158
1627	ENSG00000155657	1	1	1	UUU	3	TTN	titin [Source:HGNC Symbol;Acc:HGNC:12403]	9,444432e-03	0,3643756	1,0000000	1,196669e+02	1,670628e+02	1,433649e+02	6,350624e+01	4,891714e+01	5,621169e+01	2.55045	87.1532
1628	ENSG00000155849	0	1	1	nDD	2	ELMO1	engulfment and cell motility 1 [Source:HGNC Symbol;Acc:HGNC:16286]	1,341407e-03	0,2369213	1,0000000	1,398751e+02	1,185589e+02	1,292170e+02	2,533099e+02	2,453702e+02	2,493401e+02	0.518236	120.123
1629	ENSG00000155858	0	1	0	nUn	1	LSM11	LSM11, U7 small nuclear RNA associated [Source:HGNC Symbol;Acc:HGNC:30860]	3,810020e-02	0,5915210	1,0000000	3,214932e+00	3,735495e+00	3,475214e+00	2,015039e+00	2,521502e+00	2,268271e+00	1.5321	1.20694
1630	ENSG00000155903	0	1	0	nDn	1	RASA2	RAS p21 protein activator 2 [Source:HGNC Symbol;Acc:HGNC:9872]	3,853668e-02	0,5915210	1,0000000	1,400792e+02	1,009733e+02	1,205263e+02	1,915587e+02	1,755526e+02	1,835557e+02	0.65662	63.0294
1631	ENSG00000156026	0	1	0	nDn	1	MCU	mitochondrial calcium uniporter [Source:HGNC Symbol;Acc:HGNC:23526]	3,941237e-02	0,5915210	1,0000000	1,811589e+01	1,867748e+01	1,839668e+01	2,229544e+01	2,728826e+01	2,479185e+01	0.742046	6.39516
1632	ENSG00000156110	0	1	1	nUU	2	ADK	adenosine kinase [Source:HGNC Symbol;Acc:HGNC:257]	9,136076e-04	0,2180663	1,0000000	7,312696e+01	6,971009e+01	7,141852e+01	4,660591e+01	4,589134e+01	4,624863e+01	1.54423	25.1699
1633	ENSG00000156127	1	1	1	UUU	3	BATF	basic leucine zipper ATF-like transcription factor [Source:HGNC Symbol;Acc:HGNC:958]	1,424641e-02	0,4361443	1,0000000	2,604095e+02	3,519986e+02	3,062041e+02	1,480079e+02	9,676965e+01	1,223888e+02	2.5019	183.815
1634	ENSG00000156234	1	1	1	DDD	3	CXCL13	C-X-C motif chemokine ligand 13 [Source:HGNC Symbol;Acc:HGNC:10639]	4,576692e-55	2,668303e-50	2,668303e-50	5,4092520	7,1261763	6,2677141	2,041040e+01	512,0331078	2,662218e+02	0.0235432	259.954
1635	ENSG00000156273	0	1	1	nUU	2	BACH1	BTB domain and CNC homolog 1 [Source:HGNC Symbol;Acc:HGNC:935]	3,544895e-02	0,5915210	1,0000000	1,462029e+02	8,660602e+01	1,164045e+02	5,362605e+01	5,138261e+01	5,250433e+01	2.21704	63.9001
1636	ENSG00000156345	0	1	0	nDn	1	CDK20	cyclin dependent kinase 20 [Source:HGNC Symbol;Acc:HGNC:21420]	4,982191e-02	0,5915210	1,0000000	1,035923e+01	4,080310e+00	7,219768e+00	1,618532e+01	2,101252e+01	1,859892e+01	0.388182	11.3791
1637	ENSG00000156374	0	1	0	nUn	1	PCGF6	polycomb group ring finger 6 [Source:HGNC Symbol;Acc:HGNC:21156]	4,618311e-02	0,5915210	1,0000000	1,352313e+01	1,729822e+01	1,541067e+01	7,605149e+00	1,070238e+01	9,153762e+00	1.68353	6.25691
1638	ENSG00000156411	0	1	0	nUn	1	ATP5MPL	ATP synthase membrane subunit 6.8PL [Source:HGNC Symbol;Acc:HGNC:1188]	3,117497e-02	0,5915210	1,0000000	8,670112e+01	1,056858e+02	9,619345e+01	7,182640e+01	6,763229e+01	6,972935e+01	1.37953	26.4641
1639	ENSG00000156453	0	1	0	nUn	1	PCDH1	protocadherin 1 [Source:HGNC Symbol;Acc:HGNC:8655]	2,608400e-02	0,5629215	1,0000000	7,807693e+00	4,540063e+00	6,173878e+00	6,500127e-02	8,405007e-01	4,527510e-01	13.6364	5.72113
1640	ENSG00000156463	0	1	1	nUU	2	SH3RF2	SH3 domain containing ring finger 2 [Source:HGNC Symbol;Acc:HGNC:26299]	2,156419e-02	0,5229010	1,0000000	6,174712e+00	4,080310e+00	5,127511e+00	6,500127e-02	7,284340e-01	3,967176e-01	12.9248	4.73079
1641	ENSG00000156475	1	1	1	UUD	3	PPP2R2B	protein phosphatase 2 regulatory subunit Bbeta [Source:HGNC Symbol;Acc:HGNC:9305]	3,926506e-02	0,5915210	1,0000000	2,832202e+01	2,051649e+01	2,441926e+01	1,592531e+01	1,271958e+01	1,432244e+01	1.70496	10.0968
1642	ENSG00000156508	0	1	1	nDD	2	EEF1A1	eukaryotic translation elongation factor 1 alpha 1 [Source:HGNC Symbol;Acc:HGNC:3189]	1,013722e-03	0,2227332	1,0000000	3,411554e+03	3,406829e+03	3,409191e+03	4,229178e+03	4,091614e+03	4,160396e+03	0.819439	751.204
1643	ENSG00000156642	0	1	0	nUn	1	NPTN	neuroplastin [Source:HGNC Symbol;Acc:HGNC:17867]	1,665308e-02	5,469903e-01	1,000000e+00	55,8275630	71,3767011	63,6021321	2,886057e+01	47,0680467	3,796431e+01	1.67531	25.6378
1644	ENSG00000156650	1	1	0	DDn	2	KAT6B	lysine acetyltransferase 6B [Source:HGNC Symbol;Acc:HGNC:17582]	4,684412e-02	1,000000e+00	1,000000e+00	109,6138989	72,8708993	91,2423991	1,372827e+02	132,2387978	1,347607e+02	0.67707	43.5183
1645	ENSG00000156675	0	1	0	nUn	1	RAB11FIP1	RAB11 family interacting protein 1 [Source:HGNC Symbol;Acc:HGNC:30265]	2,234258e-02	0,5267273	1,0000000	9,649900e+01	8,074417e+01	8,862158e+01	3,542569e+01	5,440841e+01	4,491705e+01	1.97301	43.7045
1646	ENSG00000156711	0	1	1	nUU	2	MAPK13	mitogen-activated protein kinase 13 [Source:HGNC Symbol;Acc:HGNC:6875]	3,627443e-02	0,5915210	1,0000000	1,057866e+02	1,457993e+02	1,257929e+02	7,936655e+01	7,738210e+01	7,837433e+01	1.60503	47.4186
1647	ENSG00000156804	1	1	0	DDn	2	FBXO32	F-box protein 32 [Source:HGNC Symbol;Acc:HGNC:16731]	9,312569e-03	3,627939e-01	1,000000e+00	207,5928030	90,5714017	149,0821023	2,902957e+02	203,6253353	2,469605e+02	0.603668	97.8784
1648	ENSG00000156970	1	1	0	UUn	2	BUB1B	BUB1 mitotic checkpoint serine/threonine kinase B [Source:HGNC Symbol;Acc:HGNC:1149]	6,882194e-03	2,939529e-01	1,000000e+00	5,4092520	2,2987665	3,8540093	1,300026e+00	0,0000000	6,500128e-01	5.92913	3.204
1649	ENSG00000157077	1	1	0	DDn	2	ZFYVE9	zinc finger FYVE-type containing 9 [Source:HGNC Symbol;Acc:HGNC:6775]	9,209525e-03	0,3603932	1,0000000	4,337607e+00	2,241297e+00	3,289452e+00	1,917537e+01	1,294371e+01	1,605954e+01	0.204829	12.7701
1650	ENSG00000157107	0	1	0	nUn	1	FCHO2	FCH domain only 2 [Source:HGNC Symbol;Acc:HGNC:25180]	2,264427e-02	0,5290928	1,0000000	4,745853e+00	7,068706e+00	5,907279e+00	2,795055e+00	2,073235e+00	2,434145e+00	2.42684	3.47313
1651	ENSG00000157306	0	1	0	nDn	1	ZFHX2-AS1	ZFHX2 antisense RNA 1 [Source:HGNC Symbol;Acc:HGNC:52658]	1,563906e-02	0,4509339	1,0000000	4,031423e+00	3,275742e+00	3,653583e+00	7,085138e+00	5,883505e+00	6,484322e+00	0.563449	2.83074
1652	ENSG00000157349	0	1	0	nUn	1	DDX19B	DEAD-box helicase 19B [Source:HGNC Symbol;Acc:HGNC:2742]	9,042409e-03	0,3580456	1,0000000	4,740750e+01	4,959588e+01	4,850169e+01	3,919577e+01	3,748633e+01	3,834105e+01	1.26501	10.1606
1653	ENSG00000157429	0	1	0	nDn	1	ZNF19	zinc finger protein 19 [Source:HGNC Symbol;Acc:HGNC:12981]	4,962018e-02	0,5915210	1,0000000	2,908748e+00	1,206852e+00	2,057800e+00	4,485088e+00	6,331772e+00	5,408430e+00	0.38048	3.35063
1654	ENSG00000157456	1	1	0	UUn	2	CCNB2	cyclin B2 [Source:HGNC Symbol;Acc:HGNC:1580]	2,345004e-03	1,328654e-01	1,000000e+00	9,1855223	20,4590222	14,8222722	3,120061e+00	5,7154057	4,417734e+00	3.35518	10.4045
1655	ENSG00000157500	0	1	0	nDn	1	APPL1	adaptor protein, phosphotyrosine interacting with PH domain and leucine zipper 1 [Source:HGNC Symbol;Acc:HGNC:24035]	4,122405e-02	9,594590e-01	1,000000e+00	43,1719546	27,0105068	35,0912307	4,836095e+01	62,3091285	5,533504e+01	0.634159	20.2438
1656	ENSG00000157570	0	1	0	nDn	1	TSPAN18	tetraspanin 18 [Source:HGNC Symbol;Acc:HGNC:20660]	8,175995e-03	3,333405e-01	1,000000e+00	12,9617925	5,2871630	9,1244778	1,690033e+01	26,5598263	2,173008e+01	0.419901	12.6056
1657	ENSG00000157851	0	1	0	nUn	1	DPYSL5	dihydropyrimidinase like 5 [Source:HGNC Symbol;Acc:HGNC:20637]	3,378005e-04	0,2165491	1,0000000	7,093264e+00	4,540063e+00	5,816664e+00	6,500127e-02	5,603338e-02	6,051733e-02	96.1157	5.75615
1658	ENSG00000157870	0	1	0	nUn	1	PRXL2B	peroxiredoxin like 2B [Source:HGNC Symbol;Acc:HGNC:28390]	4,726171e-03	0,2906595	1,0000000	3,995702e+01	4,384897e+01	4,190299e+01	1,423528e+01	2,022805e+01	1,723166e+01	2.43174	24.6713
1659	ENSG00000158019	1	1	0	UUn	2	BABAM2	BRISC and BRCA1 A complex member 2 [Source:HGNC Symbol;Acc:HGNC:1106]	1,516716e-02	0,4452547	1,0000000	8,915059e+01	1,022376e+02	9,569411e+01	5,960616e+01	6,953743e+01	6,457180e+01	1.48198	31.1223
1660	ENSG00000158092	0	1	1	nDD	2	NCK1	NCK adaptor protein 1 [Source:HGNC Symbol;Acc:HGNC:7664]	3,227839e-02	0,5915210	1,0000000	8,721142e+01	6,867564e+01	7,794353e+01	1,086171e+02	1,080884e+02	1,083528e+02	0.71935	30.4092
1661	ENSG00000158106	0	1	0	nDn	1	RHPN1	rhophilin Rho GTPase binding protein 1 [Source:HGNC Symbol;Acc:HGNC:19973]	8,354585e-03	0,3456984	1,0000000	2,413751e+01	2,270032e+01	2,341891e+01	4,478587e+01	3,625360e+01	4,051974e+01	0.577963	17.1008
1662	ENSG00000158457	0	1	1	nDU	2	TSPAN33	tetraspanin 33 [Source:HGNC Symbol;Acc:HGNC:28743]	6,462749e-03	0,3114706	1,0000000	1,780971e+01	2,166587e+01	1,973779e+01	4,153581e+01	3,479673e+01	3,816627e+01	0.517153	18.4285
1663	ENSG00000158525	0	1	0	nUn	1	CPA5	carboxypeptidase A5 [Source:HGNC Symbol;Acc:HGNC:15722]	1,130647e-02	4,193318e-01	1,000000e+00	47,6626544	22,5279121	35,0952832	2,431048e+01	11,4308113	1,787064e+01	1.96385	17.2246
1664	ENSG00000158545	0	1	0	nUn	1	ZC3H18	zinc finger CCCH-type containing 18 [Source:HGNC Symbol;Acc:HGNC:25091]	1,524026e-02	0,4457712	1,0000000	6,863626e+01	6,062996e+01	6,463311e+01	4,140581e+01	4,790854e+01	4,465718e+01	1.44732	19.9759
1665	ENSG00000158552	0	1	0	nDn	1	ZFAND2B	zinc finger AN1-type containing 2B [Source:HGNC Symbol;Acc:HGNC:25206]	4,189728e-02	0,5915210	1,0000000	8,139393e+01	7,062959e+01	7,601176e+01	1,208374e+02	9,632138e+01	1,085794e+02	0.700057	32.5676
1666	ENSG00000158604	0	1	0	nDn	1	TMED4	transmembrane p24 trafficking protein 4 [Source:HGNC Symbol;Acc:HGNC:22301]	3,064261e-02	0,5915210	1,0000000	1,088484e+02	1,186738e+02	1,137611e+02	1,515180e+02	1,345362e+02	1,430271e+02	0.795382	29.2659
1667	ENSG00000158636	0	1	0	nDn	1	EMSY	EMSY, BRCA2 interacting transcriptional repressor [Source:HGNC Symbol;Acc:HGNC:18071]	1,089513e-02	0,3835827	1,0000000	4,097763e+01	3,407921e+01	3,752842e+01	5,505608e+01	5,989969e+01	5,747788e+01	0.652919	19.9495
1668	ENSG00000158711	1	1	0	DDn	2	ELK4	ELK4, ETS transcription factor [Source:HGNC Symbol;Acc:HGNC:3326]	4,091950e-02	0,5915210	1,0000000	4,669307e+01	3,626304e+01	4,147805e+01	5,869615e+01	5,631355e+01	5,750485e+01	0.721297	16.0268
1669	ENSG00000158805	0	1	1	nDD	2	ZNF276	zinc finger protein 276 [Source:HGNC Symbol;Acc:HGNC:23330]	7,063964e-03	0,3212152	1,0000000	7,404551e+01	6,442292e+01	6,923422e+01	9,873693e+01	9,878685e+01	9,876189e+01	0.701022	29.5277
1670	ENSG00000158864	0	1	1	nUU	2	NDUFS2	NADH:ubiquinone oxidoreductase core subunit S2 [Source:HGNC Symbol;Acc:HGNC:7708]	3,741478e-02	0,5915210	1,0000000	1,525307e+02	1,886712e+02	1,706010e+02	1,186273e+02	1,281483e+02	1,233878e+02	1.38264	47.2131
1671	ENSG00000158869	0	1	0	nUn	1	FCER1G	Fc fragment of IgE receptor Ig [Source:HGNC Symbol;Acc:HGNC:3611]	3,230659e-02	0,5915210	1,0000000	6,072650e+00	2,815989e+00	4,444319e+00	1,105022e+00	5,043004e-01	8,046610e-01	5.52322	3.63966
1672	ENSG00000158987	0	1	0	nDn	1	RAPGEF6	Rap guanine nucleotide exchange factor 6 [Source:HGNC Symbol;Acc:HGNC:20655]	1,050715e-02	0,3762280	1,0000000	1,474786e+01	1,465464e+01	1,470125e+01	2,385547e+01	2,034012e+01	2,209779e+01	0.665281	7.39654
1673	ENSG00000159228	0	1	0	nUn	1	CBR1	carbonyl reductase 1 [Source:HGNC Symbol;Acc:HGNC:1548]	3,133427e-02	0,5915210	1,0000000	2,750553e+01	3,856180e+01	3,303367e+01	1,839536e+01	1,966772e+01	1,903154e+01	1.73573	14.0021
1674	ENSG00000159339	0	1	0	nUn	1	PADI4	peptidyl arginine deiminase 4 [Source:HGNC Symbol;Acc:HGNC:18368]	1,182850e-03	7,836651e-02	1,000000e+00	2,6535953	8,5054362	5,5795158	1,300026e-01	1,4568681	7,934353e-01	7.0321	4.78608
1675	ENSG00000159433	1	1	0	UUn	2	STARD9	StAR related lipid transfer domain containing 9 [Source:HGNC Symbol;Acc:HGNC:19162]	2,806653e-02	7,649858e-01	1,000000e+00	5,5113134	12,8730926	9,1922030	4,940097e+00	1,9051352	3,422616e+00	2.68572	5.76959
1676	ENSG00000159445	0	1	0	nUn	1	THEM4	thioesterase superfamily member 4 [Source:HGNC Symbol;Acc:HGNC:17947]	4,284794e-02	0,5915210	1,0000000	1,782501e+02	2,100498e+02	1,941500e+02	1,577581e+02	1,430532e+02	1,504057e+02	1.29084	43.7443
1677	ENSG00000159496	0	1	0	nUn	1	RGL4	ral guanine nucleotide dissociation stimulator like 4 [Source:HGNC Symbol;Acc:HGNC:31911]	4,386026e-02	0,5915210	1,0000000	7,353520e+01	9,672059e+01	8,512790e+01	5,908615e+01	5,754628e+01	5,831622e+01	1.45976	26.8117
1678	ENSG00000159640	0	1	0	nDn	1	ACE	angiotensin I converting enzyme [Source:HGNC Symbol;Acc:HGNC:2707]	1,889873e-04	0,2165491	1,0000000	5,103067e-02	5,746916e-02	5,424992e-02	3,185062e+00	4,650771e+00	3,917916e+00	0.0138466	3.86367
1679	ENSG00000159674	0	1	1	nDD	2	SPON2	spondin 2 [Source:HGNC Symbol;Acc:HGNC:11253]	1,669001e-02	5,478948e-01	1,000000e+00	43,7843228	28,1598901	35,9721064	7,501148e+01	46,5077128	6,075959e+01	0.59204	24.7875
1680	ENSG00000159840	1	1	0	UUn	2	ZYX	zyxin [Source:HGNC Symbol;Acc:HGNC:13200]	4,660336e-02	0,5915210	1,0000000	1,666152e+02	1,925791e+02	1,795971e+02	1,301975e+02	1,487686e+02	1,394831e+02	1.28759	40.1141
1681	ENSG00000159899	0	1	0	nDn	1	NPR2	natriuretic peptide receptor 2 [Source:HGNC Symbol;Acc:HGNC:7944]	3,944603e-02	0,5915210	1,0000000	3,010810e+00	3,505619e+00	3,258214e+00	5,135100e+00	4,314570e+00	4,724835e+00	0.689593	1.46662
1682	ENSG00000160007	0	1	0	nDn	1	ARHGAP35	Rho GTPase activating protein 35 [Source:HGNC Symbol;Acc:HGNC:4591]	4,801919e-02	0,5915210	1,0000000	3,577250e+01	2,591859e+01	3,084555e+01	4,855595e+01	4,342587e+01	4,599091e+01	0.670688	15.1454
1683	ENSG00000160013	1	1	1	UUU	3	PTGIR	prostaglandin I2 receptor [Source:HGNC Symbol;Acc:HGNC:9602]	3,528212e-07	8,828405e-05	2,057018e-02	5,1030679	22,0681588	13,5856134	3,900077e-01	2,0172020	1,203605e+00	11.2874	12.382
1684	ENSG00000160014	0	1	0	nUn	1	CALM3	calmodulin 3 [Source:HGNC Symbol;Acc:HGNC:1449]	1,003266e-03	6,946840e-02	1,000000e+00	158,0930442	265,7374120	211,9152281	9,659190e+01	126,0751250	1,113335e+02	1.90343	100.582
1685	ENSG00000160072	0	1	0	nDn	1	ATAD3B	ATPase family, AAA domain containing 3B [Source:HGNC Symbol;Acc:HGNC:24007]	3,406905e-02	0,5915210	1,0000000	5,169407e+01	5,787144e+01	5,478276e+01	6,831633e+01	6,505476e+01	6,668555e+01	0.821509	11.9028
1686	ENSG00000160183	1	1	0	UUn	2	TMPRSS3	transmembrane serine protease 3 [Source:HGNC Symbol;Acc:HGNC:11877]	2,037400e-03	1,199843e-01	1,000000e+00	5,9195588	15,9764275	10,9479931	2,340046e+00	3,1378698	2,738958e+00	3.99714	8.20904
1687	ENSG00000160185	0	1	0	nDn	1	UBASH3A	ubiquitin associated and SH3 domain containing A [Source:HGNC Symbol;Acc:HGNC:12462]	3,332021e-02	0,5915210	1,0000000	6,210433e+01	6,223910e+01	6,217171e+01	8,313662e+01	1,141400e+02	9,863831e+01	0.6303	36.4666
1688	ENSG00000160191	0	1	0	nUn	1	PDE9A	phosphodiesterase 9A [Source:HGNC Symbol;Acc:HGNC:8795]	4,857538e-04	0,2165491	1,0000000	9,134491e+00	1,063179e+01	9,883142e+00	2,535050e+00	2,409435e+00	2,472242e+00	3.99764	7.4109
1689	ENSG00000160216	0	1	0	nUn	1	AGPAT3	1-acylglycerol-3-phosphate O-acyltransferase 3 [Source:HGNC Symbol;Acc:HGNC:326]	9,885013e-03	0,3645390	1,0000000	5,475591e+01	5,580255e+01	5,527923e+01	3,893576e+01	4,365001e+01	4,129288e+01	1.33871	13.9863
1690	ENSG00000160218	0	1	0	nDn	1	TRAPPC10	trafficking protein particle complex 10 [Source:HGNC Symbol;Acc:HGNC:11868]	6,783612e-03	0,3169056	1,0000000	1,164010e+02	1,179842e+02	1,171926e+02	1,584081e+02	1,456308e+02	1,520194e+02	0.770905	34.8269
1691	ENSG00000160285	0	1	1	nDD	2	LSS	lanosterol synthase [Source:HGNC Symbol;Acc:HGNC:6708]	5,585005e-03	0,2958839	1,0000000	3,863022e+01	4,384897e+01	4,123959e+01	5,908615e+01	6,146862e+01	6,027739e+01	0.684164	19.0378
1692	ENSG00000160326	0	1	0	nUn	1	SLC2A6	solute carrier family 2 member 6 [Source:HGNC Symbol;Acc:HGNC:11011]	2,395646e-02	0,5399977	1,0000000	7,909754e+00	4,769940e+00	6,339847e+00	2,535050e+00	1,849102e+00	2,192076e+00	2.89217	4.14777
[truncated: 1,293 more rows]

## Sheet: I (868)
Supplementary Data 1. Differential gene expression analysis of T cells from NI and I TDLNs, and tumor. Differentially expressed genes table (DEGs, fold change 1.2, p<0.05) between Tregs and Tconvs in NI (2985) TDLNs, I (868) TDLNs and tumors (1800).
[truncated: 869 more rows]

[truncated: 1 more sheets: T (1800)]
