# Supplementary material for: Tumor invasion in draining lymph nodes is associated with Treg accumulation in breast cancer patients
Source: Nat Commun. 2020 Jun 29;11:3272. doi: 10.1038/s41467-020-17046-2 (PMC7324591; doi:10.1038/s41467-020-17046-2)
Supplement: Supplementary file 5 — Supplementary Data 2 [file 41467_2020_17046_MOESM5_ESM.xlsx]

## Sheet: IPA NI
Supplementary Data 2. Canonical Pathway Analysis of T cells from NI and I TDLNs, and tumor. Canonical Ingenuity Pathway (IPA) table of differentially expressed genes (DEGs, fold change 1.2, p<0.05) between Tregs and Tconvs in NI (2985) TDLNs, I (868) TDLNs and tumors (1800).
© 2000-2019 QIAGEN. All rights reserved.
Ingenuity Canonical Pathways	-log(p-value)	Ratio	z-score	Molecules
Molecular Mechanisms of Cancer	1,39E01	2,61E-01	#NUM!	RAP2B,WNT10B,PIK3R1,SUV39H1,TAB2,SOS2,HRAS,CDKN2C,KRAS,MAPK13,ITGA3,GNA15,CCND3,PLCB1,GNA13,HIPK2,PRKD3,CASP10,ITGA4,ATM,AKT2,ITGA5,FGFR2,TCF3,RASGRF2,E2F1,CFLAR,WNT1,CAMK2G,MAP2K6,RAP1B,FYN,LRP6,CTNNA1,PSEN2,CHEK1,WNT7A,HHAT,CDK17,SOS1,E2F5,PRKCE,PMAIP1,RHOC,BAK1,SIN3A,FADD,FOS,GNAI3,ARHGEF5,CCNE1,CDK20,PSEN1,CDKN2A,PRKACB,MAPK1,FZD3,SMAD3,PIK3R4,PTK2,MYC,TGFBR2,CDK8,SUFU,SMAD1,TAB1,E2F2,CDC25A,…
Th1 and Th2 Activation Pathway	1,35E01	3,32E-01	#NUM!	CCR3,CD40LG,HLA-DOA,CCR5,TNFRSF4,IL12RB1,TGFBR3,HAVCR2,PIK3R1,HLA-DQB1,PIK3R4,TGFBR2,CCR8,TIMD4,HLA-DPA1,IL2RB,ATM,STAT6,DLL1,HAVCR1,FGFR2,IL12RB2,ACVR1B,IRF1,CD40,PTPN11,GFI1,IL10RA,CXCR6,VAV1,JAG1,MAP2K6,TNFSF4,HLA-DQA1,PIK3R5,PSEN2,NFATC1,NFIL3,HLA-DQB2,HLA-DRB1,IL2,HLA-DMA,HLA-DRA,HLA-DMB,HLA-DPB1,ACVR1C,IFNG,TNFSF11,PIK3C2A,CXCR4,IKZF1,ACVR1,STAT4,CD80,LTA,S1PR1,NFATC2,IL2RA,PIK3CB,ACVR2A,HL…
Th2 Pathway	1,26E01	3,49E-01	-0,333	CCR3,CCR5,HLA-DOA,TNFRSF4,IL12RB1,PIK3R1,TGFBR3,HLA-DQB1,PIK3R4,TGFBR2,CCR8,TIMD4,HLA-DPA1,ATM,IL2RB,STAT6,DLL1,HAVCR1,FGFR2,IL12RB2,ACVR1B,PTPN11,CD40,GFI1,CXCR6,VAV1,JAG1,TNFSF4,HLA-DQA1,PIK3R5,PSEN2,HLA-DQB2,HLA-DRB1,IL2,HLA-DMA,HLA-DRA,HLA-DMB,HLA-DPB1,ACVR1C,IFNG,PIK3C2A,CXCR4,IKZF1,ACVR1,STAT4,CD80,S1PR1,NFATC2,IL2RA,PIK3CB,ACVR2A,HLA-DRB5,PSEN1
T Cell Exhaustion Signaling Pathway	1,08E01	3,08E-01	0,781	RAP2B,HLA-DOA,MAPK1,IL12RB1,SMAD3,HAVCR2,PIK3R1,TGFBR3,HRAS,KRAS,HLA-DQB1,EOMES,BCL6,PIK3R4,TGFBR2,PDCD1,PRDM1,ATM,AKT2,FGFR2,LAG3,IL12RB2,ACVR1B,PTPN11,PTPA,PPP2R2B,IL10RA,TCF7,RAP1B,BATF,HLA-DQA1,PIK3R5,CTLA4,NFATC1,HLA-DMA,HLA-DRA,HLA-DMB,AKT3,PPP2R5C,HLA-DPB1,ACVR1C,BTLA,IFNG,IRF4,PIK3C2A,ACVR1,MGAT5,STAT4,FOS,RRAS2,CD80,FCER1G,NFATC2,PIK3CB,ACVR2A,HLA-DRB5
Huntington's Disease Signaling	1,05E01	2,74E-01	-2,592	MAPK1,HSPA14,SGK1,PIK3R1,CLTB,SOS2,HRAS,PIK3R4,CDK5R1,NSF,CTSD,GNA15,HDAC7,PLCB1,PRKD3,NAPA,POLR2L,CASP10,ATM,AKT2,HDAC4,ATP5F1A,IFT57,DNM3,POLR2H,FGFR2,POLR2K,CREB3L4,VAMP2,STX1A,BCL2L1,PTPN11,CLTA,PRKCD,CLTCL1,HTT,GNB2,PSME4,PRKCH,SNCA,CAPN11,PACSIN1,PIK3R5,CASP4,GNG7,CDK5,SOS1,NTRK1,CASP1,PRKCE,AKT3,GNG5,PRKCA,POLR2J2/POLR2J3,SDHA,HDAC9,PIK3C2A,GLS,BAX,HIP1,ZDHHC17,SIN3A,PSMA8,PRKCI,HAP1,STX16…
p53 Signaling	9,35E00	3,45E-01	0,898	CDKN2A,GADD45G,PIK3R1,PLAGL1,PIAS1,PIK3R5,HIF1A,PIK3R4,PTEN,BCL2,CHEK1,KAT2B,GADD45A,COQ8A,AKT3,HIPK2,TNFRSF10A,CHEK2,ATM,HDAC9,PMAIP1,AKT2,TP53INP1,PIK3C2A,MED1,TNFRSF10B,FGFR2,BAX,BIRC5,TP53BP2,BCL2L1,PCNA,PTPN11,E2F1,SIRT1,PIK3CB,ATR,PIDD1,CDK2
B Cell Receptor Signaling	9,13E00	2,84E-01	-2,774	RAP2B,MAPK1,PIK3R1,SOS2,HRAS,KRAS,MAPK13,MAP3K4,PIK3R4,BCL6,PTEN,PTK2,IKBKG,ATM,MAP3K2,MAP3K14,AKT2,MAP3K13,FGFR2,CD79A,CREB3L4,MALT1,TCF3,BCL2L1,NFKBID,PTPN11,INPP5F,PIK3AP1,VAV1,INPP5K,BCL2A1,CAMK2G,RAP1B,MAP2K6,CAMK4,PTK2B,POU2F2,PIK3R5,NFATC1,IGHG3,NFKBIA,SOS1,IGHM,AKT3,PIK3C2A,MAP3K6,CD79B,CALM1 (includes others),RRAS2,VAV3,PAG1,NFATC2,MAP3K8,PIK3CB,MAP3K3
HGF Signaling	8,93E00	3,31E-01	-4,003	CDKN2A,RAP2B,RAP1B,MAPK1,PIK3R1,SOS2,PIK3R5,HRAS,KRAS,MAP3K4,PIK3R4,PTK2,ITGA3,ELF3,SOS1,PRKCE,AKT3,PRKD3,ITGA4,MAP3K2,PRKCA,ATM,MAP3K14,PXN,AKT2,PIK3C2A,MAP3K6,MAP3K13,FGFR2,ITGA5,FOS,PRKCI,RRAS2,PTPN11,PRKCD,PIK3CB,MAP3K8,PRKCH,MAP3K3,CDK2
Glioma Signaling	8,81E00	3,28E-01	-2,921	CDKN2A,RAP2B,RAP1B,CAMK4,CAMK1,MAPK1,PIK3R1,SUV39H1,SOS2,PIK3R5,CDKN2C,HRAS,KRAS,PIK3R4,E2F3,PTEN,SOS1,E2F5,PRKCE,AKT3,PRKD3,E2F2,PRKCA,ATM,RBL2,AKT2,PIK3C2A,CDK6,FGFR2,PDGFB,SIN3A,CALM1 (includes others),PRKCI,RRAS2,PTPN11,PRKCD,E2F1,PIK3CB,PRKCH,CAMK2G
Role of NFAT in Regulation of the Immune Response	8,75E00	2,8E-01	-1,443	RAP2B,HLA-DOA,MAPK1,CSNK1G1,PIK3R1,SOS2,HRAS,KRAS,HLA-DQB1,PIK3R4,IKBKG,GNA15,PLCB1,GNA13,ATM,ITK,AKT2,CSNK1G2,ITPR2,FGFR2,CD79A,NFKBID,PTPN11,GNAO1,GNB2,RAP1B,FYN,CAMK4,HLA-DQA1,PIK3R5,GNG7,NFATC1,NFKBIA,HLA-DRB1,HLA-DMA,SOS1,HLA-DRA,HLA-DMB,AKT3,GNG5,AKAP5,PIK3C2A,CD79B,MEF2A,GNAI3,FOS,CALM1 (includes others),RRAS2,CD80,MEF2D,FCER1G,NFATC2,PIK3CB,HLA-DRB5
NF-κB Activation by Viruses	8,71E00	3,58E-01	-2,959	RAP2B,RAP1B,CCR5,MAPK1,PIK3R1,PIK3R5,HRAS,KRAS,PIK3R4,ITGA3,IKBKG,NFKBIA,PRKCE,AKT3,PRKD3,ITGA4,PRKCA,ATM,CR2,MAP3K14,AKT2,PIK3C2A,ITGA6,FGFR2,ITGA5,NFKBID,PRKCI,RRAS2,PTPN11,PRKCD,PIK3CB,ITGA1,PRKCH,CXCR5
iCOS-iCOSL Signaling in T Helper Cells	8,47E00	3,2E-01	-0,169	HLA-DOA,CD40LG,CAMK4,PIK3R1,HLA-DQA1,PIK3R5,TRAT1,HLA-DQB1,PLEKHA4,PIK3R4,NFATC1,PTEN,IKBKG,HLA-DRB1,NFKBIA,IL2,HLA-DMA,HLA-DRA,HLA-DMB,AKT3,ATM,ITK,IL2RB,AKT2,PIK3C2A,ITPR2,FGFR2,CALM1 (includes others),NFKBID,CD40,PTPN11,CD80,GRAP2,FCER1G,NFATC2,PIK3CB,IL2RA,VAV1,HLA-DRB5,CAMK2G
PKCθ Signaling in T Lymphocytes	8,27E00	2,87E-01	-2,064	CACNA1I,RAP2B,RAP1B,FYN,HLA-DOA,MAPK1,PIK3R1,SOS2,HLA-DQA1,PIK3R5,HRAS,KRAS,MAP3K4,HLA-DQB1,PIK3R4,NFATC1,IKBKG,HLA-DRB1,NFKBIA,IL2,HLA-DMA,HLA-DRA,SOS1,HLA-DMB,ATM,MAP3K2,MAP3K14,PIK3C2A,MAP3K6,MAP3K13,FGFR2,CACNA1C,MALT1,NFKBID,FOS,RRAS2,PTPN11,CD80,GRAP2,VAV3,FCER1G,NFATC2,PIK3CB,MAP3K8,VAV1,MAP3K3,HLA-DRB5,CAMK2G
Virus Entry via Endocytic Pathways	8,16E00	3,22E-01	#NUM!	RAP2B,RAP1B,FLNB,FYN,PIK3R1,CLTB,PIK3R5,HRAS,KRAS,AP1B1,PIK3R4,CD55,ITGA3,FLNA,PRKCE,ACTG2,PRKD3,ITGA4,PRKCA,ATM,PIK3C2A,AP1M1,ITGA6,FGFR2,ITGA5,AP2S1,AP1S1,PRKCI,RRAS2,ACTA2,PTPN11,PRKCD,CLTA,CLTCL1,TFRC,PIK3CB,ITGA1,PRKCH
Cell Cycle Control of Chromosomal Replication	8,12E00	4,29E-01	#NUM!	MCM5,CDC45,ORC2,CDT1,CDC6,POLE,CDK6,ORC6,CDK14,MCM4,MCM3,PCNA,CDK8,MCM2,CDK5,CDK20,CDK17,TOP2A,ORC4,CHEK2,CDK2,DBF4,MCM7,ORC1
T Helper Cell Differentiation	8,06E00	3,84E-01	#NUM!	IL6ST,IFNG,STAT6,CD40LG,HLA-DOA,IL12RB1,IL21R,HLA-DQA1,FOXP3,IL12RB2,HLA-DQB1,BCL6,STAT4,TGFBR2,HLA-DRB1,CD80,CD40,IL2,HLA-DMA,HLA-DRA,HLA-DMB,IL10RA,FCER1G,IL2RA,CXCR5,TNFRSF1B,TNF,HLA-DRB5
IL-4 Signaling	7,97E00	3,44E-01	#NUM!	RAP2B,RAP1B,HLA-DOA,PIK3R1,SOS2,HLA-DQA1,PIK3R5,HRAS,KRAS,HLA-DQB1,PIK3R4,NR3C1,NFATC1,HLA-DRB1,HLA-DMA,HLA-DRA,SOS1,HLA-DMB,AKT3,ATM,STAT6,AKT2,IRF4,PIK3C2A,FGFR2,RRAS2,PTPN11,INPP5F,NFATC2,NR3C2,PIK3CB,INPP5K,HLA-DRB5
Neuregulin Signaling	7,76E00	3,44E-01	-1,890	RAP2B,RAP1B,MAPK1,PIK3R1,SOS2,HRAS,KRAS,CDK5R1,PTEN,MYC,ITGA3,CDK5,SOS1,AKT3,PRKCE,ERRFI1,ERBB2,PRKD3,ITGA4,PRKCA,MATK,AKT2,ERBIN,HBEGF,ITGA5,AREG,RRAS2,PRKCI,PTPN11,PRKCD,PRKCH,PSEN1
IL-7 Signaling Pathway	7,76E00	3,44E-01	-2,117	FYN,MAPK1,PIK3R1,SOS2,PIK3R5,MAPK13,PIK3R4,BCL6,NFATC1,BCL2,IL7R,MYC,PTK2,CCND3,FOXO3,SOS1,AKT3,IGHM,MCL1,ATM,CDC25A,IFNG,AKT2,PIK3C2A,FGFR2,BAX,IL7,BAK1,PTPN11,PIK3CB,CXCR5,CDK2
Th1 Pathway	7,71E00	2,99E-01	-0,174	MAP2K6,CCR5,HLA-DOA,CD40LG,IL12RB1,PIK3R1,HAVCR2,HLA-DQA1,PIK3R5,PSEN2,HLA-DQB1,PIK3R4,NFATC1,NFIL3,HLA-DRB1,HLA-DQB2,IL2,HLA-DMA,HLA-DRA,HLA-DMB,HLA-DPB1,HLA-DPA1,ATM,IFNG,TNFSF11,DLL1,PIK3C2A,FGFR2,IL12RB2,IRF1,STAT4,CD40,PTPN11,CD80,LTA,IL10RA,NFATC2,PIK3CB,VAV1,HLA-DRB5,PSEN1
Apelin Endothelial Signaling Pathway	7,71E00	3,07E-01	-3,569	RAP2B,RAP1B,CAMK4,MAPK1,PIK3R1,SMAD3,PIK3R5,HRAS,KRAS,HIF1A,NOS3,PIK3R4,PRKAG1,PRKAA1,PRKCE,PLCB1,AKT3,GNA13,KLF2,PRKD3,PRKCA,ATM,AKT2,HDAC4,PIK3C2A,ADCY3,MEF2A,FGFR2,CALM1 (includes others),GNAI3,FOS,PRKCI,RRAS2,PTPN11,MEF2D,PRKCD,GNAO1,PIK3CB,PRKCH
Chronic Myeloid Leukemia Signaling	7,63E00	3,19E-01	#NUM!	CDKN2A,RAP2B,RAP1B,MAPK1,PIK3R1,SUV39H1,SMAD3,SOS2,PIK3R5,HRAS,KRAS,PIK3R4,E2F3,TGFBR2,MYC,IKBKG,HDAC7,SOS1,E2F5,SMAD4,AKT3,E2F2,ATM,HDAC9,RBL2,AKT2,HDAC4,PIK3C2A,CDK6,FGFR2,SIN3A,BCL2L1,RRAS2,PTPN11,E2F1,PIK3CB
Breast Cancer Regulation by Stathmin1	7,63E00	2,59E-01	#NUM!	PRKACB,RAP2B,CAMK1,MAPK1,PIK3R1,SOS2,HRAS,KRAS,PIK3R4,TUBB,STMN1,PLCB1,GNA13,PPP1CA,PRKD3,E2F2,ATM,ITPR2,FGFR2,PTPN11,PTPA,PRKCD,E2F1,PPP2R2B,GNB2,UHMK1,PRKCH,CDK2,CAMK2G,RAP1B,CAMK4,PIK3R5,PPP1CB,E2F3,GNG7,PRKAG1,PPP1CC,SOS1,E2F5,PRKCE,PPP2R5C,GNG5,PRKCA,ARHGEF12,PIK3C2A,ADCY3,TUBA4A,ARHGEF5,CALM1 (includes others),GNAI3,CCNE1,RRAS2,PRKCI,TUBA1A,PIK3CB
Role of Macrophages, Fibroblasts and Endothelial Cells in Rheumatoid Arthritis	7,48E00	2,29E-01	#NUM!	RAP2B,WNT10B,MAPK1,FZD3,PIK3R1,IL32,HRAS,LTB,KRAS,PLCH2,PIK3R4,CEBPG,IL1R2,MYC,IKBKG,TRAF4,PLCB1,TRAF5,PLCL1,PRKD3,ATM,MAP3K14,AKT2,FGFR2,PLCL2,CREB3L4,TCF3,IL7,PDGFB,NFKBID,PTPN11,PRKCD,GNAO1,PRKCH,TNF,WNT1,CAMK2G,IL6ST,MAP2K6,RAP1B,CAMK4,PDIA3,LRP6,CEBPD,PIK3R5,CCL5,NFATC1,NFKBIA,WNT7A,IGHG3,F2RL1,CEBPA,PRKCE,AKT3,TNFRSF1B,TRAF1,PRKCA,TNFSF11,PIK3C2A,DAAM1,IRAK3,IL1R1,CEBPB,FOS,CALM1 (includes …
VEGF Signaling	7,31E00	3,15E-01	-1,414	RAP2B,RAP1B,PTK2B,MAPK1,PIK3R1,SOS2,PIK3R5,HRAS,KRAS,HIF1A,NOS3,PIK3R4,EIF2B2,BCL2,PTK2,FOXO3,SOS1,AKT3,ACTG2,VCL,PRKCA,ATM,SH2D2A,PXN,AKT2,PIK3C2A,YWHAE,FLT4,FGFR2,BCL2L1,RRAS2,ACTA2,PTPN11,PIK3CB,ACTN4
Hereditary Breast Cancer Signaling	7,26E00	2,83E-01	#NUM!	PBRM1,RAP2B,RAP1B,ARID1A,GADD45G,PIK3R1,PIK3R5,HRAS,KRAS,DDB2,PIK3R4,CHEK1,PTEN,RAD51,GADD45A,XPC,HDAC7,AKT3,POLR2L,CHEK2,ATM,POLR2J2/POLR2J3,HDAC9,AKT2,HDAC4,PIK3C2A,WEE1,CDK6,FGFR2,POLR2H,POLR2K,SMARCD3,NBN,CCNB1,RRAS2,PTPN11,SMARCA2,E2F1,BRCA2,PIK3CB,ATR,FANCA,RFC3
NF-κB Signaling	7,02E00	2,62E-01	-0,866	RAP2B,PRKACB,CD40LG,TGFBR3,PIK3R1,TAB2,HRAS,KRAS,PIK3R4,IL1R2,TGFBR2,IKBKG,TNIP1,TRAF5,TAB1,ATM,MAP3K14,AKT2,FGFR2,TBK1,MALT1,NFKBID,PTPN11,CD40,TNF,MAP2K6,RAP1B,UBE2N,PIK3R5,TANK,NFKBIA,NTRK1,AKT3,CSNK2B,TNFRSF1B,TNFSF11,PIK3C2A,FLT4,IL1R1,IRAK3,FADD,RRAS2,TLR5,LTA,PELI1,FCER1G,MAP3K8,PIK3CB,MAP3K3
RANK Signaling in Osteoclasts	7,01E00	3,17E-01	-2,556	MAP2K6,CAMK4,PTK2B,MAPK1,PIK3R1,TAB2,PIK3R5,MAPK13,MAP3K4,PIK3R4,NFATC1,IKBKG,NFKBIA,AKT3,TRAF5,MAP3K2,ATM,MAP3K14,AKT2,TNFSF11,MAP3K6,PIK3C2A,MAP3K13,FGFR2,GSN,CALM1 (includes others),NFKBID,FOS,PTPN11,NFATC2,PIK3CB,MAP3K8,MAP3K3
p70S6K Signaling	6,93E00	2,86E-01	-2,920	RAP2B,RAP1B,YWHAH,F2R,MAPK1,PDIA3,PIK3R1,SOS2,PIK3R5,HRAS,KRAS,PLCH2,PIK3R4,F2RL1,SOS1,PRKCE,PLCB1,AKT3,PPP2R5C,PLCL1,PRKD3,PRKCA,ATM,AKT2,PIK3C2A,YWHAE,CD79B,FGFR2,CD79A,PLCL2,GNAI3,PRKCI,RRAS2,PTPN11,PTPA,MAPT,PRKCD,PPP2R2B,PIK3CB,PRKCH
Prolactin Signaling	6,84E00	3,3E-01	-3,780	RAP2B,RAP1B,FYN,MAPK1,PIK3R1,SOS2,PIK3R5,HRAS,KRAS,PIK3R4,NR3C1,MYC,SOS1,PRKCE,SOCS2,PRKD3,PRKCA,ATM,PIK3C2A,FGFR2,CEBPB,IRF1,FOS,RRAS2,PRKCI,PTPN11,PRKCD,PRKCH,PIK3CB,TCF7
ERK5 Signaling	6,7E00	3,62E-01	-1,633	SH2D2A,RAP2B,IL6ST,RAP1B,YWHAE,YWHAH,SGK1,MEF2A,RPS6KA3,HRAS,KRAS,CREB3L4,MYC,FOS,RRAS2,PTPN11,MEF2D,NTRK1,FOXO3,RPS6KA4,MAP3K8,GNA13,MAP3K3,ELK4,MAP3K2
Glioblastoma Multiforme Signaling	6,64E00	2,65E-01	-3,244	CDKN2A,RAP2B,RAP1B,WNT10B,MAPK1,FZD3,PDIA3,PIK3R1,SOS2,PIK3R5,NF2,HRAS,KRAS,PLCH2,PIK3R4,E2F3,PTEN,MYC,WNT7A,RHOT1,SOS1,E2F5,PLCB1,AKT3,PLCL1,E2F2,ATM,AKT2,PIK3C2A,ITPR2,RHOC,CDK6,FGFR2,PLCL2,TCF3,PDGFB,CCNE1,RRAS2,WNT10A,PTPN11,PRKCD,E2F1,PIK3CB,CDK2,WNT1
PI3K Signaling in B Lymphocytes	6,44E00	2,81E-01	-1,715	RAP2B,RAP1B,FYN,CAMK4,MAPK1,PDIA3,PIK3R1,HRAS,KRAS,PLEKHA4,PLCH2,NFATC1,PTEN,IKBKG,NFKBIA,FOXO3,PLCB1,AKT3,PLCL1,CR2,AKT2,CD79B,ITPR2,CD79A,MALT1,PLCL2,CALM1 (includes others),NFKBID,FOS,PRKCI,RRAS2,CD40,VAV3,NFATC2,PIK3CB,PIK3AP1,VAV1,CAMK2G
Fc Epsilon RI Signaling	6,22E00	2,83E-01	-3,087	RAP2B,RAP1B,MAP2K6,FYN,MAPK1,PIK3R1,SOS2,PIK3R5,HRAS,KRAS,MAPK13,PIK3R4,SOS1,PRKCE,AKT3,PRKD3,PLA2G12A,PRKCA,ATM,AKT2,PIK3C2A,PLA2G4C,FGFR2,PRKCI,RRAS2,PTPN11,INPP5F,GRAP2,VAV3,PRKCD,FCER1G,PIK3CB,PRKCH,VAV1,INPP5K,TNF
Small Cell Lung Cancer Signaling	6,19E00	3,22E-01	-0,688	SUV39H1,PIK3R1,PIK3R5,PIK3R4,PTEN,BCL2,PTK2,MYC,IKBKG,NFKBIA,TRAF4,AKT3,TRAF5,TRAF1,ATM,AKT2,PIK3C2A,CDK6,FGFR2,SIN3A,BCL2L1,NFKBID,CCNE1,PTPN11,E2F1,CKS1B,PIK3CB,CDK2
Glucocorticoid Receptor Signaling	6,17E00	2,13E-01	#NUM!	RAP2B,PRKACB,MAPK1,HSPA14,YWHAH,SGK1,PIK3R1,SMAD3,SOS2,HRAS,KRAS,MAPK13,PIK3R4,IL1R2,TGFBR2,IKBKG,BAG1,PRKAA1,POLR2L,TAB1,ATM,MAP3K14,AKT2,MED1,KRT23,POLR2H,FGFR2,POLR2K,SMARCD3,TAF4B,NFKBID,BCL2L1,PTPN11,SMARCA2,KRT19,KRT18,NR3C2,TNF,ESR1,PBRM1,RAP1B,ARID1A,POU2F2,PIK3R5,CCL5,NR3C1,NFATC1,PRKAG1,BCL2,KAT2B,NFKBIA,PCK2,IL2,ANXA1,FOXO3,SOS1,CEBPA,SMAD4,AKT3,FKBP5,ADRB2,POLR2J2/POLR2J3,IFNG,CCNH,PI…
FAK Signaling	6,16E00	2,99E-01	#NUM!	RAP2B,RAP1B,FYN,CAPN11,MAPK1,HMMR,PIK3R1,SOS2,PIK3R5,HRAS,KRAS,PIK3R4,PTEN,PTK2,ITGA3,SOS1,AKT3,VCL,ACTG2,ITGA4,ATM,AKT2,PXN,PIK3C2A,ASAP1,FGFR2,ITGA5,GIT2,RRAS2,PTPN11,ACTA2,PIK3CB
Tec Kinase Signaling	6,14E00	2,57E-01	-3,000	FYN,PTK2B,PIK3R1,PIK3R5,PIK3R4,GNG7,PTK2,ITGA3,YES1,GNA15,RHOT1,PRKCE,ACTG2,GNA13,GNG5,TNFRSF10A,PRKD3,ITGA4,PRKCA,ATM,ITK,STAT6,PIK3C2A,RHOC,TNFRSF10B,FGFR2,ITGA5,FADD,TEC,STAT4,GNAI3,FOS,PRKCI,ACTA2,PTPN11,VAV3,PRKCD,GNAO1,FCER1G,GNB2,PIK3CB,PRKCH,VAV1,TNF
ERK/MAPK Signaling	6,12E00	2,44E-01	-1,857	PRKACB,RAP2B,YWHAH,MAPK1,PIK3R1,SOS2,HRAS,KRAS,PIK3R4,PTK2,MYC,ITGA3,ELF3,PPP1CA,ATM,ITGA4,PLA2G12A,FGFR2,ITGA5,CREB3L4,PTPN11,PTPA,PRKCD,PPP2R2B,DUSP4,ESR1,HSPB1,RAP1B,FYN,PTK2B,DUSP6,PIK3R5,PPP1CB,PRKAG1,NFATC1,EIF4EBP1,PPP1CC,SOS1,PRKCE,PPP2R5C,PRKCA,PXN,PIK3C2A,PLA2G4C,MKNK2,FOS,PRKCI,RRAS2,RPS6KA4,PIK3CB
CD28 Signaling in T Helper Cells	6,06E00	2,76E-01	-2,353	FYN,HLA-DOA,CAMK4,PIK3R1,HLA-DQA1,PIK3R5,HLA-DQB1,PIK3R4,CTLA4,NFATC1,IKBKG,HLA-DRB1,NFKBIA,IL2,HLA-DMA,HLA-DRA,HLA-DMB,AKT3,ATM,ITK,AKT2,PIK3C2A,ARPC5L,ITPR2,FGFR2,MALT1,CALM1 (includes others),NFKBID,FOS,PTPN11,CD80,GRAP2,FCER1G,NFATC2,PIK3CB,VAV1,HLA-DRB5
PI3K/AKT Signaling	6,04E00	2,79E-01	-1,061	RAP2B,RAP1B,YWHAH,MAPK1,PIK3R1,SOS2,HRAS,KRAS,NOS3,PTEN,EIF4EBP1,BCL2,IKBKG,ITGA3,NFKBIA,FOXO3,SOS1,AKT3,PPP2R5C,ITGA4,THEM4,MCL1,RHEB,AKT2,YWHAE,ITGA5,NFKBID,BCL2L1,RRAS2,INPP5F,PTPA,LIMS1,PPP2R2B,PIK3CB,MAP3K8,INPP5K
NRF2-mediated Oxidative Stress Response	5,94E00	2,43E-01	-1,460	RAP2B,MAPK1,PIK3R1,HRAS,KRAS,PIK3R4,GSTM2,KEAP1,GCLM,UBE2E3,ACTG2,TXN,PRKD3,CBR1,ATM,DNAJB12,FGFR2,MAFF,DNAJB14,BACH1,PTPN11,ACTA2,RBX1,PRKCD,DNAJC18,PRKCH,SQSTM1,ENC1,GSTP1,RAP1B,MAP2K6,AKR7A2,PRDX1,PIK3R5,DNAJC10,HMOX1,PRKCE,FKBP5,PRKCA,PIK3C2A,GSTA4,NQO1,SOD1,GSTO1,FOS,PRKCI,RRAS2,MGST2,PIK3CB
Germ Cell-Sertoli Cell Junction Signaling	5,89E00	2,5E-01	#NUM!	RAP2B,RAP1B,MAP2K6,MAPK1,PIK3R1,MYO7A,PIK3R5,CTNNA1,AFDN,HRAS,KRAS,MAP3K4,PIK3R4,TUBB,TGFBR2,PTK2,ITGA3,RHOT1,KEAP1,ACTG2,VCL,MAP3K2,ATM,MAP3K14,PXN,PIK3C2A,MAP3K6,RHOC,MAP3K13,ITGA6,TUBA4A,FGFR2,LAMC3,GSN,TUBA1A,RRAS2,ACTA2,PTPN11,ZYX,PIK3CB,MAP3K8,ACTN4,TNF,MAP3K3,NECTIN2
Role of NFAT in Cardiac Hypertrophy	5,88E00	2,35E-01	-2,771	PRKACB,RAP2B,CAMK1,MAPK1,PIK3R1,SOS2,HRAS,KRAS,MAPK13,PIK3R4,PLCH2,TGFBR2,HDAC7,PLCB1,PLCL1,PRKD3,ATM,AKT2,HDAC4,ITPR2,FGFR2,CACNA1C,PLCL2,PTPN11,PRKCD,GNB2,PRKCH,CAMK2G,RAP1B,MAP2K6,CACNA1I,IL6ST,CAMK4,PDIA3,PIK3R5,GNG7,PRKAG1,SOS1,PRKCE,AKT3,GNG5,PRKCA,HDAC9,AKAP5,PIK3C2A,ADCY3,MEF2A,CALM1 (includes others),GNAI3,RRAS2,PRKCI,MEF2D,PIK3CB
Non-Small Cell Lung Cancer Signaling	5,87E00	3,18E-01	-2,294	RAP1B,RAP2B,CDKN2A,MAPK1,SUV39H1,PIK3R1,SOS2,PIK3R5,HRAS,KRAS,PIK3R4,FOXO3,SOS1,AKT3,ERBB2,ATM,PRKCA,AKT2,PIK3C2A,ITPR2,CDK6,FGFR2,SIN3A,RRAS2,PTPN11,E2F1,PIK3CB
GNRH Signaling	5,8E00	2,53E-01	-3,363	PRKACB,CACNA1I,RAP2B,RAP1B,MAP2K6,CAMK4,PTK2B,MAPK1,SOS2,HRAS,KRAS,MAP3K4,MAPK13,PRKAG1,GNG7,PTK2,GNA15,SOS1,PRKCE,PLCB1,GNG5,PRKD3,MAP3K2,PRKCA,MAP3K14,PXN,MAP3K6,ITPR2,MAP3K13,ADCY3,HBEGF,CACNA1C,CREB3L4,CALM1 (includes others),GNAI3,FOS,PRKCI,RRAS2,PRKCD,MAP3K8,PRKCH,MAP3K3,CAMK2G
Cyclins and Cell Cycle Regulation	5,77E00	3,21E-01	1,091	CDKN2A,SUV39H1,CCNB2,CDKN2C,E2F3,CCNA2,CCND3,HDAC7,E2F5,PPP2R5C,E2F2,ATM,CDC25A,HDAC9,CCNH,HDAC4,WEE1,CDK6,SIN3A,CCNB1,CCNE1,PTPA,PPP2R2B,E2F1,ATR,CDK2
Cell Cycle: G2/M DNA Damage Checkpoint Regulation	5,76E00	3,88E-01	-0,243	CDKN2A,CKS2,YWHAH,YWHAE,WEE1,CCNB2,PLK1,AURKA,CHEK1,CCNB1,KAT2B,GADD45A,TOP2A,CKS1B,PKMYT1,ATR,HIPK2,CHEK2,ATM
VEGF Family Ligand-Receptor Interactions	5,75E00	3,02E-01	-3,528	RAP2B,RAP1B,MAPK1,PIK3R1,SOS2,PIK3R5,HRAS,KRAS,PIK3R4,NOS3,SOS1,AKT3,PRKCE,PRKD3,PLA2G12A,PRKCA,ATM,AKT2,PIK3C2A,FLT4,PLA2G4C,FGFR2,FOS,RRAS2,PRKCI,PTPN11,PRKCD,PRKCH,PIK3CB
Cell Cycle: G1/S Checkpoint Regulation	5,74E00	3,43E-01	-1,279	CDKN2A,HDAC9,RBL2,HDAC4,BMI1,SMAD3,SUV39H1,CDK6,CDKN2C,E2F3,SIN3A,MYC,CCNE1,CCND3,E2F1,HDAC7,E2F5,SMAD4,ATR,CDK2,E2F2,ATM,CDC25A
Thrombin Signaling	5,72E00	2,37E-01	-2,967	RAP2B,CAMK1,F2R,MAPK1,PIK3R1,MYL5,HRAS,MYL6B,KRAS,MAPK13,PIK3R4,PLCH2,PTK2,GNA15,PLCB1,GNA13,PLCL1,PRKD3,ATM,AKT2,ITPR2,FGFR2,PLCL2,PTPN11,PRKCD,GNAO1,GNB2,PRKCH,CAMK2G,RAP1B,CAMK4,PDIA3,PIK3R5,PPP1CB,GNG7,RHOT1,SOS1,PRKCE,AKT3,GNG5,PRKCA,ARHGEF12,PIK3C2A,RHOC,ADCY3,GNAI3,ARHGEF5,RRAS2,PRKCI,PIK3CB
IL-2 Signaling	5,7E00	3,33E-01	-2,711	RAP2B,RAP1B,AKT2,MAPK1,PTK2B,PIK3C2A,PIK3R1,SOS2,PIK3R5,HRAS,FGFR2,KRAS,PIK3R4,FOS,RRAS2,PTPN11,IL2,SOS1,AKT3,IL2RA,PIK3CB,CSNK2B,ATM,IL2RB
SAPK/JNK Signaling	5,68E00	2,86E-01	-2,475	RAP2B,RAP1B,DUSP8,PIK3R1,SOS2,PIK3R5,HRAS,KRAS,MAP3K4,PIK3R4,NFATC1,GNG7,GADD45A,DUSP10,SOS1,GNA13,GNG5,TAB1,MAP3K2,ATM,SH2D2A,PIK3C2A,MAP3K13,FGFR2,FADD,RRAS2,PTPN11,MAP3K20,FCER1G,DUSP4,PIK3CB,MAP3K3
14-3-3-mediated Signaling	5,64E00	2,66E-01	-2,611	RAP2B,RAP1B,YWHAH,MAPK1,PDIA3,PIK3R1,PIK3R5,HRAS,KRAS,TUBB,PIK3R4,PLCH2,PRKCE,PLCB1,AKT3,PLCL1,PRKD3,PRKCA,ATM,AKT2,YWHAE,PIK3C2A,TUBA4A,FGFR2,BAX,PLCL2,FOS,TUBA1A,PRKCI,RRAS2,PTPN11,MAPT,PRKCD,PIK3CB,PRKCH,SNCA,TNF
PTEN Signaling	5,64E00	2,76E-01	1,219	RAP2B,RAP1B,YWHAH,MAPK1,PIK3R1,TGFBR3,SOS2,PIK3R5,HRAS,KRAS,PTEN,BCL2,TGFBR2,PTK2,IKBKG,ITGA3,FOXO3,NTRK1,SOS1,AKT3,CSNK2B,ITGA4,AKT2,FLT4,FGFR2,ITGA5,CNKSR3,BCL2L1,RRAS2,MAGI1,INPP5F,PIK3CB,INPP5K,BCL2L11
UVA-Induced MAPK Signaling	5,59E00	2,83E-01	-2,400	RAP2B,RAP1B,PARP6,MAPK1,PDIA3,PIK3R1,RPS6KA3,PIK3R5,HRAS,KRAS,MAPK13,PLCH2,PIK3R4,TIPARP,PLCB1,PARP11,PLCL1,SMPD3,ATM,PRKCA,PIK3C2A,ZC3HAV1,FGFR2,PARP8,PARP3,PLCL2,FOS,BCL2L1,RRAS2,PTPN11,RPS6KA4,PIK3CB
IGF-1 Signaling	5,59E00	2,83E-01	-3,272	RAP2B,PRKACB,RAP1B,YWHAH,MAPK1,PIK3R1,SOS2,PIK3R5,HRAS,KRAS,PIK3R4,PRKAG1,PTK2,FOXO3,SOS1,AKT3,SOCS2,CSNK2B,ATM,AKT2,PXN,PIK3C2A,YWHAE,FGFR2,GRB10,FOS,RRAS2,PRKCI,PTPN11,IGFBP3,PIK3CB,CYR61
P2Y Purigenic Receptor Signaling Pathway	5,56E00	2,64E-01	-2,333	PRKACB,RAP2B,RAP1B,MAPK1,PDIA3,PIK3R1,PIK3R5,HRAS,KRAS,PIK3R4,PLCH2,PRKAG1,GNG7,MYC,PRKCE,PLCB1,AKT3,GNG5,PLCL1,PRKD3,PRKCA,ATM,AKT2,PIK3C2A,ADCY3,FGFR2,CREB3L4,PLCL2,GNAI3,FOS,PRKCI,RRAS2,PTPN11,PRKCD,GNB2,PIK3CB,PRKCH
FAT10 Cancer Signaling Pathway	5,55E00	3,91E-01	-2,357	IFNG,EEF1A1,AKT2,CXCR4,SMAD3,TGFBR3,ACVR1,ACVR1B,TGFBR2,IKBKG,PCNA,NFKBIA,AKT3,SMAD4,TNFRSF1B,ACVR1C,TNF,ACVR2A
Erythropoietin Signaling	5,54E00	3,07E-01	#NUM!	RAP2B,RAP1B,MAPK1,PIK3R1,SOS2,PIK3R5,HRAS,KRAS,PIK3R4,NFKBIA,SOS1,AKT3,PRKCE,PRKD3,ATM,PRKCA,AKT2,PIK3C2A,FGFR2,NFKBID,FOS,PRKCI,RRAS2,PTPN11,PRKCD,PRKCH,PIK3CB
TGF-β Signaling	5,54E00	3,01E-01	-2,449	RAP1B,RAP2B,MAP2K6,MAPK1,SMAD3,SOS2,HRAS,KRAS,MAPK13,SMAD5,TGIF1,BCL2,TGFBR2,SOS1,SMAD4,VDR,TFE3,ACVR1C,SMAD1,TAB1,ZFYVE9,ACVR1,SMAD7,ACVR1B,FOS,RRAS2,SMURF2,ACVR2A
NGF Signaling	5,47E00	2,72E-01	-1,915	RAP2B,RAP1B,MAPK1,PIK3R1,SOS2,PIK3R5,RPS6KA3,HRAS,KRAS,MAP3K4,PIK3R4,IKBKG,NTRK1,SOS1,TRAF4,AKT3,SMPD3,MAP3K2,ATM,MAP3K14,AKT2,MAP3K6,PIK3C2A,MAP3K13,FGFR2,CREB3L4,BAX,RRAS2,PTPN11,PRKCD,PIK3CB,MAP3K8,RPS6KA4,MAP3K3
Axonal Guidance Signaling	5,43E00	1,91E-01	#NUM!	RAP2B,PRKACB,WNT10B,MAPK1,FZD3,PIK3R1,MYL5,SOS2,HRAS,MYL6B,KRAS,SEMA4F,ADAMTS10,NCK1,PIK3R4,TUBB,PLCH2,PTK2,ITGA3,EPHB1,GNA15,ADAM28,ECE2,SUFU,ADAM23,PLCB1,SRGAP2,PLXNB2,GNA13,PLCL1,RTN4R,PRKD3,ATM,ITGA4,AKT2,EPHA1,SEMA5A,FGFR2,ITGA5,PLCL2,DPYSL5,PDGFB,SRGAP3,PTPN11,ADAM12,PRKCD,GNAO1,GNB2,PRKCH,WNT1,RAP1B,FYN,NTN4,PDIA3,PIK3R5,EPHA4,ABLIM1,GNG7,PRKAG1,SEMA4C,NFATC1,EPHB6,EFNB2,WNT7A,CDK5,MYSM1,N…
Paxillin Signaling	5,35E00	2,73E-01	-2,785	RAP2B,RAP1B,PTK2B,MAPK1,PIK3R1,SOS2,PIK3R5,HRAS,KRAS,NCK1,ITGA10,MAPK13,PIK3R4,PTK2,ITGA3,SOS1,ACTG2,VCL,ITGA4,ATM,PXN,PIK3C2A,ITGA6,FGFR2,ITGA5,GIT2,ITGAM,RRAS2,ACTA2,PTPN11,PIK3CB,ITGA1,ACTN4
Role of BRCA1 in DNA Damage Response	5,34E00	3,12E-01	0,243	PBRM1,ARID1A,ABRAXAS1,RBBP8,E2F3,CHEK1,RAD51,GADD45A,E2F5,E2F2,CHEK2,ATM,IFNG,RBL2,PLK1,SMARCD3,NBN,SMARCA2,E2F1,BRCA2,ATR,BABAM1,BABAM2,FANCA,RFC3
Type I Diabetes Mellitus Signaling	5,3E00	2,79E-01	0,943	MAP2K6,HLA-DOA,MAPK1,PIAS1,HLA-DQA1,HLA-DQB1,MAPK13,BCL2,PRF1,IKBKG,HLA-DRB1,NFKBIA,HLA-DMA,IL2,HLA-DRA,HLA-DMB,SOCS2,TNFRSF1B,IFNG,MAP3K14,ICA1,IL1R1,IRF1,FADD,NFKBID,CD80,LTA,FCER1G,TNF,HLA-DRB5,CPE
Epithelial Adherens Junction Signaling	5,3E00	2,55E-01	#NUM!	RAP2B,RAP1B,TGFBR3,MYO7A,MYL5,CTNNA1,AFDN,HRAS,KRAS,MYL6B,MYH11,TUBB,PTEN,TGFBR2,YES1,KEAP1,AKT3,ACTG2,VCL,ACVR1C,DLL1,AKT2,LMO7,ARPC5L,TUBA4A,ACVR1,TCF3,PTPRM,ACVR1B,TUBA1A,RRAS2,MAGI1,ACTA2,SSX2IP,ZYX,ACTN4,ACVR2A,NECTIN2
Cardiac Hypertrophy Signaling	5,28E00	2,23E-01	-1,820	RAP2B,PRKACB,MAPK1,PIK3R1,MYL5,HRAS,MYL6B,KRAS,MAP3K4,MAPK13,PIK3R4,PLCH2,TGFBR2,GNA15,PLCB1,GNA13,PLCL1,TAB1,MAP3K2,ATM,MAP3K14,MAP3K13,CACNA1C,FGFR2,PLCL2,PTPN11,GNAO1,GNB2,HSPB1,MAP2K6,RAP1B,CAMK4,PDIA3,PIK3R5,EIF2B2,GNG7,PRKAG1,RHOT1,SOS1,GNG5,ADRB2,MAP3K6,MAPKAPK3,PIK3C2A,RHOC,ADCY3,MEF2A,CALM1 (includes others),GNAI3,RRAS2,MEF2D,PIK3CB,MAP3K8,MAP3K3
Pancreatic Adenocarcinoma Signaling	5,27E00	2,7E-01	-1,091	CDKN2A,MAPK1,PIK3R1,SUV39H1,SMAD3,PIK3R5,KRAS,E2F3,PIK3R4,BCL2,TGFBR2,RAD51,HMOX1,E2F5,SMAD4,AKT3,ERBB2,E2F2,ATM,AKT2,PIK3C2A,HBEGF,FGFR2,BIRC5,SIN3A,BCL2L1,CCNE1,PTPN11,E2F1,BRCA2,PIK3CB,MMP9,CDK2
CXCR4 Signaling	5,26E00	2,44E-01	-3,333	RAP2B,RAP1B,MAPK1,PIK3R1,MYL5,PIK3R5,HRAS,KRAS,MYL6B,PIK3R4,GNG7,PTK2,GNA15,RHOT1,PRKCE,PLCB1,AKT3,GNA13,GNG5,PRKD3,PRKCA,ATM,AKT2,PXN,PIK3C2A,ITPR2,RHOC,CXCR4,ADCY3,FGFR2,GNAI3,FOS,PRKCI,RRAS2,PTPN11,PRKCD,GNAO1,GNB2,PIK3CB,PRKCH,ELMO2,ELMO1
Leukocyte Extravasation Signaling	5,24E00	2,3E-01	-2,714	RAP1B,PTK2B,MAPK1,PIK3R1,PIK3R5,JAM2,CTNNA1,AFDN,MAP3K4,MAPK13,PIK3R4,PTK2,ITGA3,CLDN4,TIMP1,PRKCE,MMP11,ACTG2,VCL,PRKD3,PRKCA,ATM,ITK,ITGA4,PXN,PIK3C2A,CXCR4,ITGA6,ITGA5,FGFR2,NCF4,SELPLG,ARHGAP5,TEC,GNAI3,ITGAM,PRKCI,ACTA2,PTPN11,JAM3,PRKCD,VAV3,ARHGAP35,PIK3CB,PRKCH,VAV1,ITGA1,ACTN4,MMP9
T Cell Receptor Signaling	5,24E00	2,74E-01	#NUM!	RAP2B,RAP1B,FYN,CAMK4,MAPK1,PIK3R1,SOS2,PIK3R5,HRAS,KRAS,PIK3R4,CTLA4,NFATC1,IKBKG,NFKBIA,SOS1,ITK,ATM,PIK3C2A,FGFR2,MALT1,TEC,CALM1 (includes others),FOS,RRAS2,PTPN11,GRAP2,PAG1,VAV3,NFATC2,PIK3CB,VAV1
CREB Signaling in Neurons	5,23E00	2,28E-01	-2,667	PRKACB,RAP2B,MAPK1,PIK3R1,SOS2,HRAS,KRAS,PIK3R4,PLCH2,GNA15,PLCB1,GNA13,PLCL1,PRKD3,POLR2L,ATM,AKT2,ITPR2,CACNA1C,POLR2H,FGFR2,POLR2K,CREB3L4,PLCL2,PTPN11,PRKCD,GNAO1,GNB2,PRKCH,CAMK2G,RAP1B,CACNA1I,CAMK4,PDIA3,PIK3R5,GNG7,PRKAG1,SOS1,PRKCE,AKT3,GNG5,PRKCA,POLR2J2/POLR2J3,PIK3C2A,ADCY3,GNAI3,CALM1 (includes others),RRAS2,PRKCI,PIK3CB
JAK/Stat Signaling	5,23E00	2,97E-01	-2,887	RAP2B,RAP1B,STAT6,AKT2,PIAS2,PIK3C2A,MAPK1,PIK3R1,SOS2,PIAS1,PIK3R5,FGFR2,HRAS,KRAS,CEBPB,PIK3R4,STAT4,FOS,BCL2L1,RRAS2,PTPN11,SOS1,CISH,SOCS2,AKT3,PIK3CB,ATM
3-phosphoinositide Biosynthesis	5,19E00	2,33E-01	0,438	FYN,MINPP1,DUSP8,PTPN13,PIK3R1,NUDT12,PIK3R5,PIKFYVE,TRAT1,PPIP5K1,NT5C,PIP5K1B,ACP5,NUDT2,STYXL1,PIK3R4,PPP4C,SACM1L,PTEN,SET,PPP1CC,PTPRJ,PDCD1,DUSP10,ERBB2,PPP1CA,ATM,CDC25A,PIK3C2A,FGFR2,PTPRM,PLPP6,NUDT5,ITPK1,PTPN11,CD80,INPP5F,PTPA,NUDT16,CDIPT,SSH3,PIK3CB,PIK3AP1,SGPP1,VAV1,THTPA,DUSP16
Thrombopoietin Signaling	5,14E00	3,19E-01	-3,545	RAP2B,RAP1B,MAPK1,PIK3C2A,PIK3R1,PIK3R5,HRAS,FGFR2,KRAS,PIK3R4,MYC,FOS,RRAS2,PRKCI,PTPN11,PRKCD,SOS1,PRKCE,PIK3CB,PRKCH,PRKD3,ATM,PRKCA
Endometrial Cancer Signaling	5,14E00	3,19E-01	-2,837	RAP2B,RAP1B,AKT2,MAPK1,PIK3C2A,PIK3R1,SOS2,PIK3R5,CTNNA1,HRAS,FGFR2,KRAS,PIK3R4,PTEN,MYC,RRAS2,PTPN11,SOS1,FOXO3,AKT3,PIK3CB,ERBB2,ATM
Myc Mediated Apoptosis Signaling	5,13E00	3,12E-01	#NUM!	RAP2B,RAP1B,CDKN2A,AKT2,YWHAH,YWHAE,PIK3C2A,PIK3R1,SOS2,PIK3R5,HRAS,FGFR2,KRAS,BAX,PIK3R4,BCL2,FADD,MYC,RRAS2,PTPN11,SOS1,AKT3,PIK3CB,ATM
B Cell Development	5,12E00	4,17E-01	#NUM!	HLA-DOA,CD79B,HLA-DQA1,CD79A,HLA-DQB1,IL7,IL7R,HLA-DRB1,CD80,CD40,HLA-DMA,HLA-DMB,HLA-DRA,IGHM,HLA-DRB5
Neuroinflammation Signaling Pathway	5,1E00	2,08E-01	1,524	HLA-DOA,MAPK1,TGFBR3,PIK3R1,MAPK13,HLA-DQB1,CX3CR1,PIK3R4,TGFBR2,IKBKG,PLA2G12A,ATM,AKT2,CD200R1,FGFR2,TBK1,CREB3L4,ACVR1B,CD40,PTPN11,MAPT,GLUL,CFLAR,TNF,SNCA,WNT1,PYCARD,PIK3R5,HLA-DQA1,PSEN2,MFGE8,CCL5,NFATC1,BCL2,GRINA,HMOX1,HLA-DRB1,HLA-DMA,TICAM1,HLA-DMB,HLA-DRA,CASP1,AKT3,ACVR1C,IFNG,NLRP3,PIK3C2A,GLS,PLA2G4C,ACVR1,GABBR1,IRAK3,IL1R1,BIRC5,APP,FOS,TLR5,CD80,NFATC2,PIK3CB,HLA-DRB5,MMP9,ACVR…
Prostate Cancer Signaling	5,08E00	2,82E-01	#NUM!	RAP2B,RAP1B,MAPK1,SUV39H1,PIK3R1,SOS2,PIK3R5,HRAS,KRAS,PIK3R4,PTEN,BCL2,NFKBIA,SOS1,AKT3,ATM,AKT2,PIK3C2A,FGFR2,CREB3L4,SIN3A,NFKBID,CCNE1,RRAS2,PTPN11,E2F1,PIK3CB,CDK2,GSTP1
IL-8 Signaling	5,07E00	2,3E-01	-2,832	RAP2B,RAP1B,PTK2B,MAPK1,PIK3R1,PIK3R5,HRAS,KRAS,PIK3R4,GNG7,EIF4EBP1,BCL2,PTK2,RAB11FIP2,HMOX1,IKBKG,CCND3,RHOT1,PRKCE,AKT3,GNA13,GNG5,PRKD3,CR2,ATM,PRKCA,AKT2,PIK3C2A,RHOC,FLT4,FGFR2,HBEGF,IRAK3,BAX,GNAI3,FOS,BCL2L1,ITGAM,PRKCI,RRAS2,PTPN11,PRKCD,GNB2,PIK3CB,PRKCH,MMP9,IRAK2
Opioid Signaling Pathway	5,06E00	2,2E-01	-2,885	PRKACB,RAP2B,RGS1,CAMK1,MAPK1,SOS2,CLTB,HRAS,KRAS,AP1B1,NOS3,MYC,PLCB1,RGS14,PRKD3,GRK4,AKT2,ITPR2,GRK3,CACNA1C,CREB3L4,RGS6,AP2S1,FOSB,PRKCD,CLTA,GNAO1,CLTCL1,PRKCH,CAMK2G,RAP1B,MAP2K6,CACNA1I,FYN,RGS18,CAMK4,RPS6KA3,GNG7,PRKAG1,GRINA,YES1,NFKBIA,SOS1,PRKCE,AKT3,GNG5,PRKCA,ADCY3,CALM1 (includes others),FOS,GNAI3,RRAS2,PRKCI,RPS6KA4
Natural Killer Cell Signaling	5,06E00	2,62E-01	#NUM!	RAP2B,RAP1B,FYN,MAPK1,KLRB1,PIK3R1,SOS2,PIK3R5,NCR3,HRAS,KRAS,NCK1,PIK3R4,CD300A,SOS1,PRKCE,AKT3,PRKD3,PRKCA,ATM,AKT2,PIK3C2A,FGFR2,PRKCI,RRAS2,PTPN11,INPP5F,VAV3,PRKCD,FCER1G,PIK3CB,PRKCH,VAV1,INPP5K
IL-6 Signaling	5,02E00	2,57E-01	-1,859	RAP2B,IL6ST,RAP1B,MAP2K6,MAPK1,PIK3R1,SOS2,PIK3R5,HRAS,KRAS,MAPK13,PIK3R4,IL1R2,IKBKG,NFKBIA,SOS1,AKT3,CSNK2B,TNFRSF1B,TAB1,ATM,MCL1,MAP3K14,AKT2,PIK3C2A,FGFR2,IL1R1,CEBPB,NFKBID,FOS,RRAS2,PTPN11,PIK3CB,TNF,HSPB1
Sertoli Cell-Sertoli Cell Junction Signaling	4,92E00	2,35E-01	#NUM!	PRKACB,RAP2B,RAP1B,MAPK1,TGFBR3,MYO7A,CTNNA1,JAM2,AFDN,HRAS,KRAS,MAP3K4,MAPK13,TUBB,NOS3,PRKAG1,PTEN,MPP6,ITGA3,CLDN4,KEAP1,AKT3,ACTG2,VCL,MAP3K2,ITGA4,MAP3K14,AKT2,TJP2,MAP3K6,MAP3K13,TUBA4A,ITGA5,TUBA1A,RRAS2,ACTA2,JAM3,MAP3K20,MAP3K8,ACTN4,TNF,MAP3K3,NECTIN2
Sirtuin Signaling Pathway	4,91E00	2,09E-01	-0,429	MAPK1,SUV39H1,NDUFB5,NOS3,ABCA1,NDUFB3,NDUFB10,ATG9B,MYC,GABARAPL1,XPC,NDUFS6,PRKAA1,CPT1A,NDRG1,ATP5F1A,NR1H3,NDUFB1,TIMM17A,TOMM22,SIRT1,E2F1,NDUFB7,TOMM34,HIST1H1D,ATG101,TNF,TOMM40,GADD45G,DUSP6,RBBP8,HIF1A,BECN1,PCK2,GADD45A,PGAM1,FOXO3,ACSS2,NDUFS2,NAMPT,MAP1LC3A,NDUFAB1,SDHA,NDUFB4,EPAS1,UCP2,PPIF,GLS,POLR1E,NQO1,TUBA4A,BAX,SOD1,VDAC3,APP,NBN,TUBA1A,NDUFA11,CYC1,TP53BP1,BCL2L11
Role of Tissue Factor in Cancer	4,91E00	2,58E-01	#NUM!	RAP2B,RAP1B,FYN,PTK2B,MAPK1,PIK3R1,PIK3R5,RPS6KA3,HRAS,KRAS,MAPK13,PIK3R4,PTEN,YES1,ITGA3,GNA15,F2RL1,PLCB1,AKT3,GNA13,PRKCA,ATM,AKT2,PIK3C2A,ITGA6,FGFR2,HBEGF,BCL2L1,RRAS2,PTPN11,CSF1,PIK3CB,RPS6KA4,CYR61
Superpathway of Inositol Phosphate Compounds	4,9E00	2,19E-01	0,277	MINPP1,DUSP8,PIK3R1,TRAT1,PIKFYVE,STYXL1,ACP5,PIP5K1B,PLCH2,PIK3R4,PPP4C,SACM1L,PTEN,ITPKB,PDCD1,PLCB1,PPP1CA,ATM,CDC25A,FGFR2,PTPRM,PLPP6,ITPK1,PTPN11,INPP5F,PTPA,CDIPT,SSH3,PIK3AP1,VAV1,SGPP1,INPP5K,THTPA,FYN,PTPN13,NUDT12,PIK3R5,PPIP5K1,NT5C,NUDT2,SET,PPP1CC,PTPRJ,DUSP10,ERBB2,PIK3C2A,NUDT5,CD80,NUDT16,PIK3CB,PPIP5K2,DUSP16
Adrenomedullin signaling pathway	4,89E00	2,27E-01	-2,949	PRKACB,RAP2B,RAP1B,MAP2K6,KCNN4,CAMK4,PTK2B,MAPK1,PDIA3,PIK3R1,SOS2,PIK3R5,HRAS,KRAS,MAPK13,HIF1A,PLCH2,PIK3R4,NOS3,PRKAG1,BCL2,PTK2,GNA15,SOS1,AKT3,PLCB1,CFH,PLCL1,ATM,MATK,AKT2,PIK3C2A,ITPR2,ADCY3,FGFR2,CEBPB,BAX,PLCL2,TTN,CALM1 (includes others),FOS,RRAS2,PTPN11,LTA,PIK3CB,TNF,NPR2
LPS-stimulated MAPK Signaling	4,85E00	2,84E-01	-2,502	RAP1B,RAP2B,MAP2K6,MAPK1,PIK3R1,PIK3R5,HRAS,KRAS,MAPK13,PIK3R4,IKBKG,NFKBIA,PRKCE,PRKD3,ATM,PRKCA,MAP3K14,PIK3C2A,FGFR2,NFKBID,FOS,PRKCI,RRAS2,PTPN11,PRKCD,PRKCH,PIK3CB
Phospholipase C Signaling	4,85E00	2,17E-01	-1,732	RAP2B,MAPK1,SOS2,MYL5,HRAS,MYL6B,KRAS,ITGA3,HDAC7,PLCB1,GNA13,PRKD3,ITK,ITGA4,PLA2G12A,HDAC4,ITPR2,ITGA5,CD79A,CREB3L4,PRKCD,GNB2,PRKCH,RAP1B,FYN,CAMK4,RPS6KA3,PPP1CB,GNG7,NFATC1,HMOX1,IGHG3,AHNAK,RHOT1,SOS1,PRKCE,GNG5,PRKCA,HDAC9,ARHGEF12,CD79B,RHOC,ADCY3,PLA2G4C,MEF2A,CALM1 (includes others),ARHGEF5,RRAS2,PRKCI,GRAP2,MEF2D,FCER1G,NFATC2
IL-3 Signaling	4,83E00	2,89E-01	-3,138	RAP1B,RAP2B,MAPK1,PIK3R1,PIK3R5,HRAS,KRAS,PIK3R4,SOS1,PRKCE,AKT3,PRKD3,ATM,PRKCA,STAT6,AKT2,PIK3C2A,FGFR2,FOS,CSF2RB,PRKCI,RRAS2,PTPN11,PRKCD,PRKCH,PIK3CB
Altered T Cell and B Cell Signaling in Rheumatoid Arthritis	4,83E00	2,89E-01	#NUM!	MAP3K14,IFNG,TNFSF11,HLA-DOA,CD40LG,SLAMF1,CD79B,HLA-DQA1,LTB,CD79A,HLA-DQB1,HLA-DRB1,CD80,CD40,TLR5,CXCL13,CSF1,HLA-DMA,IL2,LTA,HLA-DMB,HLA-DRA,FCER1G,TNFRSF13B,TNF,HLA-DRB5
ErbB Signaling	4,81E00	2,74E-01	-3,780	RAP2B,RAP1B,MAP2K6,MAPK1,PIK3R1,SOS2,PIK3R5,HRAS,KRAS,NCK1,MAPK13,PIK3R4,SOS1,PRKCE,ERBB2,PRKD3,ATM,PRKCA,PIK3C2A,FGFR2,HBEGF,AREG,FOS,RRAS2,PRKCI,PTPN11,PRKCD,PRKCH,PIK3CB
ErbB4 Signaling	4,81E00	0.3	-3,411	RAP2B,RAP1B,MAPK1,PIK3C2A,PIK3R1,SOS2,PIK3R5,HRAS,FGFR2,PSEN2,KRAS,PIK3R4,RRAS2,PRKCI,PTPN11,PRKCD,SOS1,PRKCE,PIK3CB,PRKCH,PRKD3,ATM,PRKCA,PSEN1
Antigen Presentation Pathway	4,78E00	3,95E-01	#NUM!	IFNG,HLA-DOA,PDIA3,CIITA,HLA-DQA1,CD74,HLA-DQB1,HLA-DQB2,HLA-DRB1,HLA-DMA,HLA-DMB,HLA-DRA,HLA-DPB1,HLA-DPA1,HLA-DRB5
Integrin Signaling	4,78E00	2,22E-01	-2,949	RAP2B,MAPK1,PIK3R1,SOS2,MYL5,PIKFYVE,HRAS,KRAS,NCK1,PIK3R4,PTEN,PTK2,ITGA3,ACTG2,ATM,ITGA4,AKT2,ITGA6,FGFR2,ITGA5,TNK2,GSN,TTN,PDGFB,ARHGAP5,ITGAM,ACTA2,PTPN11,ZYX,ITGA1,ACTN4,RAP1B,FYN,CAPN11,PIK3R5,PPP1CB,ITGA10,RHOT1,SOS1,AKT3,VCL,PXN,PIK3C2A,ASAP1,RHOC,ARPC5L,RRAS2,LIMS1,PIK3CB
HER-2 Signaling in Breast Cancer	4,76E00	2,81E-01	#NUM!	RAP2B,RAP1B,PIK3R1,SOS2,PIK3R5,HRAS,KRAS,PIK3R4,SOS1,PRKCE,AKT3,ERBB2,PRKD3,PRKCA,ATM,AKT2,PIK3C2A,CDK6,FGFR2,AREG,CCNE1,PRKCI,RRAS2,PTPN11,PRKCD,PRKCH,PIK3CB
Regulation of IL-2 Expression in Activated and Anergic T Lymphocytes	4,72E00	2,91E-01	#NUM!	RAP1B,RAP2B,FYN,CAMK4,MAPK1,SMAD3,SOS2,HRAS,KRAS,MALT1,NFATC1,TGFBR2,CALM1 (includes others),NFKBID,FOS,IKBKG,NFKBIA,RRAS2,CD80,IL2,VAV3,SOS1,NFATC2,SMAD4,VAV1
fMLP Signaling in Neutrophils	4,72E00	2,56E-01	-3,182	RAP2B,RAP1B,CAMK4,MAPK1,PIK3R1,PIK3R5,HRAS,KRAS,PIK3R4,GNG7,NFATC1,NFKBIA,PRKCE,PLCB1,GNG5,PRKD3,PRKCA,ATM,PIK3C2A,ARPC5L,ITPR2,FGFR2,CALM1 (includes others),GNAI3,NFKBID,PRKCI,RRAS2,PTPN11,PRKCD,GNB2,NFATC2,PIK3CB,PRKCH
GADD45 Signaling	4,67E00	5,26E-01	#NUM!	CCNE1,PCNA,CCND3,GADD45A,GADD45G,ATR,MAP3K4,CDK2,ATM,CCNB1
Endothelin-1 Signaling	4,67E00	2,26E-01	-3,015	RAP2B,RAP1B,MAPK1,PDIA3,PIK3R1,PIK3R5,HRAS,CASP4,KRAS,MAPK13,PIK3R4,PLCH2,NOS3,MYC,HMOX1,GNA15,ECE2,SOS1,CASP1,PRKCE,PLCB1,GNA13,PLCL1,PRKD3,CASP10,ATM,PRKCA,PLA2G12A,PIK3C2A,ITPR2,ADCY3,PLA2G4C,FGFR2,PLCL2,GNAI3,FOS,PRKCI,RRAS2,PTPN11,PRKCD,GNAO1,PIK3CB,PRKCH,PTGER2,PAFAH1B3
Renin-Angiotensin Signaling	4,64E00	2,54E-01	-3,772	PRKACB,RAP2B,RAP1B,PTK2B,MAPK1,PIK3R1,SOS2,PIK3R5,HRAS,KRAS,CCL5,MAPK13,PIK3R4,PRKAG1,PTK2,SOS1,PRKCE,PRKD3,PRKCA,ATM,PIK3C2A,ITPR2,ADCY3,FGFR2,FOS,PRKCI,RRAS2,PTPN11,PRKCD,PIK3CB,PRKCH,PTGER2,TNF
Insulin Receptor Signaling	4,63E00	2,45E-01	-3,212	PRKACB,RAP2B,RAP1B,FYN,MAPK1,SGK1,PIK3R1,SOS2,PIK3R5,PPP1CB,HRAS,KRAS,NCK1,PIK3R4,EIF2B2,PRKAG1,EIF4EBP1,PTEN,PPP1CC,PDE3B,FOXO3,SOS1,AKT3,PPP1CA,ATM,AKT2,PIK3C2A,FGFR2,VAMP2,GRB10,PRKCI,RRAS2,PTPN11,INPP5F,PIK3CB,INPP5K
Chemokine Signaling	4,6E00	2,99E-01	-1,877	RAP2B,RAP1B,CCR3,CCR5,CAMK1,CAMK4,MAPK1,PTK2B,CXCR4,HRAS,PPP1CB,KRAS,CCL5,MAPK13,PTK2,CALM1 (includes others),GNAI3,FOS,RRAS2,CCL4,PLCB1,PRKCA,CAMK2G
Mouse Embryonic Stem Cell Pluripotency	4,6E00	2,63E-01	-2,556	IL6ST,RAP2B,RAP1B,ID2,MAPK1,FZD3,PIK3R1,SOS2,PIK3R5,HRAS,KRAS,MAPK13,SMAD5,PIK3R4,MYC,ID1,SOS1,AKT3,SMAD4,SMAD1,TAB1,ATM,AKT2,PIK3C2A,FGFR2,TCF3,ID3,RRAS2,PTPN11,PIK3CB
Gap Junction Signaling	4,5E00	2,21E-01	#NUM!	PRKACB,RAP2B,RAP1B,GJB6,CSNK1G1,MAPK1,PDIA3,PIK3R1,SOS2,PIK3R5,HRAS,KRAS,PLCH2,PIK3R4,TUBB,PRKAG1,SOS1,PRKCE,PLCB1,AKT3,ACTG2,PLCL1,PRKD3,ATM,PRKCA,MAP3K2,AKT2,TJP2,PIK3C2A,ITPR2,CSNK1G2,ADCY3,TUBA4A,FGFR2,PLCL2,GNAI3,TUBA1A,PRKCI,RRAS2,ACTA2,PTPN11,PRKCD,SGSM3,PIK3CB,PRKCH,NPR2
Dendritic Cell Maturation	4,5E00	2,24E-01	1,372	HLA-DOA,CD40LG,MAPK1,PDIA3,PIK3R1,IL32,HLA-DQA1,PIK3R5,LTB,CD83,HLA-DQB1,MAPK13,PLCH2,PIK3R4,IKBKG,IGHG3,HLA-DRB1,NFKBIA,HLA-DMA,HLA-DRA,HLA-DMB,PLCB1,AKT3,PLCL1,TNFRSF1B,TAB1,ATM,MAP3K14,AKT2,PIK3C2A,FGFR2,CD58,CREB3L4,PLCL2,STAT4,NFKBID,CD40,PTPN11,CD80,LTA,FCER1G,PIK3CB,TNF,HLA-DRB5
Production of Nitric Oxide and Reactive Oxygen Species in Macrophages	4,5E00	2,24E-01	-1,982	RAP1B,MAPK1,PIK3R1,PIK3R5,PPP1CB,MAPK13,MAP3K4,PIK3R4,PPP1CC,IKBKG,NFKBIA,RHOT1,PRKCE,AKT3,SERPINA1,PPP2R5C,PPP1CA,TNFRSF1B,PRKD3,MAP3K2,PRKCA,ATM,MAP3K14,IFNG,AKT2,PIK3C2A,MAP3K6,RHOC,MAP3K13,FGFR2,NCF4,IRF1,NFKBID,FOS,PRKCI,PTPN11,PTPA,PRKCD,PPP2R2B,PIK3CB,MAP3K8,PRKCH,TNF,MAP3K3
Macropinocytosis Signaling	4,44E00	2,81E-01	-2,837	MRC1,RAP2B,RAP1B,PIK3C2A,PIK3R1,USP6NL,PIK3R5,FGFR2,ITGA5,HRAS,KRAS,PIK3R4,PDGFB,RRAS2,PRKCI,PTPN11,CSF1,PRKCD,PRKCE,PRKCH,PIK3CB,ACTN4,PRKD3,PRKCA,ATM
Nur77 Signaling in T Lymphocytes	4,41E00	3,22E-01	#NUM!	HDAC9,HLA-DOA,CAMK4,HLA-DQA1,HLA-DQB1,SIN3A,NFATC1,BCL2,CALM1 (includes others),HLA-DRB1,CD80,HLA-DMA,MEF2D,HLA-DRA,HLA-DMB,FCER1G,MAP3K3,HLA-DRB5,MAP3K2
Lymphotoxin β Receptor Signaling	4,39E00	3,04E-01	-0,229	MAP3K14,AKT2,MAPK1,PIK3C2A,PIK3R1,PIK3R5,LTB,FGFR2,PIK3R4,BCL2L1,NFKBID,IKBKG,NFKBIA,PTPN11,LTA,TRAF4,AKT3,PIK3CB,TRAF5,ATM,TRAF1
PEDF Signaling	4,38E00	2,74E-01	-2,449	RAP2B,RAP1B,AKT2,PIK3C2A,MAPK1,PIK3R1,PIK3R5,FGFR2,HRAS,KRAS,ZEB1,MAPK13,PIK3R4,PNPLA2,BCL2,NFKBID,BCL2L1,IKBKG,RRAS2,NFKBIA,PTPN11,AKT3,PIK3CB,CFLAR,TCF7,ATM
Ceramide Signaling	4,33E00	2,67E-01	0,600	RAP2B,RAP1B,PIK3R1,PIK3R5,HRAS,KRAS,PIK3R4,BCL2,CTSD,AKT3,PPP2R5C,TNFRSF1B,SMPD3,ATM,AKT2,PIK3C2A,CNKSR1,FGFR2,S1PR4,FOS,RRAS2,PTPN11,PTPA,PPP2R2B,S1PR1,PIK3CB,TNF
CTLA4 Signaling in Cytotoxic T Lymphocytes	4,33E00	2,67E-01	#NUM!	FYN,PIK3R1,CLTB,TRAT1,PIK3R5,AP1B1,PIK3R4,CTLA4,AKT3,PPP2R5C,ATM,AKT2,PIK3C2A,AP1M1,AP1S3,FGFR2,AP2S1,AP1S1,PTPN11,CD80,PTPA,GRAP2,CLTA,CLTCL1,PPP2R2B,FCER1G,PIK3CB
Cholecystokinin/Gastrin-mediated Signaling	4,29E00	2,62E-01	-3,780	RAP1B,RAP2B,MAP2K6,PTK2B,MAPK1,SOS2,HRAS,EPHA4,KRAS,PTK2,RHOT1,SOS1,PLCB1,PRKCE,GNA13,PRKD3,PRKCA,PXN,ITPR2,RHOC,MEF2A,FOS,PRKCI,RRAS2,PRKCD,MEF2D,PRKCH,TNF
Actin Cytoskeleton Signaling	4,25E00	2,12E-01	-2,111	RAP1B,RAP2B,F2R,MAPK1,PIK3R1,SOS2,MYL5,PIK3R5,PPP1CB,HRAS,MYL6B,KRAS,PIP5K1B,MYH11,PIK3R4,SSH1,PTK2,ITGA3,DIAPH2,CYFIP2,FLNA,SOS1,GNA13,ACTG2,VCL,SSH2,ITGA4,ATM,MATK,PXN,ARHGEF12,PIK3C2A,ARPC5L,FGF9,ITGA5,FGFR2,FGD1,GSN,TTN,PDGFB,RRAS2,ACTA2,PTPN11,VAV3,SSH3,ARHGAP35,PIK3CB,VAV1,ACTN4
Angiopoietin Signaling	4,24E00	2,79E-01	-2,183	RAP2B,RAP1B,AKT2,PIK3C2A,PIK3R1,PIK3R5,HRAS,FGFR2,KRAS,NCK1,NOS3,PIK3R4,BIRC5,PTK2,NFKBID,IKBKG,TNIP1,RRAS2,NFKBIA,PTPN11,SOS1,AKT3,PIK3CB,ATM
GM-CSF Signaling	4,22E00	2,84E-01	-2,711	RAP2B,RAP1B,AKT2,MAPK1,PIK3C2A,PIK3R1,SOS2,PIK3R5,HRAS,FGFR2,KRAS,PIK3R4,CSF2RB,BCL2L1,RRAS2,PTPN11,CISH,SOS1,AKT3,PIK3CB,BCL2A1,ATM,CAMK2G
Telomerase Signaling	4,22E00	2,52E-01	-2,353	RAP2B,RAP1B,MAPK1,PIK3R1,SOS2,PIK3R5,HRAS,KRAS,PIK3R4,MYC,ELF3,IL2,HDAC7,SOS1,AKT3,PPP2R5C,IL2RB,ATM,HDAC9,AKT2,HDAC4,PIK3C2A,FGFR2,RRAS2,PTPN11,PTPA,E2F1,PPP2R2B,IL2RA,PIK3CB
Protein Kinase A Signaling	4,2E00	1,88E-01	-1,778	PRKACB,DUSP8,MAPK1,YWHAH,SMAD3,MYL5,MYL6B,PLCH2,NOS3,PTEN,TGFBR2,PTK2,PLCB1,GNA13,ANAPC11,PLCL1,PPP1CA,PRKD3,CDC25A,YWHAE,ITPR2,CREB3L4,PLCL2,TCF3,TTN,PTPRM,NFKBID,AKAP13,PTPN11,PRKCD,GNB2,HIST1H1D,DUSP4,PRKCH,EBI3,CAMK2G,RAP1B,FLNB,CAMK4,PDE7A,PTK2B,PDIA3,PTPN13,DUSP6,DUSP22,PPP1CB,ANAPC1,GNG7,PRKAG1,NFATC1,CDKN3,PPP1CC,NFKBIA,HHAT,PTPRJ,FLNA,PDE3B,DUSP10,SMAD4,PRKCE,PDE4D,GNG5,PRKCA,AKAP5,PXN,P…
Aryl Hydrocarbon Receptor Signaling	4,2E00	2,39E-01	-0,392	CDKN2A,MAPK1,CHEK1,MYC,CTSD,CCNA2,NCOA7,GSTM2,CCND3,RARA,ALDH3A2,CHEK2,ATM,RBL2,NFIC,MED1,GSTA4,NQO1,CDK6,BAX,GSTO1,FOS,CCNE1,MGST2,E2F1,ATR,DHFR,NRIP1,TNF,ESR1,GSTP1,CDK2,MCM7,HSPB1
FLT3 Signaling in Hematopoietic Progenitor Cells	4,18E00	2,72E-01	-2,600	RAP1B,RAP2B,MAPK1,PIK3R1,SOS2,RPS6KA3,PIK3R5,HRAS,KRAS,MAPK13,PIK3R4,EIF4EBP1,SOS1,AKT3,ATM,STAT6,AKT2,PIK3C2A,FGFR2,CREB3L4,STAT4,RRAS2,PTPN11,RPS6KA4,PIK3CB
Calcium-induced T Lymphocyte Apoptosis	4,18E00	3,03E-01	0,688	HLA-DOA,CAMK4,ITPR2,HLA-DQA1,HLA-DQB1,CALM1 (includes others),PRKCI,HLA-DRB1,HLA-DMA,MEF2D,PRKCD,HLA-DRA,HLA-DMB,FCER1G,PRKCE,NFATC2,PRKCH,PRKD3,HLA-DRB5,PRKCA
CCR3 Signaling in Eosinophils	4,15E00	2,41E-01	-2,600	RAP2B,RAP1B,CCR3,CAMK4,MAPK1,PIK3R1,PIK3R5,PPP1CB,HRAS,KRAS,MAPK13,PIK3R4,GNG7,PRKCE,PLCB1,GNG5,PRKD3,PLA2G12A,PRKCA,ATM,PIK3C2A,ITPR2,PLA2G4C,FGFR2,CALM1 (includes others),GNAI3,PRKCI,RRAS2,PTPN11,PRKCD,GNB2,PIK3CB,PRKCH
STAT3 Pathway	4,1E00	2,42E-01	-1,528	IL6ST,RAP2B,RAP1B,MAPK1,IL12RB1,TGFBR3,IL21R,HRAS,KRAS,MAPK13,BCL2,IL1R2,IL7R,MYC,TGFBR2,NTRK1,CISH,SOCS2,IL2RB,CDC25A,IL11RA,FLT4,FGFR2,IL12RB2,IL1R1,MAP3K21,PDGFB,CSF2RB,RRAS2,MAP3K20,IL10RA,IL2RA
Death Receptor Signaling	4,1E00	2,69E-01	-1,225	PARP6,BCL2,TANK,ACIN1,IKBKG,NFKBIA,TIPARP,HTRA2,PARP11,ACTG2,TNFRSF1B,TNFRSF10A,CASP10,MAP3K14,TNFRSF10B,ZC3HAV1,PARP8,TBK1,PARP3,FADD,NFKBID,ACTA2,CFLAR,TNF,HSPB1
Role of CHK Proteins in Cell Cycle Checkpoint Control	4,08E00	3,16E-01	-1,069	PLK1,E2F3,CHEK1,NBN,PCNA,PTPA,PPP2R2B,E2F1,E2F5,ATR,PPP2R5C,CLSPN,CHEK2,CDK2,E2F2,RFC3,ATM,CDC25A
Role of JAK1 and JAK3 in γc Cytokine Signaling	4,02E00	2,82E-01	#NUM!	RAP2B,RAP1B,STAT6,MAPK1,PTK2B,PIK3C2A,PIK3R1,IL21R,PIK3R5,HRAS,FGFR2,KRAS,PIK3R4,IL7,IL7R,RRAS2,PTPN11,IL2,IL2RA,PIK3CB,ATM,IL2RB
Crosstalk between Dendritic Cells and Natural Killer Cells	3,98E00	2,7E-01	#NUM!	IFNG,CD40LG,CD69,LTB,NCR3,CD83,CSF2RB,PRF1,HLA-DRB1,MICB,CD80,CD40,ACTA2,IL2,LTA,HLA-DRA,CD226,ACTG2,TNFRSF1B,TNF,HLA-DRB5,NECTIN2,IL2RB,CAMK2G
Melanoma Signaling	3,97E00	3,02E-01	-2,183	RAP2B,RAP1B,CDKN2A,AKT2,MAPK1,PIK3C2A,PIK3R1,PIK3R5,HRAS,FGFR2,KRAS,PIK3R4,PTEN,RRAS2,PTPN11,E2F1,AKT3,PIK3CB,ATM
Regulation of Cellular Mechanics by Calpain Protease	3,97E00	3,02E-01	-2,138	RAP2B,RAP1B,PXN,CAPN11,MAPK1,CDK6,ITGA5,HRAS,KRAS,PTK2,CCNA2,ITGA3,CCNE1,RRAS2,VCL,CAST,ACTN4,CDK2,ITGA4
Neuropathic Pain Signaling In Dorsal Horn Neurons	3,96E00	2,48E-01	-2,414	PRKACB,KCNN4,CAMK1,CAMK4,MAPK1,PDIA3,PIK3R1,PIK3R5,PIK3R4,PLCH2,PRKAG1,GRINA,PLCB1,PRKCE,PLCL1,PRKD3,ATM,PRKCA,PIK3C2A,ITPR2,FGFR2,PLCL2,FOS,PRKCI,PTPN11,PRKCD,PRKCH,PIK3CB,CAMK2G
Renal Cell Carcinoma Signaling	3,9E00	2,67E-01	-2,982	RAP2B,RAP1B,AKT2,MAPK1,PIK3C2A,PIK3R1,SOS2,PIK3R5,HRAS,FGFR2,KRAS,HIF1A,ELOB,PIK3R4,ELOC,PDGFB,FOS,RRAS2,PTPN11,RBX1,SOS1,AKT3,PIK3CB,ATM
G-Protein Coupled Receptor Signaling	3,89E00	1,98E-01	#NUM!	PRKACB,RAP2B,MAPK1,PIK3R1,SOS2,HRAS,KRAS,PIK3R4,LTB4R,IKBKG,GNA15,PLCB1,RGS14,ATM,GRK4,HRH2,AKT2,FGFR2,CREB3L4,NFKBID,PTPN11,GNAO1,DUSP4,MC1R,PTGER2,CAMK2G,RAP1B,FYN,RGS18,CAMK4,PTK2B,PDE7A,PTGDR,DUSP6,PIK3R5,PRKAG1,NFKBIA,PDE3B,SOS1,PRKCE,AKT3,PDE4D,PTGER4,PRKCA,ADRB2,PTGIR,PIK3C2A,PDE9A,ADCY3,GABBR1,GNAI3,RRAS2,VIPR1,S1PR1,MAP3K8,PIK3CB
Autoimmune Thyroid Disease Signaling	3,88E00	3,27E-01	#NUM!	HLA-DOA,CD40LG,HLA-DQA1,HLA-DQB1,PRF1,IGHG3,HLA-DRB1,CD80,CD40,IL2,HLA-DMA,HLA-DRA,HLA-DMB,TSHR,FCER1G,HLA-DRB5
UVC-Induced MAPK Signaling	3,88E00	3,27E-01	-1,807	RAP2B,RAP1B,MAPK1,HRAS,KRAS,MAPK13,FOS,PRKCI,RRAS2,PRKCD,PRKCE,ATR,PRKCH,PRKD3,SMPD3,PRKCA
Ephrin Receptor Signaling	3,88E00	2,2E-01	-1,976	RAP2B,RAP1B,FYN,MAPK1,PTPN13,SOS2,HRAS,KRAS,EPHA4,NCK1,GNG7,GRINA,PTK2,EPHB6,EFNB2,EPHB1,ITGA3,GNA15,SOS1,AKT3,GNA13,GNG5,ITGA4,MAP3K14,PXN,AKT2,ARPC5L,CXCR4,EPHA1,ITGA5,CREB3L4,PDGFB,EFNA1,GNAI3,RRAS2,PTPN11,GNAO1,GNB2,DOK1
Apoptosis Signaling	3,86E00	2,6E-01	2,041	RAP2B,RAP1B,CAPN11,MAPK1,HRAS,KRAS,BCL2,ACIN1,IKBKG,NFKBIA,PRKCE,HTRA2,TNFRSF1B,MCL1,PRKCA,CASP10,MAP3K14,BAX,BAK1,BCL2L1,NFKBID,RRAS2,BCL2A1,TNF,BCL2L11
RAR Activation	3,83E00	2,16E-01	#NUM!	PBRM1,PRKACB,ARID1A,AKR1C3,MAPK1,PIK3R1,SMAD3,SMAD5,MAPK13,PRKAG1,PTEN,TNIP1,KAT2B,RARA,PRKCE,SMAD4,AKT3,SORBS3,CSNK2B,SMAD1,PRKD3,ZBTB16,CITED2,PRKCA,DHRS3,AKT2,CCNH,RDH11,MED1,ADCY3,SMAD7,SMARCD3,FOS,CSF2RB,PRKCI,SMARCA2,PRKCD,IGFBP3,PIK3CB,PRKCH,NRIP1
Salvage Pathways of Pyrimidine Ribonucleotides	3,78E00	2,58E-01	-0,200	MAP2K6,UPRT,NME1,MAPK1,SGK1,AK1,CDK8,CDK5,PRKAA1,PRKCE,CMPK1,GRK4,AKT2,CMPK2,MAP3K6,CDK6,PLK1,APOBEC3G,PRKCD,POMK,MAP3K8,PRKCH,UCK2,CDK2,ACVR2A
Gα12/13 Signaling	3,77E00	2,31E-01	-2,694	RAP2B,RAP1B,F2R,PTK2B,MAPK1,PIK3R1,MYL5,PIK3R5,HRAS,KRAS,MYL6B,PIK3R4,PTK2,IKBKG,NFKBIA,F2RL1,AKT3,GNA13,ATM,AKT2,PXN,PIK3C2A,MEF2A,FGFR2,TEC,NFKBID,LPAR6,RRAS2,PTPN11,MEF2D,VAV3,PIK3CB,VAV1
CD40 Signaling	3,75E00	2,72E-01	-1,706	MAP2K6,MAP3K14,CD40LG,MAPK1,PIK3C2A,PIK3R1,PIK3R5,FGFR2,MAPK13,PIK3R4,TANK,NFKBID,FOS,IKBKG,NFKBIA,CD40,PTPN11,LTA,PIK3CB,TRAF5,ATM,TRAF1
Fcγ Receptor-mediated Phagocytosis in Macrophages and Monocytes	3,74E00	2,61E-01	-1,633	FYN,AKT2,PXN,MAPK1,PTK2B,ARPC5L,PIK3R1,NCK1,FYB1,PTEN,HMOX1,YES1,PRKCI,ACTA2,RAB11B,PRKCD,VAV3,PRKCE,AKT3,VAV1,PRKCH,ACTG2,PRKD3,PRKCA
Synaptic Long Term Potentiation	3,74E00	2,38E-01	-1,134	RAP1B,RAP2B,PRKACB,CAMK4,MAPK1,PDIA3,PPP1CB,HRAS,KRAS,PLCH2,PRKAG1,GRINA,PPP1CC,GNA15,PLCB1,PRKCE,PLCL1,PPP1CA,PRKD3,PRKCA,ITPR2,CACNA1C,PLCL2,CREB3L4,CALM1 (includes others),RRAS2,PRKCI,PRKCD,PRKCH,CAMK2G
Sphingosine-1-phosphate Signaling	3,74E00	2,38E-01	-2,556	PTK2B,MAPK1,PDIA3,PIK3R1,PIK3R5,CASP4,PIK3R4,PLCH2,PTK2,RHOT1,CASP1,AKT3,PLCB1,GNA13,PLCL1,SMPD3,CASP10,ATM,AKT2,PIK3C2A,RHOC,ADCY3,FGFR2,PLCL2,PDGFB,S1PR4,GNAI3,PTPN11,S1PR1,PIK3CB
PAK Signaling	3,72E00	2,48E-01	-3,272	RAP2B,RAP1B,PXN,PIK3C2A,PTK2B,MAPK1,PIK3R1,SOS2,MYL5,PIK3R5,FGFR2,ITGA5,HRAS,KRAS,MYL6B,NCK1,PIK3R4,PDGFB,PTK2,ITGA3,RRAS2,PTPN11,SOS1,PIK3CB,TNF,ATM,ITGA4
Phagosome Formation	3,72E00	2,35E-01	#NUM!	MRC1,PDIA3,PIK3R1,PIK3R5,PIK3R4,PLCH2,ITGA3,IGHG3,RHOT1,PRKCE,PLCB1,PLCL1,PRKD3,ITGA4,PRKCA,CR2,ATM,PIK3C2A,RHOC,ITGA5,FGFR2,PLCL2,ITGAM,PRKCI,PTPN11,TLR5,PRKCD,FCER1G,PRKCH,PIK3CB,C3AR1
PPARα/RXRα Activation	3,72E00	2,15E-01	0,898	PRKACB,RAP2B,RAP1B,MAP2K6,MAPK1,PDIA3,SMAD3,TGFBR3,SOS2,HRAS,KRAS,PLCH2,PRKAG1,ABCA1,TGFBR2,IL1R2,IKBKG,NFKBIA,GNA15,SOS1,PRKAA1,PLCB1,SMAD4,PLCL1,ACVR1C,PRKCA,MAP3K14,MED1,ADCY3,ACVR1,NR2C2,BCL3,IL1R1,PLCL2,ACVR1B,NFKBID,RRAS2,GK,SLC27A1,ACVR2A
Colorectal Cancer Metastasis Signaling	3,72E00	0.2	-2,534	RAP2B,PRKACB,WNT10B,MAPK1,FZD3,PIK3R1,SMAD3,SOS2,HRAS,KRAS,PIK3R4,MYC,TGFBR2,ATM,AKT2,GRK3,FGFR2,TCF3,BCL2L1,PTPN11,GNB2,PTGER2,TNF,WNT1,IL6ST,RAP1B,LRP6,PIK3R5,GNG7,PRKAG1,APPL1,WNT7A,RHOT1,SOS1,AKT3,SMAD4,MMP11,GNG5,PTGER4,IFNG,PIK3C2A,RHOC,ADCY3,BAX,BIRC5,FOS,RRAS2,WNT10A,TLR5,PIK3CB,MMP9
Tight Junction Signaling	3,71E00	2,2E-01	#NUM!	PRKACB,MYL5,CTNNA1,JAM2,AFDN,MYL6B,MYH11,CPSF4,PRKAG1,PTEN,TGFBR2,NSF,CLDN4,CEBPA,AKT3,PPP2R5C,ACTG2,VCL,TNFRSF1B,NAPA,AKT2,TJP2,CRB3,CASK,VAMP2,CNKSR3,FOS,PRKCI,ACTA2,PTPA,JAM3,PPP2R2B,STX16,PATJ,GOSR2,TNF,NECTIN2
Apelin Cardiomyocyte Signaling Pathway	3,7E00	2,43E-01	-2,117	MAPK1,PDIA3,PIK3R1,MYL5,PIK3R5,MYL6B,MAPK13,HIF1A,PLCH2,PIK3R4,NOS3,AKT3,PLCB1,PRKCE,PLCL1,PRKD3,ATM,PRKCA,AKT2,PIK3C2A,FGFR2,PLCL2,GNAI3,PRKCI,PTPN11,PRKCD,PRKCH,PIK3CB
Mitotic Roles of Polo-Like Kinase	3,68E00	2,88E-01	0,832	KIF23,ESPL1,CDC20,PTTG1,WEE1,PRC1,CCNB2,PLK1,ANAPC1,CCNB1,PTPA,PLK2,PPP2R2B,PKMYT1,PPP2R5C,ANAPC11,CHEK2,KIF11,CDC25A
Ovarian Cancer Signaling	3,65E00	2,25E-01	-2,683	CDKN2A,PRKACB,RAP2B,RAP1B,WNT10B,MAPK1,FZD3,PIK3R1,SUV39H1,PIK3R5,HRAS,KRAS,PIK3R4,PRKAG1,BCL2,PTEN,RAD51,WNT7A,AKT3,ATM,AKT2,PIK3C2A,FGF9,FGFR2,TCF3,SIN3A,RRAS2,WNT10A,PTPN11,E2F1,BRCA2,PIK3CB,MMP9,WNT1
Acute Myeloid Leukemia Signaling	3,63E00	2,53E-01	-3,128	MAP2K6,RAP2B,RAP1B,AKT2,PIK3C2A,MAPK1,PIK3R1,SOS2,PIK3R5,FGFR2,HRAS,KRAS,TCF3,PIK3R4,EIF4EBP1,MYC,CSF2RB,RRAS2,PTPN11,RARA,SOS1,CEBPA,AKT3,PIK3CB,ATM
Melatonin Signaling	3,61E00	2,78E-01	-1,789	MAP2K6,PRKACB,CAMK4,MAPK1,PDIA3,PLCL2,PLCH2,PRKAG1,GNAI3,CALM1 (includes others),PRKCI,PRKCD,GNAO1,PLCB1,PRKCE,PRKCH,PLCL1,PRKD3,PRKCA,CAMK2G
Glioma Invasiveness Signaling	3,55E00	2,69E-01	-2,837	RAP2B,RAP1B,MAPK1,F2R,PIK3C2A,RHOC,PIK3R1,HMMR,PIK3R5,HRAS,FGFR2,KRAS,PIK3R4,PTK2,RRAS2,PTPN11,RHOT1,TIMP1,PIK3CB,MMP9,ATM
IL-15 Signaling	3,51E00	2,62E-01	#NUM!	RAP2B,RAP1B,STAT6,AKT2,MAPK1,PIK3C2A,PIK3R1,PIK3R5,HRAS,FGFR2,KRAS,MAPK13,PIK3R4,PTK2,BCL2L1,RRAS2,PTPN11,AKT3,PIK3CB,TNF,ATM,IL2RB
GDNF Family Ligand-Receptor Interactions	3,51E00	2,62E-01	-2,683	RAP2B,RAP1B,DOK5,MAPK1,PIK3C2A,ITPR2,PIK3R1,SOS2,PIK3R5,HRAS,FGFR2,KRAS,NCK1,PIK3R4,FOS,RRAS2,PDLIM7,PTPN11,SOS1,PIK3CB,DOK1,ATM
UVB-Induced MAPK Signaling	3,49E00	2,79E-01	-2,524	MAPK1,PIK3C2A,PIK3R1,PIK3R5,RPS6KA3,FGFR2,MAPK13,PIK3R4,EIF4EBP1,FOS,PRKCI,PTPN11,PRKCD,PRKCE,PIK3CB,PRKCH,PRKD3,ATM,PRKCA
Role of Osteoblasts, Osteoclasts and Chondrocytes in Rheumatoid Arthritis	3,48E00	0.2	#NUM!	MAP2K6,CAMK4,WNT10B,PTK2B,MAPK1,FZD3,PIK3R1,TAB2,LRP6,PIK3R5,SMAD5,ACP5,PIK3R4,NFATC1,BCL2,IL1R2,IKBKG,ITGA3,WNT7A,NFKBIA,SMAD4,AKT3,TRAF5,TNFRSF1B,SMAD1,ATM,IFNG,MAP3K14,TNFSF11,AKT2,PIK3C2A,FGFR2,ITGA5,IL1R1,TCF3,GSN,IL7,CALM1 (includes others),NFKBID,FOS,WNT10A,PTPN11,CSF1,NFATC2,PIK3CB,TNF,WNT1
CD27 Signaling in Lymphocytes	3,44E00	3,02E-01	-1,069	MAP2K6,MAP3K14,MAP3K6,MAP3K13,MAP3K4,NFKBID,FOS,BCL2L1,IKBKG,NFKBIA,CD70,MAP3K8,TRAF5,CD27,MAP3K3,MAP3K2
G Beta Gamma Signaling	3,44E00	2,35E-01	-2,887	RAP2B,CACNA1I,PRKACB,RAP1B,MAPK1,SOS2,HRAS,KRAS,GNG7,PRKAG1,GNA15,SOS1,AKT3,PRKCE,GNA13,GNG5,PRKD3,PRKCA,AKT2,HBEGF,CACNA1C,GNAI3,PRKCI,RRAS2,PRKCD,GNAO1,GNB2,PRKCH
Type II Diabetes Mellitus Signaling	3,42E00	2,19E-01	-1,347	CACNA1I,MAPK1,PIK3R1,PKM,PIK3R5,PIK3R4,PRKAG1,IKBKG,NFKBIA,PRKAA1,PRKCE,SOCS2,AKT3,TNFRSF1B,PRKD3,SMPD3,PRKCA,ATM,MAP3K14,AKT2,PIK3C2A,ACSL6,CACNA1C,FGFR2,CEBPB,NFKBID,PRKCI,PTPN11,PRKCD,PIK3CB,PRKCH,SLC27A1,TNF,ACSL1
IL-1 Signaling	3,4E00	2,53E-01	0,775	MAP2K6,PRKACB,MAP3K14,MAPK1,ADCY3,TAB2,MAPK13,IL1R1,IRAK3,PRKAG1,GNG7,NFKBID,GNAI3,FOS,IKBKG,NFKBIA,GNA15,GNAO1,GNB2,GNA13,GNG5,TAB1,IRAK2
Aldosterone Signaling in Epithelial Cells	3,39E00	2,13E-01	-3,157	HSPA14,MAPK1,SGK1,PDIA3,PIK3R1,SOS2,PIK3R5,PIKFYVE,KRAS,DNAJC10,PIP5K1B,PLCH2,PIK3R4,SOS1,PRKCE,PLCB1,PLCL1,PRKD3,PRKCA,ATM,AHCY,DNAJB12,PIK3C2A,ITPR2,HSPH1,FGFR2,PLCL2,DNAJB14,PRKCI,PTPN11,PRKCD,HSPB11,DNAJC18,NR3C2,PIK3CB,PRKCH,HSPB1
Gαq Signaling	3,37E00	2,16E-01	-2,121	RGS18,CAMK4,PTK2B,MAPK1,PIK3R1,PIK3R5,PIK3R4,GNG7,NFATC1,HMOX1,IKBKG,NFKBIA,GNA15,RHOT1,PRKCE,PLCB1,AKT3,GNG5,PRKD3,PRKCA,ATM,AKT2,PIK3C2A,ITPR2,RHOC,FGFR2,CALM1 (includes others),NFKBID,PRKCI,PTPN11,PRKCD,GNB2,NFATC2,PIK3CB,PRKCH
ATM Signaling	3,37E00	2,47E-01	-1,342	HP1BP3,GADD45G,SUV39H1,RBBP8,CCNB2,MAPK13,CREB3L4,ZEB1,CHEK1,CCNB1,NBN,RAD51,PPP1CC,NFKBIA,GADD45A,PTPA,PPP2R2B,PPP2R5C,ATR,TP53BP1,CHEK2,CDK2,ATM,CDC25A
D-myo-inositol (1,4,5,6)-Tetrakisphosphate Biosynthesis	3,36E00	2,22E-01	1,061	MINPP1,DUSP8,PTPN13,NUDT12,PIKFYVE,PPIP5K1,NT5C,STYXL1,NUDT2,ACP5,PPP4C,PTEN,SACM1L,SET,PPP1CC,PTPRJ,PDCD1,DUSP10,PPP1CA,CDC25A,PTPRM,PLPP6,ITPK1,NUDT5,INPP5F,PTPN11,NUDT16,PTPA,SSH3,SGPP1,THTPA,DUSP16
D-myo-inositol (3,4,5,6)-tetrakisphosphate Biosynthesis	3,36E00	2,22E-01	1,061	MINPP1,DUSP8,PTPN13,NUDT12,PIKFYVE,PPIP5K1,NT5C,STYXL1,NUDT2,ACP5,PPP4C,PTEN,SACM1L,SET,PPP1CC,PTPRJ,PDCD1,DUSP10,PPP1CA,CDC25A,PTPRM,PLPP6,ITPK1,NUDT5,INPP5F,PTPN11,NUDT16,PTPA,SSH3,SGPP1,THTPA,DUSP16
Docosahexaenoic Acid (DHA) Signaling	3,34E00	2,96E-01	#NUM!	AKT2,PIK3C2A,PIK3R1,PIK3R5,FGFR2,BAX,PIK3R4,PNPLA2,BCL2,APP,BCL2L1,PTPN11,AKT3,PIK3CB,BCL2A1,ATM
TNFR2 Signaling	3,32E00	3,67E-01	1,000	TANK,FOS,MAP3K14,NFKBID,IKBKG,NFKBIA,LTA,TBK1,TNFRSF1B,TNF,TRAF1
α-Adrenergic Signaling	3,32E00	2,5E-01	-2,183	RAP2B,RAP1B,PRKACB,CAMK4,MAPK1,ITPR2,ADCY3,HRAS,PYGB,KRAS,PRKAG1,GNG7,CALM1 (includes others),GNAI3,RRAS2,PRKCI,PRKCD,GNB2,PRKCE,PRKCH,GNG5,PRKD3,PRKCA
Nitric Oxide Signaling in the Cardiovascular System	3,32E00	2,35E-01	-3,272	PRKACB,CAMK4,MAPK1,PIK3R1,PIK3R5,PIK3R4,NOS3,PRKAG1,PDE3B,PRKAA1,PRKCE,AKT3,PRKD3,ATM,PRKCA,AKT2,PIK3C2A,ITPR2,FLT4,CACNA1C,FGFR2,CALM1 (includes others),PRKCI,PTPN11,PRKCD,PRKCH,PIK3CB
EGF Signaling	3,32E00	2,71E-01	-2,065	AKT2,MAPK1,PIK3C2A,ITPR2,PIK3R1,SOS2,PIK3R5,HRAS,FGFR2,MAPK13,PIK3R4,FOS,PTPN11,SOS1,AKT3,PIK3CB,CSNK2B,ATM,PRKCA
Pyridoxal 5'-phosphate Salvage Pathway	3,29E00	2,77E-01	-0,471	MAP2K6,GRK4,AKT2,MAPK1,MAP3K6,SGK1,CDK6,PLK1,CDK8,CDK5,PRKCD,PRKAA1,PRKCE,POMK,MAP3K8,PRKCH,CDK2,ACVR2A
3-phosphoinositide Degradation	3,26E00	2,15E-01	1,029	MINPP1,DUSP8,PTPN13,NUDT12,PIKFYVE,PPIP5K1,NT5C,STYXL1,NUDT2,ACP5,PPP4C,SACM1L,PTEN,SET,PPP1CC,PTPRJ,PDCD1,DUSP10,PPP1CA,CDC25A,PTPRM,PLPP6,ITPK1,NUDT5,INPP4B,PTPN11,INPP5F,PTPA,NUDT16,SSH3,SGPP1,INPP5K,THTPA,DUSP16
Xenobiotic Metabolism Signaling	3,26E00	1,87E-01	#NUM!	RAP2B,CAMK1,MAPK1,PIK3R1,HRAS,KRAS,MAPK13,CES2,MAP3K4,PIK3R4,CHST2,GSTM2,ALDH3A2,KEAP1,CHST11,PRKD3,ATM,MAP3K2,MAP3K14,HDAC4,MED1,MAP3K13,FGFR2,HS3ST3B1,PTPN11,PTPA,PRKCD,RBX1,PPP2R2B,PRKCH,TNF,GSTP1,CAMK2G,RAP1B,MAP2K6,CAMK4,PIK3R5,HMOX1,PRKCE,PPP2R5C,CHST10,CITED2,PRKCA,PIK3C2A,MAP3K6,GSTA4,NQO1,CHST12,GSTO1,RRAS2,PRKCI,MGST2,MAP3K8,PIK3CB,NRIP1,MAP3K3
Estrogen-mediated S-phase Entry	3,26E00	3,85E-01	2,530	MYC,CCNA2,CCNE1,E2F1,E2F5,E2F3,ESR1,E2F2,CDK2,CDC25A
SPINK1 General Cancer Pathway	3,23E00	2,56E-01	-2,837	RAP2B,RAP1B,GZMA,MT2A,AKT2,MAPK1,PIK3C2A,PIK3R1,MT1X,PIK3R5,HRAS,FGFR2,KRAS,PIK3R4,MT1E,RRAS2,PTPN11,AKT3,MT1F,PIK3CB,ATM
Mitochondrial Dysfunction	3,23E00	2,11E-01	#NUM!	FURIN,UQCRH,COX6C,PRDX5,COX8A,NDUFB5,PSEN2,NDUFB3,NDUFB10,BCL2,PARK7,NDUFS6,NDUFS2,HTRA2,OGDH,NDUFAB1,SDHA,NDUFB4,COX17,UCP2,CPT1A,ATP5F1A,NDUFB1,VDAC3,APP,FIS1,PRDX3,COX11,NDUFA11,NDUFB7,CYC1,COX5A,CYB5A,SNCA,UQCRQ,PSEN1
GP6 Signaling Pathway	3,19E00	2,22E-01	-2,043	RAP1B,FYN,CAMK4,COL4A5,PIK3R1,PIK3R5,PIK3R4,PTK2,COL5A1,COL6A1,PRKCE,AKT3,PRKD3,PRKCA,RASGRP2,ATM,AKT2,PIK3C2A,COL6A2,FGFR2,LAMC3,CALM1 (includes others),PRKCI,PTPN11,GRAP2,PRKCD,FCER1G,PRKCH,PIK3CB,COL9A2
IL-12 Signaling and Production in Macrophages	3,15E00	2,16E-01	#NUM!	CD40LG,MAPK1,IL12RB1,PIK3R1,PIK3R5,MAPK13,PIK3R4,IKBKG,PRKCE,AKT3,SERPINA1,PRKD3,PRKCA,ATM,STAT6,IFNG,AKT2,PIK3C2A,FGFR2,IL12RB2,CEBPB,IRF1,STAT4,FOS,PRKCI,PTPN11,CD40,PRKCD,PRKCH,MAP3K8,PIK3CB,TNF
Interferon Signaling	3,14E00	3,33E-01	1,155	IFNG,OAS1,PIAS1,IFI35,IFI6,BAX,IFITM2,IRF1,IFITM1,BAK1,BCL2,ISG15
Amyloid Processing	3,13E00	2,94E-01	-1,000	PRKACB,AKT2,CAPN11,MAPK1,PSEN2,MAPK13,PRKAG1,CDK5R1,APP,CDK5,MAPT,AKT3,PRKCE,CSNK2B,PSEN1
D-myo-inositol-5-phosphate Metabolism	3,06E00	2,1E-01	1,029	MINPP1,DUSP8,PTPN13,NUDT12,PIKFYVE,PPIP5K1,NT5C,STYXL1,NUDT2,ACP5,PPP4C,PLCH2,SACM1L,PTEN,SET,PPP1CC,PTPRJ,PDCD1,DUSP10,PLCB1,PPP1CA,CDC25A,PTPRM,PLPP6,NUDT5,ITPK1,PTPN11,INPP5F,PTPA,NUDT16,SSH3,SGPP1,THTPA,DUSP16
Pyrimidine Deoxyribonucleotides De Novo Biosynthesis I	3,04E00	3,91E-01	1,667	TYMS,NME1,AK1,CMPK2,RRM2,CMPK1,DTYMK,APOBEC3G,RRM1
dTMP De Novo Biosynthesis	3,02E00	0.8	2,000	TYMS,SHMT1,DHFR,SHMT2
DNA damage-induced 14-3-3σ Signaling	3	4,21E-01	#NUM!	CCNE1,AKT2,CCNB2,AKT3,ATR,CDK2,ATM,CCNB1
Endocannabinoid Cancer Inhibition Pathway	2,95E00	2,09E-01	1,414	PRKACB,MAP2K6,MAPK1,PIK3R1,PIK3R5,CASP4,HIF1A,NOS3,PIK3R4,EIF2A,PRKAG1,GPR55,MYC,PTK2,CCND3,CASP1,PRKAA1,AKT3,GNA13,SMPD3,ATM,CASP10,AKT2,PIK3C2A,ADCY3,FGFR2,CREB3L4,TCF3,GNAI3,CCNE1,PTPN11,GNAO1,PIK3CB
Growth Hormone Signaling	2,94E00	2,44E-01	-2,837	MAPK1,PIK3C2A,PIK3R1,PIK3R5,RPS6KA3,FGFR2,PIK3R4,FOS,PRKCI,PTPN11,PRKCD,CEBPA,IGFBP3,PRKCE,SOCS2,PIK3CB,PRKCH,RPS6KA4,PRKD3,ATM,PRKCA
Graft-versus-Host Disease Signaling	2,92E00	2,92E-01	#NUM!	IFNG,PRF1,HLA-DOA,HLA-DRB1,CD80,HLA-DMA,IL2,HLA-DRA,HLA-DMB,FCER1G,HLA-DQA1,HLA-DQB1,TNF,HLA-DRB5
PDGF Signaling	2,92E00	2,35E-01	-2,711	RAP2B,RAP1B,MAPK1,PIK3C2A,PIK3R1,SOS2,PIK3R5,HRAS,FGFR2,KRAS,PIK3R4,PDGFB,MYC,FOS,RRAS2,INPP5F,PTPN11,SOS1,PIK3CB,CSNK2B,INPP5K,ATM,PRKCA
Adipogenesis pathway	2,91E00	2,16E-01	#NUM!	DGKD,WNT10B,FZD3,SMAD3,CEBPD,PPIP5K1,HIF1A,SMAD5,KAT2B,EGR2,CDK5,EZH2,HDAC7,CEBPA,SMAD1,HDAC9,CCNH,HDAC4,TXNIP,FGFR2,SAP30,CEBPB,SIN3A,NR1D2,KAT6B,SIRT1,KLF5,TCF7,TNF
ILK Signaling	2,91E00	1,98E-01	-1,333	MAP2K6,FLNB,MAPK1,PIK3R1,MYL5,PIK3R5,MYL6B,MYH11,HIF1A,PIK3R4,PTEN,MYC,PTK2,FLNA,RHOT1,AKT3,PPP2R5C,ACTG2,VCL,ATM,AKT2,PXN,LIMS2,PIK3C2A,RHOC,FGFR2,CREB3L4,FOS,ACTA2,PTPN11,PTPA,LIMS1,PPP2R2B,PIK3CB,RPS6KA4,KRT18,ACTN4,TNF,MMP9
Estrogen-Dependent Breast Cancer Signaling	2,88E00	2,41E-01	-2,065	RAP2B,RAP1B,AKT2,MAPK1,PIK3C2A,PIK3R1,HSD17B11,PIK3R5,HRAS,FGFR2,KRAS,CREB3L4,PIK3R4,FOS,RRAS2,PTPN11,AKT3,HSD17B12,PIK3CB,ESR1,ATM
Melanocyte Development and Pigmentation Signaling	2,85E00	2,29E-01	-2,041	RAP2B,RAP1B,PRKACB,MAPK1,PIK3C2A,PIK3R1,ADCY3,SOS2,PIK3R5,RPS6KA3,HRAS,FGFR2,KRAS,CREB3L4,PIK3R4,PRKAG1,BCL2,RRAS2,PTPN11,SOS1,PIK3CB,RPS6KA4,MC1R,ATM
CNTF Signaling	2,8E00	2,54E-01	-2,828	RAP2B,RAP1B,IL6ST,MAPK1,PIK3C2A,PIK3R1,PIK3R5,RPS6KA3,HRAS,FGFR2,KRAS,PIK3R4,RRAS2,PTPN11,SOS1,PIK3CB,RPS6KA4,ATM
Role of NANOG in Mammalian Embryonic Stem Cell Pluripotency	2,8E00	2,15E-01	-2,982	IL6ST,RAP2B,RAP1B,WNT10B,MAPK1,FZD3,PIK3R1,SOS2,PIK3R5,HRAS,KRAS,SMAD5,PIK3R4,WNT7A,RIF1,SOS1,AKT3,SMAD4,SMAD1,ATM,AKT2,PIK3C2A,FGFR2,RRAS2,PTPN11,WNT10A,PIK3CB,WNT1
CCR5 Signaling in Macrophages	2,8E00	2,34E-01	-2,000	CACNA1I,CCR5,CAMK4,MAPK1,PTK2B,CACNA1C,MAPK13,CCL5,GNG7,FOS,GNAI3,CALM1 (includes others),PRKCI,CCL4,PRKCD,FCER1G,GNB2,PRKCE,PRKCH,GNG5,PRKD3,PRKCA
Reelin Signaling in Neurons	2,8E00	2,34E-01	#NUM!	FYN,ARHGEF12,PIK3C2A,PIK3R1,PIK3R5,ITGA6,ITGA5,FGFR2,PIK3R4,CDK5R1,APP,ARHGEF5,ITGA3,YES1,CDK5,PTPN11,MAPT,PIK3CB,ITGA1,ATM,ITGA4,PAFAH1B3
April Mediated Signaling	2,8E00	3,08E-01	0,000	FOS,MAP3K14,NFKBID,IKBKG,NFKBIA,MAPK1,NFATC2,TNFRSF13B,MAPK13,TRAF5,NFATC1,TRAF1
ErbB2-ErbB3 Signaling	2,77E00	2,47E-01	-2,524	RAP2B,RAP1B,MAPK1,PIK3C2A,PIK3R1,SOS2,PIK3R5,HRAS,FGFR2,KRAS,PIK3R4,PTEN,MYC,RRAS2,PTPN11,SOS1,PIK3CB,ERBB2,ATM
PPAR Signaling	2,73E00	2,28E-01	-0,209	RAP2B,RAP1B,MAP3K14,MAPK1,MED1,SOS2,HRAS,NR1H3,KRAS,IL1R1,PDGFB,IL1R2,NFKBID,FOS,IKBKG,RRAS2,NFKBIA,SOS1,NRIP1,TNFRSF1B,TNF,CITED2,TAB1
mTOR Signaling	2,72E00	1,92E-01	-2,000	RAP2B,RAP1B,MAPK1,PIK3R1,PIK3R5,RPS6KA3,FKBP1A,HRAS,KRAS,HIF1A,PRR5L,PIK3R4,PRKAG1,EIF4EBP1,HMOX1,RHOT1,PRKAA1,PRKCE,AKT3,PPP2R5C,PRKD3,PRKCA,ATM,AKT2,RHEB,PIK3C2A,DDIT4,RHOC,RPS10,FGFR2,PRKCI,RRAS2,PTPN11,PTPA,PRKCD,RPS27L,PPP2R2B,PIK3CB,PRKCH,RPS6KA4
iNOS Signaling	2,71E00	2,89E-01	0,000	CALM1 (includes others),IFNG,NFKBID,FOS,IKBKG,CAMK4,NFKBIA,MAPK1,IRAK3,MAPK13,IRF1,TAB1,IRAK2
Neurotrophin/TRK Signaling	2,69E00	2,38E-01	-2,982	MAP2K6,RAP2B,RAP1B,MAPK1,PIK3C2A,PIK3R1,SOS2,PIK3R5,HRAS,FGFR2,KRAS,CREB3L4,PIK3R4,FOS,RRAS2,PTPN11,SOS1,NTRK1,PIK3CB,ATM
Role of MAPK Signaling in the Pathogenesis of Influenza	2,64E00	2,41E-01	#NUM!	MAP2K6,RAP2B,RAP1B,IFNG,AKT2,MAPK1,PLA2G4C,HRAS,KRAS,BAX,MAPK13,CCL5,BCL2,RRAS2,AKT3,TNF,PRKCA,PLA2G12A,PAFAH1B3
Antiproliferative Role of TOB in T Cell Signaling	2,61E00	3,46E-01	#NUM!	TGFBR2,CCNA2,CCNE1,MAPK1,IL2,SMAD3,SMAD4,TWSG1,CDK2
Osteoarthritis Pathway	2,6E00	1,9E-01	0,333	SIK3,FZD3,SMAD3,CTNNA1,CASP4,SMAD5,HIF1A,SDC4,PRKAG1,SLC39A8,IL1R2,TGFBR2,ITGA3,ELF3,MTF1,FOXO3,CASP1,PRKAA1,SMAD4,NAMPT,TNFRSF1B,SMAD1,ITGA4,CASP10,HDAC4,EPAS1,DDIT4,SMAD7,ITGA5,ANXA2,IL1R1,CREB3L4,CEBPB,TCF3,HKR1,FADD,SIRT1,JAG1,TNF,MMP9
B Cell Activating Factor Signaling	2,59E00	2,93E-01	0,333	FOS,MAP3K14,NFKBID,IKBKG,NFKBIA,MAPK1,NFATC2,TNFRSF13B,MAPK13,TRAF5,NFATC1,TRAF1
HMGB1 Signaling	2,56E00	2,06E-01	-2,414	RAP2B,RAP1B,MAP2K6,MAPK1,PIK3R1,PIK3R5,HRAS,KRAS,MAPK13,PIK3R4,KAT2B,RHOT1,IL2,AKT3,TNFRSF1B,ATM,IFNG,AKT2,PIK3C2A,RHOC,FGFR2,IL1R1,FOS,RRAS2,KAT6B,PTPN11,LTA,PIK3CB,TNF
Allograft Rejection Signaling	2,56E00	2,33E-01	#NUM!	IFNG,CD40LG,HLA-DOA,HLA-DQA1,HLA-DQB1,PRF1,IGHG3,HLA-DRB1,HLA-DQB2,CD80,CD40,IL2,HLA-DMA,HLA-DRA,HLA-DMB,FCER1G,HLA-DPB1,TNF,HLA-DRB5,HLA-DPA1
Factors Promoting Cardiogenesis in Vertebrates	2,56E00	2,28E-01	#NUM!	FZD3,TGFBR3,CDC6,LRP6,ACVR1,SMAD5,TCF3,ACVR1B,TGFBR2,CCNE1,PRKCI,PRKCD,PRKCE,SMAD4,PRKCH,PRKD3,ACVR1C,SMAD1,CDK2,ACVR2A,PRKCA
CDK5 Signaling	2,5E00	2,19E-01	0,218	RAP2B,RAP1B,PRKACB,MAPK1,CABLES1,ADCY3,ITGA6,HRAS,PPP1CB,KRAS,MAPK13,CDK5R1,PRKAG1,FOSB,PPP1CC,ITGA3,RRAS2,CDK5,PTPA,MAPT,PPP2R2B,PPP2R5C,PPP1CA
IL-17 Signaling	2,5E00	2,26E-01	#NUM!	MAP2K6,RAP2B,RAP1B,MAP3K14,AKT2,MAPK1,PIK3C2A,PIK3R1,PIK3R5,HRAS,FGFR2,KRAS,CEBPB,MAPK13,PIK3R4,RRAS2,PTPN11,TIMP1,AKT3,PIK3CB,ATM
Rac Signaling	2,47E00	2,1E-01	-3,000	RAP2B,RAP1B,PIK3C2A,PTK2B,MAPK1,ARPC5L,PIK3R1,PIK3R5,PIKFYVE,FGFR2,ITGA5,HRAS,KRAS,PIP5K1B,PIK3R4,CDK5R1,PTK2,ITGA3,RRAS2,PRKCI,CYFIP2,PTPN11,PIK3CB,ELK4,ITGA4,ATM
p38 MAPK Signaling	2,46E00	2,12E-01	1,279	MAP2K6,TAB2,RPS6KA3,MAPK13,TGFBR2,MYC,IL1R2,DUSP10,TNFRSF1B,TAB1,PLA2G12A,MAPKAPK3,PLA2G4C,MEF2A,MKNK2,IRAK3,IL1R1,CREB3L4,FADD,MAPT,MEF2D,RPS6KA4,TNF,HSPB1,IRAK2
Leptin Signaling in Obesity	2,44E00	2,27E-01	-2,309	PRKACB,AKT2,MAPK1,PIK3C2A,PDIA3,PIK3R1,ADCY3,PIK3R5,FGFR2,PLCL2,PLCH2,PIK3R4,PRKAG1,PTPN11,PDE3B,PLCB1,AKT3,PIK3CB,PLCL1,ATM
Relaxin Signaling	2,43E00	1,96E-01	-2,294	PRKACB,RAP1B,PDE7A,MAPK1,PIK3R1,PIK3R5,PIK3R4,NOS3,GNG7,PRKAG1,NFKBIA,GNA15,PDE3B,AKT3,PDE4D,GNA13,GNG5,ATM,AKT2,PIK3C2A,PDE9A,ADCY3,FGFR2,FOS,GNAI3,NFKBID,PTPN11,GNAO1,GNB2,PIK3CB,NPR2,MMP9
Caveolar-mediated Endocytosis Signaling	2,4E00	2,39E-01	#NUM!	FYN,FLNB,ITGA6,ITGA5,FLOT1,ITGA10,CD55,ITGA3,ITGAM,ACTA2,FLNA,ITGA1,ACTG2,CAVIN1,PRKCA,MAP3K2,ITGA4
HIF1α Signaling	2,38E00	2,06E-01	#NUM!	RAP1B,RAP2B,MAPK1,PIK3R1,PIK3R5,HRAS,KRAS,MAPK13,HIF1A,PIK3R4,ELOB,NOS3,ELOC,SLC2A3,AKT3,MMP11,ATM,AKT2,PIK3C2A,FGFR2,SLC2A8,RRAS2,PTPN11,RBX1,PIK3CB,MMP9
Role of Pattern Recognition Receptors in Recognition of Bacteria and Viruses	2,36E00	2,01E-01	-2,041	MAPK1,PIK3R1,PIK3R5,CCL5,PIK3R4,IL2,TICAM1,CASP1,PRKCE,NOD1,PRKD3,RIPK2,PRKCA,ATM,IFNG,OAS1,NLRP3,PIK3C2A,FGFR2,PRKCI,TLR5,PTPN11,PRKCD,LTA,PRKCH,PIK3CB,TNF,C3AR1
Regulation of eIF4 and p70S6K Signaling	2,35E00	1,94E-01	-2,858	RAP2B,RAP1B,MAPK1,PIK3R1,SOS2,PIK3R5,HRAS,KRAS,PAIP2,MAPK13,PIK3R4,EIF2B2,EIF2A,EIF4EBP1,ITGA3,SOS1,AKT3,PPP2R5C,ITGA4,ATM,AKT2,PIK3C2A,RPS10,FGFR2,ITGA5,RRAS2,PTPN11,PTPA,RPS27L,PPP2R2B,PIK3CB,AGO4
Ephrin B Signaling	2,33E00	2,36E-01	-1,069	EPHB6,PTK2,EFNB2,GNAI3,EPHB1,PXN,GNA15,MAPK1,CXCR4,VAV3,GNAO1,GNB2,HRAS,VAV1,GNA13,GNG5,GNG7
OX40 Signaling Pathway	2,32E00	2,22E-01	0,333	TNFSF4,HLA-DOA,TNFRSF4,HLA-DQA1,HLA-DQB1,BCL2,BCL2L1,NFKBID,HLA-DRB1,HLA-DQB2,NFKBIA,IL2,HLA-DMA,HLA-DRA,HLA-DMB,FCER1G,TRAF5,HLA-DPB1,HLA-DRB5,HLA-DPA1
Induction of Apoptosis by HIV1	2,29E00	2,46E-01	0,258	MAP3K14,SLC25A13,CXCR4,BAX,BAK1,BCL2,FADD,BCL2L1,NFKBID,IKBKG,NFKBIA,HTRA2,TNFRSF1B,TNF,TRAF1
Endocannabinoid Developing Neuron Pathway	2,28E00	2,03E-01	-2,449	MAP2K6,PRKACB,RAP2B,RAP1B,AKT2,PIK3C2A,MAPK1,PIK3R1,ADCY3,PIK3R5,FGFR2,HRAS,KRAS,CREB3L4,MAPK13,PIK3R4,PRKAG1,GNG7,GNAI3,RRAS2,PTPN11,GNAO1,AKT3,PIK3CB,GNG5,ATM
HIPPO signaling	2,26E00	2,24E-01	-0,302	TJP2,YWHAH,YWHAE,SMAD3,WWTR1,NF2,PPP1CB,SMAD5,DLG3,TP53BP2,PPP1CC,PTPA,PPP2R2B,SCRIB,SMAD4,PPP2R5C,PPP1CA,PATJ,SMAD1
Superpathway of Serine and Glycine Biosynthesis I	2,26E00	5,71E-01	1,000	PSAT1,SHMT1,UBAC2,SHMT2
eNOS Signaling	2,25E00	1,9E-01	-1,671	PRKACB,CAMK4,HSPA14,CHRNA6,PIK3R1,PIK3R5,NOS3,PIK3R4,PRKAG1,AQP3,CCNA2,NOSIP,PRKAA1,PRKCE,AKT3,CHRNA5,PRKD3,PRKCA,ATM,AKT2,PIK3C2A,ITPR2,FLT4,ADCY3,FGFR2,CALM1 (includes others),LPAR6,PRKCI,PTPN11,PRKCD,PIK3CB,PRKCH,ESR1
Ephrin A Signaling	2,22E00	2,42E-01	#NUM!	FYN,PIK3C2A,PIK3R1,EPHA1,PIK3R5,FGFR2,EPHA4,PIK3R4,EFNA1,PTK2,PTPN11,VAV3,VAV1,PIK3CB,ATM
Androgen Signaling	2,21E00	1,99E-01	-1,291	POLR2J2/POLR2J3,PRKACB,CACNA1I,CCNH,CAMK4,MAPK1,SMAD3,CACNA1C,POLR2H,POLR2K,PRKAG1,GNG7,GNAI3,CALM1 (includes others),PRKCI,KAT2B,GNA15,PRKCD,GNAO1,GNB2,PRKCE,PRKCH,GNA13,GNG5,PRKD3,POLR2L,PRKCA
Hypoxia Signaling in the Cardiovascular System	2,2E00	2,3E-01	0,707	UBE2M,UBE2N,NQO1,HIF1A,CREB3L4,NOS3,UBE2T,PTEN,UBE2G2,NFKBID,NFKBIA,UBE2B,UBE2G1,UBE2E3,UBE2Q2,ATM,UBE2C
Role of PI3K/AKT Signaling in the Pathogenesis of Influenza	2,2E00	2,25E-01	-2,183	IFNG,CCR5,AKT2,MAPK1,PIK3C2A,PIK3R1,PIK3R5,FGFR2,CCL5,PIK3R4,GNAI3,NFKBID,NFKBIA,PTPN11,AKT3,PIK3CB,PLAC8,ATM
Heme Degradation	2,19E00	7,5E-01	#NUM!	HMOX1,BLVRB,HMOX2
Glutathione Redox Reactions II	2,19E00	7,5E-01	#NUM!	PDIA3,TXNDC12,GLRX
Acetate Conversion to Acetyl-CoA	2,19E00	7,5E-01	#NUM!	ACSS2,ACSS1,ACSL1
Protein Ubiquitination Pathway	2,17E00	1,73E-01	#NUM!	PSMB3,HSPA14,CDC20,PSMB10,UBE2N,DNAJC10,ELOB,ANAPC1,ELOC,USP3,PAN2,USP13,UBE2B,BAG1,USP10,UCHL5,UBE2E3,NEDD4L,PSMC2,ANAPC11,UBE2Q2,IFNG,DNAJB12,UBE2M,UBE4B,USP15,USP36,PSMD13,HSPH1,USP9X,DNAJB14,UBE2T,UBE2G2,PSMD11,PSMC1,USP22,UBE2G1,RBX1,PSMA5,HSPB11,DNAJC18,SMURF2,USP46,USP37,USP25,HSPB1,UBE2C
FcγRIIB Signaling in B Lymphocytes	2,15E00	2,18E-01	-2,183	RAP2B,RAP1B,CACNA1I,CD79B,PIK3C2A,PIK3R1,PIK3R5,HRAS,CACNA1C,FGFR2,CD79A,KRAS,PIK3R4,RRAS2,PTPN11,SOS1,PIK3CB,DOK1,ATM
IL-10 Signaling	2,14E00	2,32E-01	#NUM!	MAP2K6,MAP3K14,CCR5,MAPK1,BLVRB,MAPK13,IL1R1,IL1R2,HMOX1,NFKBID,FOS,IKBKG,NFKBIA,IL10RA,TNF,TAB1
Agrin Interactions at Neuromuscular Junction	2,14E00	2,27E-01	-1,500	RAP2B,RAP1B,PXN,MAPK1,ITGA6,ITGA5,HRAS,KRAS,PTK2,ITGA3,RRAS2,ACTA2,UTRN,ITGA1,ERBB2,ACTG2,ITGA4
Regulation of the Epithelial-Mesenchymal Transition Pathway	2,14E00	1,83E-01	#NUM!	RAP2B,RAP1B,MAP2K6,ID2,WNT10B,MAPK1,FZD3,PIK3R1,SMAD3,SOS2,PIK3R5,HRAS,PSEN2,KRAS,HIF1A,PIK3R4,TGFBR2,WNT7A,SOS1,SMAD4,AKT3,ATM,AKT2,PIK3C2A,FGF9,FGFR2,ZEB1,TCF3,RRAS2,WNT10A,PTPN11,PIK3CB,JAG1,MMP9,WNT1,PSEN1
Mechanisms of Viral Exit from Host Cells	2,11E00	2,68E-01	#NUM!	PRKCI,ACTA2,CHMP2A,PRKCD,VPS36,PRKCE,PRKCH,ACTG2,LMNB1,PRKD3,PRKCA
AMPK Signaling	2,08E00	1,78E-01	-1,826	PBRM1,PRKACB,ARID1A,MAPK1,CHRNA6,PIK3R1,PIK3R5,MAPK13,PFKL,NOS3,PIK3R4,PRKAG1,EIF4EBP1,CCNA2,AK1,KAT2B,PCK2,FOXO3,PRKAA1,AKT3,PPP2R5C,CHRNA5,ATM,ADRB2,AKT2,CPT1A,ACACB,PIK3C2A,FGFR2,CREB3L4,PPM1G,SMARCD3,PTPN11,PTPA,SMARCA2,SIRT1,PPP2R2B,PIK3CB,HMGCR
IL-9 Signaling	2,07E00	2,55E-01	-2,530	PIK3C2A,PTPN11,PIK3R1,CISH,PIK3R5,FGFR2,SOCS2,BCL3,PIK3CB,PIK3R4,TNF,ATM
Hepatic Cholestasis	2,03E00	1,88E-01	#NUM!	PRKACB,MAP3K4,PRKAG1,ATP8B1,IL1R2,IKBKG,NFKBIA,IL2,PPRC1,RARA,PRKCE,TNFRSF1B,PRKD3,PRKCA,IFNG,MAP3K14,TJP2,ADCY3,NR1H3,IRAK3,IL1R1,NFKBID,PRKCI,SLCO3A1,LTA,PRKCD,PRKCH,ESR1,TNF,IRAK2
Cell Cycle Regulation by BTG Family Proteins	1,98E00	2,7E-01	2,449	CCNE1,CNOT7,PTPA,E2F1,PPP2R2B,E2F5,PPP2R5C,E2F3,E2F2,CDK2
VDR/RXR Activation	1,97E00	2,18E-01	0,577	IFNG,SERPINB1,TNFSF11,MED1,CEBPB,CCL5,PRKCI,GADD45A,IL2,PRKCD,IGFBP3,CEBPA,PRKCE,PRKCH,VDR,PRKD3,PRKCA
4-1BB Signaling in T Lymphocytes	1,95E00	2,81E-01	1,134	MAP3K14,NFKBID,IKBKG,TNFRSF9,NFKBIA,MAPK1,TNFSF9,MAPK13,TRAF1
Acute Phase Response Signaling	1,93E00	1,82E-01	-2,043	IL6ST,RAP2B,RAP1B,MAP2K6,MAPK1,PIK3R1,SOS2,HRAS,KRAS,MAPK13,NR3C1,HMOX1,IKBKG,NFKBIA,SOS1,AKT3,SOCS2,SERPINA1,TNFRSF1B,TAB1,MAP3K14,AKT2,CEBPB,IL1R1,TCF3,HMOX2,FOS,NFKBID,RRAS2,PTPN11,PIK3CB,TNF
Dopamine-DARPP32 Feedback in cAMP Signaling	1,92E00	1,84E-01	-0,365	PRKACB,CAMK4,CSNK1G1,PDIA3,PPP1CB,PLCH2,PRKAG1,GRINA,PPP1CC,CDK5,PRKCE,PLCB1,PPP2R5C,PLCL1,PPP1CA,PRKD3,PRKCA,ITPR2,CSNK1G2,ADCY3,CACNA1C,PLCL2,CREB3L4,GNAI3,CALM1 (includes others),PRKCI,PTPA,PRKCD,PPP2R2B,PRKCH
FGF Signaling	1,89E00	2,07E-01	-2,065	MAP2K6,AKT2,MAPK1,PIK3C2A,FGF9,PIK3R1,SOS2,PIK3R5,HRAS,FGFR2,MAPK13,CREB3L4,PIK3R4,PTPN11,SOS1,AKT3,PIK3CB,ATM,PRKCA
Pyrimidine Ribonucleotides Interconversion	1,87E00	2,5E-01	-0,302	NUDT5,ENTPD4,NME1,AK1,ENTPD1,CMPK2,NUDT16,RAD54L,CMPK1,ZRANB3,DDX3X
IL-17A Signaling in Airway Cells	1,86E00	2,12E-01	-1,500	AKT2,MAPK1,PIK3C2A,PIK3R1,PIK3R5,CCL20,FGFR2,MAPK13,PIK3R4,PTEN,NFKBID,IKBKG,NFKBIA,PTPN11,AKT3,PIK3CB,ATM
Human Embryonic Stem Cell Pluripotency	1,84E00	1,86E-01	#NUM!	AKT2,WNT10B,PIK3C2A,FZD3,PIK3R1,SMAD3,SMAD7,ACVR1,PIK3R5,FGFR2,SMAD5,TCF3,PIK3R4,PDGFB,S1PR4,TGFBR2,WNT7A,PTPN11,WNT10A,NTRK1,S1PR1,AKT3,SMAD4,PIK3CB,SMAD1,WNT1,ATM
Retinoic acid Mediated Apoptosis Signaling	1,84E00	2,26E-01	-2,138	IFNG,PARP6,TNFRSF10B,ZC3HAV1,PARP8,TNFRSF10D,PARP3,IRF1,FADD,TIPARP,RARA,PARP11,CFLAR,TNFRSF10A
Actin Nucleation by ARP-WASP Complex	1,84E00	2,26E-01	-1,387	RAP1B,RAP2B,RHOC,ARPC5L,SOS2,ITGA5,HRAS,KRAS,NCK1,ITGA3,RRAS2,RHOT1,SOS1,ITGA4
Guanine and Guanosine Salvage I	1,84E00	1	#NUM!	PNP,HPRT1
L-DOPA Degradation	1,84E00	1	#NUM!	COMT,LRTOMT
Myo-inositol Biosynthesis	1,84E00	0.6	#NUM!	ISYNA1,INPP5F,IMPA2
Folate Polyglutamylation	1,84E00	0.6	#NUM!	SHMT1,MTHFD1,SHMT2
Glycine Biosynthesis I	1,84E00	1	#NUM!	SHMT1,SHMT2
Hepatic Fibrosis / Hepatic Stellate Cell Activation	1,82E00	1,77E-01	#NUM!	CCR5,CD40LG,COL4A5,SMAD3,KLF6,MYL5,MYL6B,MYH11,CCL5,BCL2,COL5A1,TGFBR2,IL1R2,COL6A1,TIMP1,SMAD4,TNFRSF1B,IFNG,COL6A2,FLT4,SMAD7,FGFR2,BAX,IL1R1,PDGFB,ACTA2,CD40,CSF1,IL10RA,IGFBP3,TNF,COL9A2,MMP9
Antiproliferative Role of Somatostatin Receptor 2	1,82E00	2,07E-01	-2,500	RAP2B,RAP1B,MAPK1,PIK3C2A,PIK3R1,PIK3R5,HRAS,FGFR2,KRAS,PIK3R4,GNG7,RRAS2,PTPN11,GNB2,PIK3CB,GNG5,NPR2,ATM
Superpathway of D-myo-inositol (1,4,5)-trisphosphate Metabolism	1,8E00	3,04E-01	1,134	MINPP1,INPP1,INPP5F,ITPKB,IMPA2,INPP5K,PTEN
Apelin Muscle Signaling Pathway	1,8E00	3,33E-01	-0,816	AKT2,TFAM,PRKAA1,AKT3,NOS3,PRKAG1
Leucine Degradation I	1,79E00	4,44E-01	0,000	BCAT1,MCCC1,IVD,MCCC2
Inhibition of Angiogenesis by TSP1	1,77E00	2,65E-01	-1,000	TGFBR2,FYN,CD47,AKT2,MAPK1,AKT3,MAPK13,NOS3,MMP9
Toll-like Receptor Signaling	1,74E00	2,11E-01	0,302	MAP2K6,MAP3K14,MAPK1,TAB2,IRAK3,MAPK13,FOS,IKBKG,NFKBIA,TLR5,TICAM1,TRAF4,TNF,TAB1,TRAF1,IRAK2
Oncostatin M Signaling	1,74E00	2,5E-01	-1,667	MT2A,RAP1B,RAP2B,IL6ST,RRAS2,EPAS1,MAPK1,SOS1,HRAS,KRAS
Role of IL-17A in Arthritis	1,73E00	2,14E-01	#NUM!	MAP2K6,MAPK1,PIK3C2A,PIK3R1,PIK3R5,FGFR2,CCL20,MAPK13,CCL5,PIK3R4,NFKBID,NFKBIA,PTPN11,PIK3CB,ATM
Phagosome Maturation	1,73E00	1,82E-01	#NUM!	ATP6V0B,PRDX5,PRDX1,PIKFYVE,VPS33B,TUBB,NSF,CTSD,DYNLL1,HLA-DRB1,HLA-DRA,NAPA,M6PR,DCTN4,TUBA4A,VAMP2,ATP6V1A,DYNLRB1,ATP6V0A1,CTSA,TUBA1A,CTSL,STX16,GOSR2,CTSC,HLA-DRB5,EEA1
Pyrimidine Ribonucleotides De Novo Biosynthesis	1,72E00	2,39E-01	-0,302	NUDT5,ENTPD4,NME1,AK1,ENTPD1,CMPK2,NUDT16,RAD54L,CMPK1,ZRANB3,DDX3X
Communication between Innate and Adaptive Immune Cells	1,7E00	1,98E-01	#NUM!	IFNG,CD40LG,CD79B,CD79A,CD83,CCL5,CCL4,IGHG3,HLA-DRB1,CD80,CD40,TLR5,IL2,HLA-DRA,FCER1G,IGHM,TNFRSF13B,TNF,HLA-DRB5
Antioxidant Action of Vitamin C	1,7E00	1,93E-01	-0,500	MAPK1,PDIA3,PLA2G4C,PLCL2,MAPK13,PLCH2,GLRX,GSTO1,SLC2A3,NFKBID,HMOX1,CSF2RB,IKBKG,SLC2A8,NFKBIA,PLCB1,TXN,PLCL1,TNF,PLA2G12A,PAFAH1B3
Oxidative Phosphorylation	1,7E00	1,93E-01	4,146	SDHA,NDUFB4,COX17,UQCRH,COX6C,ATP5F1A,NDUFB5,COX8A,NDUFB1,NDUFB3,NDUFB10,COX11,NDUFA11,NDUFB7,CYC1,COX5A,NDUFS6,NDUFS2,CYB5A,NDUFAB1,UQCRQ
Sumoylation Pathway	1,7E00	1,98E-01	-1,000	RHOC,PIAS1,ZEB1,NR3C1,FOS,PCNA,NFKBIA,RHOT1,RCC1,SENP6,SIRT1,MYB,CEBPA,SMAD4,SUMO2,ARHGDIA,SNCA,ZNF217,RFC3
DNA Double-Strand Break Repair by Homologous Recombination	1,7E00	3,57E-01	#NUM!	RAD51,GEN1,BRCA2,ATM,NBN
Role of PKR in Interferon Induction and Antiviral Response	1,67E00	2,44E-01	#NUM!	FADD,MAP2K6,IFNG,NFKBID,IKBKG,NFKBIA,TAB2,TRAF5,TNF,IRF1
Apelin Pancreas Signaling Pathway	1,66E00	2,2E-01	-1,387	PRKACB,PTPN11,PIK3C2A,PDE3B,ERN1,PIK3R1,PRKAA1,PIK3R5,FGFR2,PIK3CB,PIK3R4,PRKAG1,ATM
Iron homeostasis signaling pathway	1,64E00	1,82E-01	#NUM!	EPAS1,ATP6V0B,PCBP1,MAPK1,SMAD3,NUBP1,SLC25A37,CYBRD1,SMAD5,HIF1A,ATP6V1A,LYRM4,CIAO2A,ATP6V0A1,HMOX2,PDGFB,MCOLN1,HMOX1,CIAO1,FXN,TFRC,SMAD4,SLC40A1,TWSG1,SMAD1
Th17 Activation Pathway	1,63E00	1,98E-01	0,471	IFNG,IRF4,IL12RB1,BATF,IL21R,FOXP3,CCL20,IL12RB2,HIF1A,IL1R1,IRAK3,NFATC1,STAT4,FCER1G,NFATC2,PTGER2,PTGER4,IRAK2
Synaptic Long Term Depression	1,61E00	1,72E-01	-2,828	RAP2B,CACNA1I,RAP1B,MAPK1,PDIA3,HRAS,KRAS,PLCH2,NOS3,GNA15,PRKCE,PLCB1,PPP2R5C,GNA13,PLCL1,PRKD3,PLA2G12A,PRKCA,ITPR2,PLA2G4C,CACNA1C,PLCL2,GNAI3,RRAS2,PRKCI,PTPA,PRKCD,GNAO1,PPP2R2B,PRKCH,NPR2,PAFAH1B3
Systemic Lupus Erythematosus Signaling	1,58E00	1,65E-01	#NUM!	RAP2B,RAP1B,CD40LG,CD2BP2,CAMK4,MAPK1,PIK3R1,SOS2,PIK3R5,HRAS,KRAS,PIK3R4,NFATC1,LSM2,IGHG3,IL2,SOS1,IGHM,SNRPD1,AKT3,PRPF40B,ATM,AKT2,PIK3C2A,CD79B,FGFR2,CD79A,PRPF38B,FOS,RRAS2,CD40,PTPN11,CD80,SNRNP25,LSM11,FCER1G,NFATC2,PIK3CB,TNF
GPCR-Mediated Nutrient Sensing in Enteroendocrine Cells	1,58E00	1,88E-01	-1,091	CACNA1I,PRKACB,PDIA3,ITPR2,ADCY3,CACNA1C,PLCL2,PLCH2,PRKAG1,GNG7,GNAI3,PRKCI,GNA15,PRKCD,PRKCE,PLCB1,PRKCH,GNG5,PLCL1,PRKD3,PRKCA
Granzyme A Signaling	1,57E00	0.3	#NUM!	GZMA,SET,ANP32A,NME1,PRF1,HIST1H1D
Amyotrophic Lateral Sclerosis Signaling	1,54E00	1,86E-01	-2,183	CAPN11,PIK3C2A,NEFL,PIK3R1,GPX1,PIK3R5,CACNA1C,FGFR2,BAX,SOD1,PIK3R4,ALS2,GRINA,BCL2,BCL2L1,PTPN11,CASP1,GLUL,AKT3,PIK3CB,ATM
Cancer Drug Resistance By Drug Efflux	1,54E00	2,18E-01	#NUM!	RAP1B,RAP2B,AKT2,RRAS2,MAPK1,PIK3R1,FOXO3,AKT3,HRAS,KRAS,PIK3CB,PTEN
TR/RXR Activation	1,53E00	1,9E-01	#NUM!	AKT2,CAMK4,UCP2,AKR1C3,PIK3C2A,MED1,PIK3R1,PIK3R5,FGFR2,BCL3,HIF1A,PIK3R4,KLF9,ENO1,PTPN11,PDE3B,AKT3,PIK3CB,ATM
MSP-RON Signaling Pathway	1,53E00	2,03E-01	#NUM!	IFNG,CSF2RB,ITGAM,PIK3C2A,ACTA2,PTPN11,CSF1,PIK3R1,PIK3R5,FGFR2,PIK3CB,ACTG2,PIK3R4,TNF,ATM
Sperm Motility	1,48E00	1,8E-01	-1,706	PRKACB,SLC16A10,CAMK4,PTK2B,PDIA3,ITPR2,PLA2G4C,PLCL2,PLCH2,PRKAG1,PTK2,CALM1 (includes others),PRKCI,PRKCD,PLCB1,PRKCE,PDE4D,PRKCH,PLCL1,PRKD3,PRKCA,PLA2G12A,PAFAH1B3
Unfolded protein response	1,48E00	2,14E-01	#NUM!	SYVN1,SCAP,HSPA14,ERN1,EDEM1,HSPH1,CEBPD,CEBPA,CEBPB,EIF2A,CEBPG,BCL2
Stearate Biosynthesis I (Animals)	1,47E00	2,27E-01	1,265	THEM5,FAM213B,ACSL6,SLC27A1,ACOT7,ACOT9,TBXAS1,ACSL1,MBOAT7,THEM4
Remodeling of Epithelial Adherens Junctions	1,46E00	2,03E-01	#NUM!	NME1,ARPC5L,CTNNA1,TUBA4A,DNM3,TUBB,MAPRE2,TUBA1A,ACTA2,ZYX,ACTN4,ACTG2,VCL,DNM1L
BMP signaling pathway	1,46E00	1,95E-01	-2,000	RAP2B,PRKACB,RAP1B,CAMK4,MAPK1,SMAD7,HRAS,KRAS,SMAD5,MAPK13,PRKAG1,RRAS2,SOS1,SMAD4,SMAD1,TAB1
Glutaryl-CoA Degradation	1,45E00	3,12E-01	2,236	ACAT2,PARK7,HACD1,CDYL,HADHB
Corticotropin Releasing Hormone Signaling	1,44E00	1,75E-01	-1,460	RAP1B,CACNA1I,PRKACB,CAMK4,MAPK1,ITPR2,ADCY3,MEF2A,CACNA1C,MAPK13,CREB3L4,NOS3,PRKAG1,CALM1 (includes others),GNAI3,FOS,PRKCI,MEF2D,PRKCD,GNAO1,PRKCE,PRKCH,NPR2,PRKD3,PRKCA
Role of p14/p19ARF in Tumor Suppression	1,4E00	2,22E-01	1,897	CDKN2A,PIK3C2A,PTPN11,PIK3R1,E2F1,PIK3R5,FGFR2,PIK3CB,PIK3R4,ATM
Wnt/β-catenin Signaling	1,4E00	1,69E-01	-1,000	CDKN2A,WNT10B,CSNK1G1,FZD3,TGFBR3,LRP6,TGFBR2,MYC,APPL1,WNT7A,RARA,AKT3,PPP2R5C,CSNK2B,ACVR1C,TAB1,SOX4,AXIN2,AKT2,CSNK1G2,ACVR1,TCF3,ACVR1B,WNT10A,PTPA,GNAO1,PPP2R2B,WNT1,ACVR2A
Inosine-5'-phosphate Biosynthesis II	1,39E00	6,67E-01	#NUM!	ADSL,PAICS
Thiosulfate Disproportionation III (Rhodanese)	1,39E00	6,67E-01	#NUM!	MPST,TST
Tyrosine Biosynthesis IV	1,39E00	6,67E-01	#NUM!	PCBD2,PCBD1
N-acetylglucosamine Degradation I	1,39E00	6,67E-01	#NUM!	GNPDA1,AMDHD2
Adenine and Adenosine Salvage III	1,37E00	4,29E-01	#NUM!	ADA2,PNP,HPRT1
Clathrin-mediated Endocytosis Signaling	1,36E00	1,63E-01	#NUM!	F2R,PIK3R1,CLTB,PIK3R5,AP1B1,PIK3R4,SNX9,RAB11B,AAK1,SERPINA1,STAM,CSNK2B,ACTG2,ATM,PIK3C2A,ARPC5L,FGF9,AP1M1,USP9X,DNM3,ITGA5,FGFR2,HIP1,PDGFB,AP2S1,AP1S1,ACTA2,PTPN11,CLTA,CLTCL1,TFRC,PIK3CB,DNM1L,HIP1R
Superpathway of Cholesterol Biosynthesis	1,35E00	2,5E-01	0,378	FDPS,ACAT2,PMVK,HADHB,LSS,HMGCR,SC5D
Superpathway of Geranylgeranyldiphosphate Biosynthesis I (via Mevalonate)	1,34E00	2,94E-01	1,342	FDPS,PMVK,ACAT2,HADHB,HMGCR
Acyl-CoA Hydrolysis	1,32E00	3,33E-01	2,000	THEM5,ACOT7,ACOT9,THEM4
nNOS Signaling in Neurons	1,29E00	2,13E-01	#NUM!	CALM1 (includes others),CAMK4,PRKCI,CAPN11,PRKCD,PRKCE,PRKCH,PRKD3,PRKCA,GRINA
Estrogen Receptor Signaling	1,29E00	1,72E-01	#NUM!	POLR2J2/POLR2J3,RAP2B,RAP1B,CCNH,MAPK1,MED1,SOS2,HRAS,POLR2H,POLR2K,KRAS,NR3C1,G6PC3,TAF4B,KAT2B,RRAS2,CDK8,PCK2,SOS1,NRIP1,ESR1,POLR2L,TAF15
GPCR-Mediated Integration of Enteroendocrine Signaling Exemplified by an L Cell	1,28E00	1,92E-01	0,000	PRKACB,ITPR2,PDIA3,ADCY3,PLCL2,PLCH2,PRKAG1,GNAI3,GIPR,GNA15,VIPR1,PLCB1,PLCL1,ADRB2
IL-17A Signaling in Fibroblasts	1,27E00	2,29E-01	#NUM!	FOS,NFKBID,IKBKG,NFKBIA,MAPK1,CEBPD,MAPK13,CEBPB
D-myo-inositol (1,3,4)-trisphosphate Biosynthesis	1,24E00	2,78E-01	0,447	MINPP1,INPP5F,ITPKB,INPP5K,PTEN
autophagy	1,23E00	1,97E-01	#NUM!	STX17,CTSD,CTSA,CTSL,MAP1LC3A,SQSTM1,VPS33B,PIK3R4,CTSC,BECN1,BCL2,ATG9B
Salvage Pathways of Pyrimidine Deoxyribonucleotides	1,21E00	3,75E-01	#NUM!	TYMP,APOBEC3G,TK1
Mevalonate Pathway I	1,21E00	3,08E-01	1,000	ACAT2,PMVK,HADHB,HMGCR
TREM1 Signaling	1,2E00	1,87E-01	0,535	AKT2,NLRP3,NLRP6,MAPK1,CIITA,LAT2,ITGA5,CD83,TLR5,CD40,CASP1,NOD1,AKT3,TNF
Cellular Effects of Sildenafil (Viagra)	1,17E00	1,68E-01	#NUM!	PRKACB,KCNN4,CAMK4,PDIA3,ITPR2,MYL5,ADCY3,CACNA1C,PPP1CB,MYL6B,PLCL2,MYH11,PLCH2,NOS3,PRKAG1,CALM1 (includes others),ACTA2,PDE3B,PLCB1,PDE4D,ACTG2,PLCL1
Cdc42 Signaling	1,15E00	1,62E-01	-0,258	HLA-DOA,MAPK1,MYL5,HLA-DQA1,PPP1CB,MYL6B,MAPK13,HLA-DQB1,ITGA3,HLA-DRB1,HLA-DQB2,HLA-DMA,HLA-DMB,HLA-DRA,HLA-DPB1,HLA-DPA1,ITK,ITGA4,ARPC5L,ITGA5,FGD1,TNK2,FOS,PRKCI,FCER1G,VAV1,HLA-DRB5
IL-17A Signaling in Gastric Cells	1,14E00	2,4E-01	-1,000	FOS,MAPK1,CCL20,CCL5,MAPK13,TNF
Arsenate Detoxification I (Glutaredoxin)	1,13E00	0.5	#NUM!	PNP,GSTO1
Ascorbate Recycling (Cytosolic)	1,13E00	0.5	#NUM!	GLRX,GSTO1
N-acetylglucosamine Degradation II	1,13E00	0.5	#NUM!	GNPDA1,AMDHD2
Phenylalanine Degradation I (Aerobic)	1,13E00	0.5	#NUM!	PCBD2,PCBD1
Isoleucine Degradation I	1,1E00	2,86E-01	0,000	BCAT1,ACAT2,DLD,HADHB
Colanic Acid Building Blocks Biosynthesis	1,1E00	2,86E-01	0,000	TSTA3,UGP2,GALT,PMM2
Pathogenesis of Multiple Sclerosis	1,07E00	3,33E-01	#NUM!	CCR5,CCL4,CCL5
Folate Transformations I	1,07E00	3,33E-01	#NUM!	SHMT1,MTHFD1,SHMT2
Glycolysis I	1,07E00	2,31E-01	1,633	ENO1,PGAM1,PKM,ENO2,GAPDH,PFKL
PXR/RXR Activation	1,06E00	1,85E-01	#NUM!	PRKACB,AKT2,GSTM2,CPT1A,PCK2,ALDH3A2,FOXO3,AKT3,CES2,TNF,NR3C1,PRKAG1
Gαs Signaling	1,04E00	1,68E-01	-0,728	PRKACB,HRH2,PTGIR,MAPK1,PTGDR,ADCY3,CREB3L4,PRKAG1,GNG7,ADD3,VIPR1,ADD1,GNB2,PTGER2,MC1R,GNG5,PTGER4,ADRB2
Role of Oct4 in Mammalian Embryonic Stem Cell Pluripotency	1,02E00	1,96E-01	#NUM!	FAM208A,PCGF6,RARA,BMI1,CCNF,PHC1,PHC3,JARID2,MEF2A
Thyroid Cancer Signaling	1,02E00	1,96E-01	#NUM!	MYC,RAP1B,RAP2B,RRAS2,MAPK1,NTRK1,HRAS,KRAS,TCF3
Superpathway of Citrulline Metabolism	1,01E00	2,67E-01	0,000	GLS,NOS3,ASL,ARG1
MIF-mediated Glucocorticoid Regulation	9,67E-01	2,06E-01	0,378	NFKBID,NFKBIA,MAPK1,PLA2G4C,CD74,NR3C1,PLA2G12A
cAMP-mediated signaling	9,63E-01	1,5E-01	-1,976	PRKACB,RGS18,CAMK4,CAMK1,PDE7A,MAPK1,PTGDR,DUSP6,LTB4R,PDE3B,PDE4D,RGS14,PKIA,PTGER4,ADRB2,GRK4,AKAP5,HRH2,PTGIR,PDE9A,ADCY3,GABBR1,CREB3L4,AKAP13,CALM1 (includes others),GNAI3,VIPR1,PKIB,GNAO1,S1PR1,DUSP4,PTGER2,MC1R,CAMK2G
Glycine Betaine Degradation	9,59E-01	0.3	#NUM!	DMGDH,SHMT1,SHMT2
Regulation of Actin-based Motility by Rho	9,43E-01	1,69E-01	1,604	RHOC,ARPC5L,MYL5,PIKFYVE,ITGA5,PPP1CB,MYL6B,PIP5K1B,GSN,ITGA3,ACTA2,RHOT1,ARHGDIA,ACTG2,ITGA4
2-ketoglutarate Dehydrogenase Complex	9,43E-01	0.4	#NUM!	DLD,OGDH
Serine Biosynthesis	9,43E-01	0.4	#NUM!	PSAT1,UBAC2
2-oxobutanoate Degradation I	9,43E-01	0.4	#NUM!	DLD,MCEE
Citrulline-Nitric Oxide Cycle	9,43E-01	0.4	#NUM!	NOS3,ASL
Galactose Degradation I (Leloir Pathway)	9,43E-01	0.4	#NUM!	GALT,GALM
Calcium Signaling	9,36E-01	1,5E-01	-1,091	RAP2B,CACNA1I,PRKACB,RAP1B,CAMK1,CAMK4,MAPK1,CHRNA6,MYL5,MYL6B,TPM1,MYH11,PRKAG1,NFATC1,GRINA,HDAC7,TPM4,CHRNA5,HDAC9,AKAP5,HDAC4,ITPR2,MEF2A,CACNA1C,MCU,CREB3L4,CALM1 (includes others),ACTA2,MEF2D,NFATC2,CAMK2G
Polyamine Regulation in Colon Cancer	9,28E-01	2,27E-01	#NUM!	MYC,PSMA8,SAT1,PSME4,KRAS
Vitamin-C Transport	9,28E-01	2,5E-01	#NUM!	TXN,GLRX,GSTO1,SLC2A3
Parkinson's Signaling	9,28E-01	2,5E-01	#NUM!	MAPK1,PARK7,MAPK13,SNCA
Apelin Cardiac Fibroblast Signaling Pathway	9,28E-01	2,27E-01	-0,447	AKT2,PRKAA1,AKT3,NOS3,PRKAG1
EIF2 Signaling	9,24E-01	1,48E-01	-1,890	RAP2B,RAP1B,MAPK1,PIK3R1,SOS2,PIK3R5,PPP1CB,HRAS,KRAS,PIK3R4,EIF2B2,EIF2A,BCL2,MYC,PPP1CC,EIF5,SOS1,RPL21,RPL39L,AKT3,ACTG2,PPP1CA,ATM,AKT2,PIK3C2A,RPL3,RPS10,FGFR2,RRAS2,ACTA2,PTPN11,RPS27L,PIK3CB,AGO4
Cardiac β-adrenergic Signaling	9,24E-01	1,57E-01	-1,000	PRKACB,AKAP5,PDE7A,PDE9A,GRK3,ADCY3,CACNA1C,PPP1CB,PRKAG1,GNG7,AKAP13,PPP1CC,PTPA,PDE3B,PKIB,PPP2R2B,GNB2,PPP2R5C,PDE4D,PKIA,PPP1CA,GNG5
Signaling by Rho Family GTPases	9,17E-01	1,47E-01	-0,928	PTK2B,MAPK1,PIK3R1,MYL5,PIK3R5,PIKFYVE,MYL6B,PIP5K1B,PIK3R4,GNG7,PTK2,STMN1,ITGA3,GNA15,RHOT1,ACTG2,GNA13,GNG5,ITGA4,ATM,ARHGEF12,PIK3C2A,ARPC5L,RHOC,FGFR2,ITGA5,MAP3K21,GNAI3,FOS,ARHGEF5,PRKCI,ACTA2,PTPN11,MAP3K20,GNAO1,GNB2,PIK3CB
Glutamine Biosynthesis I	9,17E-01	1	#NUM!	GLUL
Glutamate Removal from Folates	9,17E-01	1	#NUM!	GGH
Xanthine and Xanthosine Salvage	9,17E-01	1	#NUM!	PNP
Adenine and Adenosine Salvage VI	9,17E-01	1	#NUM!	ADK
Lanosterol Biosynthesis	9,17E-01	1	#NUM!	LSS
Sulfite Oxidation IV	9,17E-01	1	#NUM!	SUOX
TWEAK Signaling	9,14E-01	0.2	0,378	FADD,MAP3K14,NFKBID,IKBKG,NFKBIA,TRAF1,TNFRSF12A
Activation of IRF by Cytosolic Pattern Recognition Receptors	8,76E-01	1,75E-01	0,905	TANK,FADD,NFKBID,IKBKG,NFKBIA,CD40,LTA,TBK1,IFIT2,TNF,ISG15
RAN Signaling	8,51E-01	2,35E-01	#NUM!	KPNA4,KPNA5,RCC1,RANBP1
γ-linolenate Biosynthesis II (Animals)	8,51E-01	2,35E-01	0,000	ACSL6,SLC27A1,CYB5A,ACSL1
Mitochondrial L-carnitine Shuttle Pathway	8,51E-01	2,35E-01	-1,000	CPT1A,ACSL6,SLC27A1,ACSL1
D-myo-inositol (1,4,5)-trisphosphate Degradation	8,51E-01	2,35E-01	2,000	INPP1,INPP5F,IMPA2,INPP5K
Primary Immunodeficiency Signaling	8,45E-01	1,8E-01	#NUM!	IL7R,IKBKG,CD40LG,IGHG3,CD40,CIITA,IGHM,TNFRSF13B,CD79A
Gαi Signaling	8,3E-01	1,56E-01	-2,357	RAP2B,RAP1B,PRKACB,MAPK1,ADCY3,SOS2,HRAS,GABBR1,KRAS,PRKAG1,GNG7,GNAI3,LTB4R,RRAS2,SOS1,GNB2,S1PR1,RGS14,GNG5
RhoGDI Signaling	8,1E-01	1,49E-01	-0,688	ARHGEF12,ARPC5L,RHOC,MYL5,PIKFYVE,ITGA5,MYL6B,PIP5K1B,GNG7,ARHGAP5,ARHGEF5,GNAI3,ITGA3,ACTA2,GNA15,RHOT1,GNAO1,GNB2,ARHGAP35,ARHGDIA,GNA13,ACTG2,GNG5,ESR1,ITGA4,PRKCA
RhoA Signaling	8,07E-01	1,54E-01	0,471	ARHGEF12,PTK2B,ARPC5L,EPHA1,RHPN1,MYL5,PIKFYVE,PPP1CB,RAPGEF6,MYL6B,PIP5K1B,TTN,ARHGAP5,PTK2,LPAR6,ACTA2,ARHGAP35,GNA13,ACTG2
TCA Cycle II (Eukaryotic)	8,07E-01	2,08E-01	1,342	SDHA,DLD,IDH3A,MDH2,OGDH
Proline Biosynthesis II (from Arginine)	8,04E-01	3,33E-01	#NUM!	PADI4,PYCR1
Urea Cycle	8,04E-01	3,33E-01	#NUM!	ASL,ARG1
Arginine Degradation VI (Arginase 2 Pathway)	8,04E-01	3,33E-01	#NUM!	ARG1,PYCR1
Rapoport-Luebering Glycolytic Shunt	8,04E-01	3,33E-01	#NUM!	MINPP1,PGAM1
Lactose Degradation III	8,04E-01	3,33E-01	#NUM!	PSAP,GLB1L3
Bladder Cancer Signaling	7,99E-01	1,6E-01	-2,121	RAP2B,CDKN2A,RAP1B,MAPK1,FGF9,SUV39H1,HRAS,KRAS,SIN3A,MYC,RRAS2,E2F1,MMP11,ERBB2,MMP9
Apelin Adipocyte Signaling Pathway	7,85E-01	1,62E-01	0,277	PRKACB,MAPK1,GPX1,ADCY3,SOD1,HIF1A,MAPK13,PRKAG1,GNAI3,GSTM2,MGST2,PRKAA1,GSTP1
1D-myo-inositol Hexakisphosphate Biosynthesis II (Mammalian)	7,83E-01	2,22E-01	1,000	ITPK1,INPP5F,ITPKB,INPP5K
Notch Signaling	7,75E-01	1,84E-01	0,000	DLL1,FURIN,PSEN2,MAML2,LFNG,JAG1,PSEN1
Hematopoiesis from Multipotent Stem Cells	7,72E-01	2,5E-01	#NUM!	IL2,CSF1,IL7
BER pathway	7,72E-01	2,5E-01	#NUM!	PCNA,POLE,FEN1
Tryptophan Degradation III (Eukaryotic)	7,52E-01	0.2	2,236	ACAT2,PARK7,HACD1,CDYL,HADHB
Glutathione-mediated Detoxification	7,38E-01	1,88E-01	1,633	GSTM2,MGST2,GSTA4,GGH,GSTO1,GSTP1
Fatty Acid β-oxidation I	7,38E-01	1,88E-01	0,816	ACSL6,HADHB,SLC27A1,IVD,ECI1,ACSL1
Semaphorin Signaling in Neurons	7,33E-01	1,7E-01	#NUM!	PTK2,FYN,SEMA4D,ARHGEF12,MAPK1,CDK5,RHOC,RHOT1,DPYSL5
Eicosanoid Signaling	7,14E-01	1,62E-01	0,000	LTB4R,PTGIR,AKR1C3,PTGDR,PLA2G4C,CYSLTR1,PTGER2,TBXAS1,PTGER4,PLA2G12A,PAFAH1B3
Lipid Antigen Presentation by CD1	7,01E-01	1,92E-01	#NUM!	PDIA3,FCER1G,PSAP,AP1B1,AP2S1
Gluconeogenesis I	7,01E-01	1,92E-01	1,342	ENO1,PGAM1,ENO2,GAPDH,MDH2
Fatty Acid Activation	6,97E-01	2,31E-01	#NUM!	ACSL6,SLC27A1,ACSL1
Choline Biosynthesis III	6,97E-01	2,31E-01	#NUM!	HMOX1,CEPT1,CHPT1
Glycogen Degradation II	6,97E-01	2,31E-01	#NUM!	PGM2L1,TYMP,PYGB
γ-glutamyl Cycle	6,97E-01	2,31E-01	#NUM!	GGCT,GCLM,CHAC2
Phosphatidylcholine Biosynthesis I	6,93E-01	2,86E-01	#NUM!	CEPT1,CHPT1
Wnt/Ca+ pathway	6,76E-01	1,61E-01	-1,265	PDIA3,FZD3,PLCB1,NFATC2,CREB3L4,PLCL2,PLCH2,PLCL1,NFATC1,PRKCA
D-myo-inositol (1,4,5)-Trisphosphate Biosynthesis	6,56E-01	1,85E-01	0,447	CDIPT,PIKFYVE,PLCB1,PIP5K1B,PLCH2
Spliceosomal Cycle	6,44E-01	0.5	#NUM!	U2AF1/U2AF1L5
UDP-D-xylose and UDP-D-glucuronate Biosynthesis	6,44E-01	0.5	#NUM!	UXS1
Spermine Biosynthesis	6,44E-01	0.5	#NUM!	SMS
Choline Degradation I	6,44E-01	0.5	#NUM!	CHDH
Spermidine Biosynthesis I	6,44E-01	0.5	#NUM!	SRM
Anandamide Degradation	6,44E-01	0.5	#NUM!	FAAH2
Adenine and Adenosine Salvage I	6,44E-01	0.5	#NUM!	PNP
GDP-L-fucose Biosynthesis I (from GDP-D-mannose)	6,44E-01	0.5	#NUM!	TSTA3
Putrescine Biosynthesis III	6,44E-01	0.5	#NUM!	AZIN2
Glutamine Degradation I	6,44E-01	0.5	#NUM!	GLS
MIF Regulation of Innate Immunity	6,22E-01	1,67E-01	-0,378	FOS,NFKBID,NFKBIA,MAPK1,PLA2G4C,CD74,PLA2G12A
Oxidative Ethanol Degradation III	6,14E-01	1,9E-01	2,000	ALDH3A2,ACSS2,ACSS1,ACSL1
Nucleotide Excision Repair Pathway	6,14E-01	1,71E-01	#NUM!	POLR2J2/POLR2J3,CCNH,XPC,POLR2H,POLR2K,POLR2L
Glutamate Receptor Signaling	6,07E-01	1,58E-01	#NUM!	CALM1 (includes others),SLC1A4,CAMK4,GLS,GLUL,SLC38A1,GNG5,GNG7,GRINA
Airway Pathology in Chronic Obstructive Pulmonary Disease	0.6	2,5E-01	#NUM!	TNF,MMP9
Inositol Pyrophosphates Biosynthesis	0.6	2,5E-01	#NUM!	PPIP5K1,PPIP5K2
Superoxide Radicals Degradation	0.6	2,5E-01	#NUM!	NQO1,SOD1
Purine Ribonucleosides Degradation to Ribose-1-phosphate	0.6	2,5E-01	#NUM!	ADA2,PNP
Sphingomyelin Metabolism	0.6	2,5E-01	#NUM!	SMPD3,SGMS1
TNFR1 Signaling	5,97E-01	1,6E-01	0,000	FADD,TANK,MAP3K14,FOS,NFKBID,IKBKG,NFKBIA,TNF
Granulocyte Adhesion and Diapedesis	5,88E-01	1,39E-01	#NUM!	CCL20,CCL5,SDC4,IL1R2,ITGA3,CXCL13,CLDN4,MMP11,TNFRSF1B,ITGA4,HRH2,CXCR4,ITGA6,ITGA5,IL1R1,SELPLG,GNAI3,CCL4,ITGAM,SELP,JAM3,ITGA1,TNF,MMP9,HSPB1
Glycogen Degradation III	5,7E-01	0.2	#NUM!	PGM2L1,TYMP,PYGB
Role of RIG1-like Receptors in Antiviral Innate Immunity	5,56E-01	1,59E-01	1,342	TANK,FADD,NFKBID,IKBKG,NFKBIA,TBK1,CASP10
Superpathway of Methionine Degradation	5,44E-01	1,62E-01	0,816	DLD,MCEE,EEF1AKMT1,SUOX,NSUN4,AHCY
Complement System	5,44E-01	1,62E-01	#NUM!	CD55,CD59,ITGAM,CFH,C3AR1,CR2
Sonic Hedgehog Signaling	5,33E-01	1,67E-01	0,000	PRKACB,SUFU,HKR1,PRKAG1,CCNB1
Citrulline Biosynthesis	5,26E-01	2,22E-01	#NUM!	GLS,ARG1
Differential Regulation of Cytokine Production in Intestinal Epithelial Cells by IL-17A and IL-17F	5,23E-01	1,74E-01	#NUM!	IFNG,CCL4,CCL5,TNF
Mismatch Repair in Eukaryotes	5,17E-01	1,88E-01	#NUM!	PCNA,FEN1,RFC3
Chondroitin Sulfate Degradation (Metazoa)	5,17E-01	1,88E-01	#NUM!	HYAL3,GM2A,HEXA
Adenosine Nucleotides Degradation II	5,17E-01	1,88E-01	#NUM!	ADA2,PNP,NT5C
NADH Repair	4,95E-01	3,33E-01	#NUM!	GAPDH
Methylglyoxal Degradation I	4,95E-01	3,33E-01	#NUM!	HAGHL
1,25-dihydroxyvitamin D3 Biosynthesis	4,95E-01	3,33E-01	#NUM!	CYP2R1
Glutathione Biosynthesis	4,95E-01	3,33E-01	#NUM!	GCLM
L-cysteine Degradation III	4,95E-01	3,33E-01	#NUM!	MPST
Biotin-carboxyl Carrier Protein Assembly	4,95E-01	3,33E-01	#NUM!	ACACB
Thyroid Hormone Biosynthesis	4,95E-01	3,33E-01	#NUM!	CTSD
1D-myo-inositol Hexakisphosphate Biosynthesis V (from Ins(1,3,4)P3)	4,95E-01	3,33E-01	#NUM!	ITPK1
Dopamine Receptor Signaling	4,88E-01	1,43E-01	#NUM!	PRKACB,PPP1CC,PTPA,COMT,ADCY3,PPP2R2B,PPP1CB,PPP2R5C,PPP1CA,PCBD1,PRKAG1
IL-22 Signaling	4,83E-01	1,67E-01	0,000	AKT2,MAPK1,AKT3,MAPK13
Tumoricidal Function of Hepatic Natural Killer Cells	4,83E-01	1,67E-01	#NUM!	FADD,M6PR,PRF1,BAX
Glutathione Redox Reactions I	4,83E-01	1,67E-01	1,000	GSTM2,MGST2,GPX1,GSTP1
Dermatan Sulfate Degradation (Metazoa)	4,7E-01	1,76E-01	#NUM!	HYAL3,GM2A,HEXA
Triacylglycerol Biosynthesis	4,7E-01	1,49E-01	1,134	ABHD5,PLPPR2,GPAT2,LPIN2,AGPAT3,PLPP1,MBOAT7
Ketogenesis	4,62E-01	0.2	#NUM!	ACAT2,HADHB
Ketolysis	4,62E-01	0.2	#NUM!	ACAT2,HADHB
Phospholipases	4,56E-01	1,43E-01	0,333	HMOX1,PDIA3,PLA2G4C,PLCB1,PLCL2,PLCH2,PLCL1,PLA2G12A,PAFAH1B3
Role of JAK family kinases in IL-6-type Cytokine Signaling	4,47E-01	1,6E-01	#NUM!	IL6ST,MAPK1,PTPN11,MAPK13
CDP-diacylglycerol Biosynthesis I	4,47E-01	1,6E-01	1,000	ABHD5,GPAT2,AGPAT3,MBOAT7
Ethanol Degradation IV	4,47E-01	1,6E-01	2,000	ALDH3A2,ACSS2,ACSS1,ACSL1
NER Pathway	4,41E-01	1,36E-01	1,155	POLR2J2/POLR2J3,CCNH,UBE2N,POLE,POLR2H,POLR2K,DDB2,CHAF1A,PCNA,RBX1,XPC,TOP2A,POLR2L,RFC3
Circadian Rhythm Signaling	4,34E-01	1,52E-01	#NUM!	PER1,BHLHE40,CRY2,CREB3L4,GRINA
Differential Regulation of Cytokine Production in Macrophages and T Helper Cells by IL-17A and IL-17F	4,28E-01	1,67E-01	#NUM!	CCL4,CCL5,TNF
Valine Degradation I	4,28E-01	1,67E-01	#NUM!	BCAT1,DLD,HADHB
nNOS Signaling in Skeletal Muscle Cells	4,26E-01	1,46E-01	#NUM!	CACNA1I,SNTB2,CALM1 (includes others),CAMK4,SNTB1,CACNA1C
Atherosclerosis Signaling	4,24E-01	1,33E-01	#NUM!	CCR3,IFNG,CD40LG,CXCR4,PLA2G4C,PDGFB,TNFRSF12A,SELPLG,SELP,CD40,CSF1,SERPINA1,TNF,MMP9,PLA2G12A,ITGA4,PAFAH1B3
Agranulocyte Adhesion and Diapedesis	4,24E-01	1,3E-01	#NUM!	CXCR4,MYL5,ITGA6,ITGA5,CCL20,MYL6B,IL1R1,MYH11,CCL5,SDC4,SELPLG,GNAI3,ITGA3,CCL4,SELP,ACTA2,CLDN4,CXCL13,JAM3,ITGA1,MMP11,ACTG2,TNF,MMP9,ITGA4
NAD Salvage Pathway II	4,13E-01	1,54E-01	1,000	NMRK1,NUDT12,NT5C,ACP5
Pentose Phosphate Pathway	4,08E-01	1,82E-01	#NUM!	PGD,TALDO1
Purine Nucleotides De Novo Biosynthesis II	4,08E-01	1,82E-01	#NUM!	ADSL,PAICS
Dolichyl-diphosphooligosaccharide Biosynthesis	4,08E-01	1,82E-01	#NUM!	ALG1,DPM3
DNA Methylation and Transcriptional Repression Signaling	4,06E-01	1,47E-01	#NUM!	MTA2,ARID4B,SAP30,MBD2,SIN3A
Assembly of RNA Polymerase II Complex	3,97E-01	1,4E-01	#NUM!	POLR2J2/POLR2J3,TAF4B,CCNH,POLR2H,POLR2K,POLR2L,TAF15
Airway Inflammation in Asthma	3,95E-01	2,5E-01	#NUM!	TNF
Uracil Degradation II (Reductive)	3,95E-01	2,5E-01	#NUM!	DPYD
Pentose Phosphate Pathway (Oxidative Branch)	3,95E-01	2,5E-01	#NUM!	PGD
PRPP Biosynthesis I	3,95E-01	2,5E-01	#NUM!	PRPS2
Branched-chain α-keto acid Dehydrogenase Complex	3,95E-01	2,5E-01	#NUM!	DLD
Spermine and Spermidine Degradation I	3,95E-01	2,5E-01	#NUM!	SAT1
Phenylethylamine Degradation I	3,95E-01	2,5E-01	#NUM!	ALDH3A2
Methylmalonyl Pathway	3,95E-01	2,5E-01	#NUM!	MCEE
Thymine Degradation	3,95E-01	2,5E-01	#NUM!	DPYD
Proline Biosynthesis I	3,95E-01	2,5E-01	#NUM!	PYCR1
Arginine Degradation I (Arginase Pathway)	3,95E-01	2,5E-01	#NUM!	ARG1
Fatty Acid β-oxidation III (Unsaturated, Odd Number)	3,95E-01	2,5E-01	#NUM!	ECI1
Purine Nucleotides Degradation II (Aerobic)	3,89E-01	1,58E-01	#NUM!	ADA2,PNP,NT5C
Methylglyoxal Degradation III	3,89E-01	1,58E-01	#NUM!	AKR7A2,AKR1C3,FAM213B
Phosphatidylglycerol Biosynthesis II (Non-plastidic)	3,82E-01	1,48E-01	1,000	ABHD5,GPAT2,AGPAT3,MBOAT7
Heparan Sulfate Biosynthesis	3,76E-01	1,33E-01	1,508	CHST2,PNPLA7,HS3ST3B1,TARS2,CHST11,CHST10,GLCE,B3GAT3,CES2,CHST12,AARSD1
Guanosine Nucleotides Degradation III	3,62E-01	1,67E-01	#NUM!	PNP,NT5C
Heparan Sulfate Biosynthesis (Late Stages)	3,59E-01	1,32E-01	1,265	CHST2,PNPLA7,HS3ST3B1,TARS2,CHST11,CHST10,GLCE,CES2,CHST12,AARSD1
SPINK1 Pancreatic Cancer Pathway	3,56E-01	1,33E-01	0,707	TGFBR2,CTSA,CPQ,F2RL1,SMAD3,CPD,CPA5,CPE
The Visual Cycle	3,55E-01	1,5E-01	#NUM!	DHRS3,AKR1C3,RDH11
Inflammasome pathway	3,55E-01	1,5E-01	#NUM!	NLRP3,PYCARD,CASP1
IL-15 Production	3,54E-01	1,43E-01	#NUM!	PTK2,PRKCI,PTK2B,IRF1
Protein Citrullination	3,23E-01	0.2	#NUM!	PADI4
Tetrahydrofolate Salvage from 5,10-methenyltetrahydrofolate	3,23E-01	0.2	#NUM!	MTHFD1
CMP-N-acetylneuraminate Biosynthesis I (Eukaryotes)	3,23E-01	0.2	#NUM!	NANP
Trans, trans-farnesyl Diphosphate Biosynthesis	3,23E-01	0.2	#NUM!	FDPS
Tyrosine Degradation I	3,23E-01	0.2	#NUM!	FAH
Cholesterol Biosynthesis I	3,21E-01	1,54E-01	#NUM!	LSS,SC5D
Urate Biosynthesis/Inosine 5'-phosphate Degradation	3,21E-01	1,54E-01	#NUM!	PNP,NT5C
NAD Phosphorylation and Dephosphorylation	3,21E-01	1,54E-01	#NUM!	NADK2,ACP5
Cholesterol Biosynthesis II (via 24,25-dihydrolanosterol)	3,21E-01	1,54E-01	#NUM!	LSS,SC5D
Cholesterol Biosynthesis III (via Desmosterol)	3,21E-01	1,54E-01	#NUM!	LSS,SC5D
Dermatan Sulfate Biosynthesis (Late Stages)	3,12E-01	1,3E-01	0,816	CHST2,HS3ST3B1,CHST11,CHST10,CHST12,DSE
Methionine Degradation I (to Homocysteine)	2,95E-01	1,36E-01	#NUM!	EEF1AKMT1,NSUN4,AHCY
Inhibition of Matrix Metalloproteases	2,87E-01	1,28E-01	0,447	ADAM12,TIMP1,RECK,MMP11,MMP9
DNA Double-Strand Break Repair by Non-Homologous End Joining	2,86E-01	1,43E-01	#NUM!	ATM,NBN
G Protein Signaling Mediated by Tubby	2,8E-01	1,29E-01	#NUM!	GNB2,PLCB1,GNG5,GNG7
Netrin Signaling	2,72E-01	1,23E-01	#NUM!	PRKACB,CACNA1I,CACNA1C,NFATC2,NCK1,ABLIM1,NFATC1,PRKAG1
Role of Lipids/Lipid Rafts in the Pathogenesis of Influenza	2,69E-01	1,3E-01	#NUM!	FDPS,IFNG,RSAD2
Arginine Biosynthesis IV	2,69E-01	1,67E-01	#NUM!	ASL
Glycerol Degradation I	2,69E-01	1,67E-01	#NUM!	GK
Glycine Cleavage Complex	2,69E-01	1,67E-01	#NUM!	DLD
Selenocysteine Biosynthesis II (Archaea and Eukaryotes)	2,69E-01	1,67E-01	#NUM!	SEPHS2
Glycogen Biosynthesis II (from UDP-D-Glucose)	2,69E-01	1,67E-01	#NUM!	UGP2
NAD Biosynthesis III	2,69E-01	1,67E-01	#NUM!	NAMPT
GDP-mannose Biosynthesis	2,69E-01	1,67E-01	#NUM!	PMM2
Cytotoxic T Lymphocyte-mediated Apoptosis of Target Cells	2,59E-01	1,25E-01	1,000	FADD,PRF1,FCER1G,BCL2
Hematopoiesis from Pluripotent Stem Cells	2,59E-01	1,22E-01	#NUM!	IGHG3,IL2,CSF1,FCER1G,IGHM,IL7
Cysteine Biosynthesis III (mammalia)	2,46E-01	1,25E-01	#NUM!	EEF1AKMT1,NSUN4,AHCY
Granzyme B Signaling	2,27E-01	1,25E-01	#NUM!	PRF1,LMNB1
Ceramide Biosynthesis	2,26E-01	1,43E-01	#NUM!	SPTSSB
Thioredoxin Pathway	2,26E-01	1,43E-01	#NUM!	TXN
Pentose Phosphate Pathway (Non-oxidative Branch)	2,26E-01	1,43E-01	#NUM!	TALDO1
Acetyl-CoA Biosynthesis I (Pyruvate Dehydrogenase Complex)	2,26E-01	1,43E-01	#NUM!	DLD
NAD Salvage Pathway III	2,26E-01	1,43E-01	#NUM!	NMRK1
Glycoaminoglycan-protein Linkage Region Biosynthesis	2,26E-01	1,43E-01	#NUM!	B3GAT3
Aspartate Degradation II	2,26E-01	1,43E-01	#NUM!	MDH2
Sphingosine and Sphingosine-1-phosphate Metabolism	1,92E-01	1,25E-01	#NUM!	SGPP1
Histidine Degradation III	1,92E-01	1,25E-01	#NUM!	MTHFD1
LPS/IL-1 Mediated Inhibition of RXR Function	0	1,08E-01	0,333	CPT1A,GSTA4,ACSL6,NR1H3,CHST12,CES2,IL1R1,GSTO1,ABCA1,IL1R2,CHST2,HS3ST3B1,GSTM2,MGST2,RARA,ALDH3A2,CHST11,SLC27A1,CHST10,ACOX3,TNFRSF1B,TNF,ACSL1,GSTP1
Coagulation System	0	8,57E-02	#NUM!	F2R,F5,SERPINA1
LXR/RXR Activation	0	7,44E-02	0,707	IL1R2,NR1H3,SERPINA1,IL1R1,TNFRSF1B,HMGCR,TNF,MMP9,ABCA1
FXR/RXR Activation	0	6,35E-02	#NUM!	AKT2,PCK2,RARA,NR1H3,AKT3,SERPINA1,TNF,G6PC3
Role of Cytokines in Mediating Communication between Immune Cells	0	7,41E-02	#NUM!	IFNG,IL2,IL32,TNF
Cardiomyocyte Differentiation via BMP Receptors	0	0.05	#NUM!	SMAD4
Maturity Onset Diabetes of Young (MODY) Signaling	0	9,52E-02	#NUM!	CACNA1C,GAPDH
Basal Cell Carcinoma Signaling	0	1,11E-01	-0,707	WNT7A,WNT10B,WNT10A,FZD3,SUFU,TCF3,HKR1,WNT1
Cleavage and Polyadenylation of Pre-mRNA	0	8,33E-02	#NUM!	CPSF4
Neuroprotective Role of THOP1 in Alzheimer's Disease	0	1,08E-01	0,333	PRKACB,GZMA,IFNG,GZMK,NFYA,YWHAE,PRSS23,ECE2,MAPT,HTRA2,MMP9,PRKAG1,APP
Role of Wnt/GSK-3β Signaling in the Pathogenesis of Influenza	0	1,17E-01	-1,342	IFNG,WNT7A,WNT10B,WNT10A,CSNK1G1,CSNK1G2,FZD3,TCF3,WNT1
Role of Hypercytokinemia/hyperchemokinemia in the Pathogenesis of Influenza	0	1,16E-01	#NUM!	IFNG,CCR5,CCL4,CCL5,TNF
Extrinsic Prothrombin Activation Pathway	0	6,25E-02	#NUM!	F5
Intrinsic Prothrombin Activation Pathway	0	2,38E-02	#NUM!	F5
Assembly of RNA Polymerase I Complex	0	8,33E-02	#NUM!	POLR1E
Role of IL-17A in Psoriasis	0	7,69E-02	#NUM!	CCL20
Role of IL-17F in Allergic Inflammatory Airway Diseases	0	1,11E-01	-0,447	CCL4,MAPK1,RPS6KA3,RPS6KA4,CREB3L4
Role of JAK1, JAK2 and TYK2 in Interferon Signaling	0	4,17E-02	#NUM!	IFNG
Role of JAK2 in Hormone-like Cytokine Signaling	0	8,82E-02	#NUM!	PTPN11,SH2B3,SOCS2
Telomere Extension by Telomerase	0	6,67E-02	#NUM!	NBN
Transcriptional Regulatory Network in Embryonic Stem Cells	0	9,26E-02	#NUM!	SET,RIF1,CDYL,EOMES,SMARCAD1
Retinoate Biosynthesis I	0	8,82E-02	#NUM!	DHRS3,AKR1C3,RDH11
Glucose and Glucose-1-phosphate Degradation	0	9,09E-02	#NUM!	PGM2L1
Thyroid Hormone Metabolism II (via Conjugation and/or Degradation)	0	4,65E-02	#NUM!	B3GAT3,LARGE2
Nicotine Degradation III	0	3,57E-02	#NUM!	B3GAT3,LARGE2
Prostanoid Biosynthesis	0	1,11E-01	#NUM!	TBXAS1
Dopamine Degradation	0	8,11E-02	#NUM!	ALDH3A2,COMT,LRTOMT
Androgen Biosynthesis	0	7,14E-02	#NUM!	AKR1C3
Ubiquinol-10 Biosynthesis (Eukaryotic)	0	5,56E-02	#NUM!	MICAL2
tRNA Splicing	0	1,19E-01	-1,342	PDE7A,PDE3B,PDE9A,TSEN54,PDE4D
Sucrose Degradation V (Mammalian)	0	1,11E-01	#NUM!	GALM
Melatonin Degradation I	0	3,08E-02	#NUM!	B3GAT3,LARGE2
Phosphatidylethanolamine Biosynthesis II	0	1,11E-01	#NUM!	CEPT1
Triacylglycerol Degradation	0	9,26E-02	0,447	PNPLA7,TARS2,CES2,PNPLA2,AARSD1
Estrogen Biosynthesis	0	7,32E-02	#NUM!	AKR1C3,HSD17B11,HSD17B12
Oleate Biosynthesis II (Animals)	0	7,69E-02	#NUM!	CYB5A
Tryptophan Degradation X (Mammalian, via Tryptamine)	0	0.04	#NUM!	ALDH3A2
Leukotriene Biosynthesis	0	7,69E-02	#NUM!	MGST2
Chondroitin Sulfate Biosynthesis	0	1,05E-01	1,633	CHST2,HS3ST3B1,CHST11,CHST10,B3GAT3,CHST12
Dermatan Sulfate Biosynthesis	0	1,19E-01	1,134	CHST2,HS3ST3B1,CHST11,CHST10,B3GAT3,CHST12,DSE
tRNA Charging	0	1,03E-01	1,000	WARS2,CARS,TARS2,TARSL2
Nicotine Degradation II	0	3,08E-02	#NUM!	B3GAT3,LARGE2
Serotonin Degradation	0	4,05E-02	#NUM!	ALDH3A2,B3GAT3,LARGE2
Phenylalanine Degradation IV (Mammalian, via Side Chain)	0	7,14E-02	#NUM!	ALDH3A2
Bile Acid Biosynthesis, Neutral Pathway	0	7,69E-02	#NUM!	AKR1C3
Retinol Biosynthesis	0	1,19E-01	-0,447	DHRS3,AKR1C3,RDH11,CES2,PNPLA2
Histamine Degradation	0	5,26E-02	#NUM!	ALDH3A2
Chondroitin Sulfate Biosynthesis (Late Stages)	0	1,02E-01	1,342	CHST2,HS3ST3B1,CHST11,CHST10,CHST12
Superpathway of Melatonin Degradation	0	2,86E-02	#NUM!	B3GAT3,LARGE2
Histidine Degradation VI	0	6,67E-02	#NUM!	MICAL2
Noradrenaline and Adrenaline Degradation	0	8,11E-02	#NUM!	ALDH3A2,COMT,LRTOMT
Pregnenolone Biosynthesis	0	8,33E-02	#NUM!	MICAL2
Acetone Degradation I (to Methylglyoxal)	0	3,33E-02	#NUM!	FAM213B
Putrescine Degradation III	0	8,7E-02	#NUM!	ALDH3A2,SAT1
GDP-glucose Biosynthesis	0	0.1	#NUM!	PGM2L1
Fatty Acid α-oxidation	0	4,55E-02	#NUM!	ALDH3A2
UDP-N-acetyl-D-galactosamine Biosynthesis II	0	9,09E-02	#NUM!	GNPDA1
Ethanol Degradation II	0	1,18E-01	2,000	ALDH3A2,ACSS2,ACSS1,ACSL1
PCP pathway	0	1,15E-01	-0,378	WNT7A,WNT10B,WNT10A,FZD3,DAAM1,WNT1,LGR4
Endoplasmic Reticulum Stress Pathway	0	4,76E-02	#NUM!	ERN1
GABA Receptor Signaling	0	8,42E-02	#NUM!	CACNA1I,NSF,KCNN4,ADCY3,GABBR1,CACNA1C,AP1B1,AP2S1
Serotonin Receptor Signaling	0	4,65E-02	#NUM!	ADCY3,PCBD1
Phototransduction Pathway	0	3,77E-02	#NUM!	PRKACB,PRKAG1
Gustation Pathway	0	9,09E-02	#NUM!	CACNA1I,PRKACB,LPAR6,PDE7A,PDE3B,ITPR2,PDE9A,ADCY3,CACNA1C,P2RX5,PDE4D,GNG5,GNG7,PRKAG1
Apelin Liver Signaling Pathway	0	3,85E-02	#NUM!	TNF

## Sheet: IPA I
Supplementary Data 2. Canonical Pathway Analysis of T cells from NI and I TDLNs, and tumor. Canonical Ingenuity Pathway (IPA) table of differentially expressed genes (DEGs, fold change 1.2, p<0.05) between Tregs and Tconvs in NI (2985) TDLNs, I (868) TDLNs and tumors (1800).
© 2000-2019 QIAGEN. All rights reserved.
Ingenuity Canonical Pathways	-log(p-value)	Ratio	z-score	Molecules
Th1 and Th2 Activation Pathway	1,42E01	1,76E-01	#NUM!	CCR5,HLA-DOA,CD40LG,TNFRSF4,ICAM1,IL12RB1,HAVCR2,HLA-DQA1,CXCR3,CD8A,NFATC1,IL18R1,HLA-DRB1,IL2,HLA-DMA,HLA-DRA,HLA-DMB,CCR8,TIMD4,HLA-DPB1,ACVR1C,HLA-DPA1,IL2RB,CCR1,HAVCR1,IL12RB2,IRF1,LTA,CXCR6,IL2RA,JAG1,ACVR2A,HLA-DRB5
Th2 Pathway	1,02E01	1,64E-01	0,832	HLA-DOA,CCR5,ICAM1,TNFRSF4,IL12RB1,HLA-DQA1,HLA-DRB1,IL2,HLA-DMA,HLA-DRA,HLA-DMB,CCR8,ACVR1C,HLA-DPB1,TIMD4,HLA-DPA1,IL2RB,CCR1,HAVCR1,IL12RB2,CXCR6,IL2RA,JAG1,HLA-DRB5,ACVR2A
T Helper Cell Differentiation	9,56E00	2,33E-01	#NUM!	IL6ST,CD40LG,HLA-DOA,IL12RB1,HLA-DQA1,FOXP3,IL12RB2,BCL6,IL18R1,HLA-DRB1,HLA-DMA,IL2,HLA-DRA,HLA-DMB,IL2RA,TNFRSF1B,HLA-DRB5
Th1 Pathway	8,84E00	1,61E-01	2,138	CD40LG,CCR5,HLA-DOA,ICAM1,IL12RB1,HAVCR2,HLA-DQA1,CXCR3,IL12RB2,CD8A,NFATC1,IRF1,IL18R1,HLA-DRB1,IL2,HLA-DMA,LTA,HLA-DRA,HLA-DMB,HLA-DPB1,HLA-DRB5,HLA-DPA1
T Cell Exhaustion Signaling Pathway	8,5E00	1,37E-01	0,728	HLA-DOA,GZMB,IL12RB1,BATF,HAVCR2,PPP2R5B,HLA-DQA1,BCL6,NFATC1,HLA-DMA,HLA-DRA,HLA-DMB,PRDM1,ACVR1C,HLA-DPB1,BTLA,IRF4,MGAT5,IRF9,IL12RB2,FOS,PPP2R2B,TCF7,HLA-DRB5,ACVR2A
Mitotic Roles of Polo-Like Kinase	7,43E00	2,12E-01	1,897	KIF23,CDC25C,ESPL1,CDC20,PTTG1,PPP2R5B,PRC1,CCNB2,PLK1,CDK1,CCNB1,PPP2R2B,PKMYT1,KIF11
Crosstalk between Dendritic Cells and Natural Killer Cells	7,32E00	1,8E-01	#NUM!	CSF2RB,PRF1,IL15RA,CD40LG,HLA-DRB1,ACTA2,IL2,LTA,HLA-DRA,CD226,NCR3,CD83,ACTG2,TNFRSF1B,HLA-DRB5,IL2RB
Altered T Cell and B Cell Signaling in Rheumatoid Arthritis	7,24E00	1,78E-01	#NUM!	HLA-DOA,CD40LG,SPP1,SLAMF1,HLA-DQA1,HLA-DRB1,CXCL13,CSF1,IL2,HLA-DMA,LTA,HLA-DRA,TLR1,HLA-DMB,TNFRSF13B,HLA-DRB5
Autoimmune Thyroid Disease Signaling	7,19E00	2,45E-01	#NUM!	CD40LG,HLA-DOA,PRF1,HLA-DRB1,IL2,HLA-DMA,GZMB,HLA-DMB,HLA-DRA,HLA-DQA1,TSHR,HLA-DRB5
Cell Cycle: G2/M DNA Damage Checkpoint Regulation	7,19E00	2,45E-01	-1,155	CDKN2A,CDC25C,GADD45A,TOP2A,PKMYT1,CCNB2,PLK1,AURKA,BRCA1,HIPK2,CDK1,CCNB1
Antigen Presentation Pathway	6,41E00	2,63E-01	#NUM!	HLA-DOA,HLA-DRB1,HLA-DMA,HLA-DMB,HLA-DRA,HLA-DQA1,CD74,HLA-DPB1,HLA-DRB5,HLA-DPA1
Type I Diabetes Mellitus Signaling	5,95E00	1,44E-01	1,890	HLA-DOA,CASP3,GZMB,HLA-DQA1,IL1R1,IRF1,PRF1,HLA-DRB1,HLA-DMA,IL2,LTA,HLA-DRA,HLA-DMB,SOCS2,TNFRSF1B,HLA-DRB5
GADD45 Signaling	5,74E00	3,68E-01	#NUM!	CCNE1,PCNA,CCND2,GADD45A,BRCA1,CDK1,CCNB1
B Cell Development	5,62E00	2,5E-01	#NUM!	IL7R,HLA-DOA,HLA-DRB1,HLA-DMA,HLA-DMB,HLA-DRA,HLA-DQA1,IL7,HLA-DRB5
STAT3 Pathway	5,59E00	1,29E-01	0,378	IL6ST,IL15RA,IL12RB1,IL12RB2,IL1R1,TNFRSF11A,IL18R1,IL7R,IL1R2,CSF2RB,NTRK1,CISH,TGFA,IFNLR1,SOCS2,IL2RA,IL2RB
Cyclins and Cell Cycle Regulation	5,48E00	1,6E-01	1,508	CDKN2A,HDAC9,PA2G4,PPP2R5B,CCNB2,CDK1,CCNB1,CCNA2,CCNE1,CCND2,E2F1,PPP2R2B,E2F2
Graft-versus-Host Disease Signaling	5,4E00	2,08E-01	#NUM!	HLA-DOA,PRF1,HLA-DRB1,IL2,HLA-DMA,GZMB,HLA-DMB,HLA-DRA,HLA-DQA1,HLA-DRB5
Nur77 Signaling in T Lymphocytes	5,38E00	1,86E-01	#NUM!	HDAC9,HLA-DOA,HLA-DRB1,CASP3,HLA-DMA,MEF2D,HLA-DMB,HLA-DRA,HLA-DQA1,HLA-DRB5,NFATC1
Allograft Rejection Signaling	5,18E00	1,51E-01	#NUM!	HLA-DOA,CD40LG,GZMB,HLA-DQA1,PRF1,HLA-DRB1,IL2,HLA-DMA,HLA-DMB,HLA-DRA,HLA-DPB1,HLA-DPA1,HLA-DRB5
p53 Signaling	5,17E00	1,33E-01	0,577	CDKN2A,HDAC9,PMAIP1,TP73,PLAGL1,BIRC5,CASP6,BCL2L1,PCNA,CCND2,GADD45A,COQ8A,E2F1,BRCA1,HIPK2
OX40 Signaling Pathway	4,27E00	1,33E-01	#NUM!	BCL2L1,HLA-DOA,HLA-DRB1,TNFRSF4,IL2,HLA-DMA,HLA-DMB,HLA-DRA,HLA-DQA1,HLA-DPB1,HLA-DRB5,HLA-DPA1
IL-4 Signaling	4	1,25E-01	#NUM!	HLA-DOA,HLA-DRB1,IRF4,INPP5F,HLA-DMA,SOS2,HLA-DMB,HLA-DRA,HLA-DQA1,NR3C2,HLA-DRB5,NFATC1
Role of CHK Proteins in Cell Cycle Checkpoint Control	3,91E00	1,58E-01	-0,707	PCNA,CDC25C,PPP2R5B,E2F1,PPP2R2B,PLK1,BRCA1,E2F2,CDK1
Pathogenesis of Multiple Sclerosis	3,84E00	4,44E-01	#NUM!	CCR1,CCR5,CXCR3,CCL3
Death Receptor Signaling	3,5E00	1,18E-01	1,508	CASP6,TIPARP,PARP15,CASP3,ACTA2,CRADD,ACTG2,TNFRSF1B,BIRC2,CASP10,LIMK1
DNA damage-induced 14-3-3σ Signaling	3,45E00	2,63E-01	#NUM!	CCNE1,CCNB2,BRCA1,CDK1,CCNB1
dTMP De Novo Biosynthesis	3,43E00	0.6	#NUM!	TYMS,DHFR,SHMT2
Communication between Innate and Adaptive Immune Cells	3,38E00	1,15E-01	#NUM!	CD40LG,HLA-DRB1,IL2,TLR1,HLA-DRA,CD83,TNFRSF13B,CCL3,CD8A,CD8B,HLA-DRB5
Tumoricidal Function of Hepatic Natural Killer Cells	2,95E00	2,08E-01	1,000	CASP6,PRF1,ICAM1,CASP3,GZMB
Neuroinflammation Signaling Pathway	2,94E00	7,03E-02	2,132	HLA-DOA,ICAM1,NLRP3,CASP3,HLA-DQA1,IL1R1,CX3CR1,CCL3,BIRC5,NFATC1,FOS,HMOX1,HLA-DRB1,HLA-DMA,TLR1,HLA-DRA,HLA-DMB,CASP1,ACVR1C,ACVR2A,HLA-DRB5,BIRC2
iCOS-iCOSL Signaling in T Helper Cells	2,93E00	9,6E-02	1,732	CD40LG,HLA-DOA,HLA-DRB1,IL2,HLA-DMA,HLA-DMB,HLA-DRA,HLA-DQA1,IL2RA,HLA-DRB5,NFATC1,IL2RB
Role of BRCA1 in DNA Damage Response	2,8E00	1,12E-01	0,816	ABRAXAS1,GADD45A,E2F1,BARD1,BRCA2,PLK1,BRCA1,BABAM2,E2F2
Estrogen-mediated S-phase Entry	2,79E00	1,92E-01	2,236	CCNA2,CCNE1,E2F1,E2F2,CDK1
Calcium-induced T Lymphocyte Apoptosis	2,76E00	1,21E-01	2,828	HLA-DOA,HLA-DRB1,HLA-DMA,MEF2D,HLA-DMB,HLA-DRA,HLA-DQA1,HLA-DRB5
Granzyme B Signaling	2,76E00	2,5E-01	#NUM!	PRF1,CASP3,GZMB,LMNB2
Salvage Pathways of Pyrimidine Deoxyribonucleotides	2,71E00	3,75E-01	#NUM!	TYMP,APOBEC3G,TK1
Molecular Mechanisms of Cancer	2,64E00	6,35E-02	#NUM!	CDKN2A,PA2G4,FZD3,SOS2,CASP6,HIPK2,BRCA1,E2F2,CASP10,CDC25C,PMAIP1,ARHGEF12,CASP3,ADCY3,AURKA,CDK1,BCL2L1,RASGRF2,FOS,CCNE1,CCND2,PAK3,E2F1,BCL2L11,BIRC2
Role of NFAT in Regulation of the Immune Response	2,59E00	7,77E-02	1,069	AKAP5,HLA-DOA,SOS2,HLA-DQA1,GNG7,NFATC1,FOS,HLA-DRB1,HLA-DMA,MEF2D,HLA-DRA,HLA-DMB,RCAN2,HLA-DRB5,FCGR3A/FCGR3B
Dendritic Cell Maturation	2,52E00	7,65E-02	3,357	HLA-DOA,CD40LG,ICAM1,HLA-DQA1,CD58,CD83,HLA-DRB1,HLA-DMA,LTA,HLA-DRA,HLA-DMB,TNFRSF1B,PLCL1,HLA-DRB5,FCGR3A/FCGR3B
Protein Kinase A Signaling	2,27E00	6,02E-02	-1,414	AKAP5,CDC25C,PDE7A,PTPN13,PTPN14,DUSP6,ADCY3,PDE4A,DUSP22,AKAP3,TTN,GNG7,NFATC1,CDKN3,HIST1H1E,GLI3,FLNA,DUSP10,PDE5A,HIST1H1D,DUSP4,PLCL1,EBI3,DUSP16
Apoptosis Signaling	2,26E00	9,38E-02	0,333	BCL2L1,CASP6,CASP3,CAPN7,TNFRSF1B,BCL2L11,CDK1,BIRC2,CASP10
ATM Signaling	2,24E00	9,28E-02	-1,414	CDC25C,GADD45A,TP73,PPP2R5B,PPP2R2B,CCNB2,BRCA1,CDK1,CCNB1
Salvage Pathways of Pyrimidine Ribonucleotides	2,24E00	9,28E-02	1,000	PAK3,APOBEC3H,PLK1,AK9,TTK,APOBEC3G,ACVR2A,CDK1,LIMK1
TNFR1 Signaling	2,17E00	1,2E-01	0,000	FOS,CASP6,CASP3,CRADD,PAK3,BIRC2
Hematopoiesis from Multipotent Stem Cells	2,16E00	2,5E-01	#NUM!	IL2,CSF1,IL7
Pyrimidine Deoxyribonucleotides De Novo Biosynthesis I	2,15E00	1,74E-01	1,000	TYMS,RRM2,AK9,APOBEC3G
Cell Cycle: G1/S Checkpoint Regulation	2,12E00	1,04E-01	-1,633	CDKN2A,HDAC9,CCNE1,CCND2,PA2G4,E2F1,E2F2
Cell Cycle Regulation by BTG Family Proteins	2,1E00	1,35E-01	#NUM!	CCNE1,E2F1,PPP2R5B,PPP2R2B,E2F2
Granulocyte Adhesion and Diapedesis	2,05E00	7,22E-02	#NUM!	IL1R2,HRH2,ITGAM,ICAM1,SELP,CXCL13,ITGA6,XCL2,CCL22,IL1R1,CCL3,TNFRSF1B,SELPLG
Pancreatic Adenocarcinoma Signaling	2,05E00	8,2E-02	1,342	CDKN2A,BCL2L1,HMOX1,CCNE1,PA2G4,E2F1,TGFA,BRCA2,BIRC5,E2F2
Cell Cycle Control of Chromosomal Replication	1,93E00	1,07E-01	#NUM!	CDC45,PCNA,MCM2,TOP2A,ORC4,CDK1
Cdc42 Signaling	1,92E00	7,19E-02	#NUM!	FOS,HLA-DOA,HLA-DRB1,PAK3,HLA-DMA,HLA-DMB,HLA-DRA,HLA-DQA1,HLA-DPB1,HLA-DRB5,HLA-DPA1,LIMK1
PKCθ Signaling in T Lymphocytes	1,92E00	7,19E-02	0,905	CACNA1I,FOS,HLA-DOA,HLA-DRB1,IL2,HLA-DMA,SOS2,HLA-DMB,HLA-DRA,HLA-DQA1,HLA-DRB5,NFATC1
Osteoarthritis Pathway	1,87E00	6,64E-02	1,155	SPP1,CASP3,DDIT4,FZD3,IL1R1,SLC39A8,IL1R2,CASP6,GLI3,CASP1,NAMPT,JAG1,TNFRSF1B,CASP10
TREM1 Signaling	1,86E00	9,33E-02	0,378	NLRP6,NLRP3,ICAM1,TLR1,CASP1,CD83,CCL3
Hereditary Breast Cancer Signaling	1,82E00	7,24E-02	#NUM!	HDAC9,CDC25C,POLR2A,GADD45A,E2F1,BARD1,BRCA2,DDB2,BRCA1,CDK1,CCNB1
Glycogen Biosynthesis II (from UDP-D-Glucose)	1,8E00	3,33E-01	#NUM!	UGP2,GBE1
CD28 Signaling in T Helper Cells	1,79E00	7,46E-02	#NUM!	FOS,HLA-DOA,HLA-DRB1,IL2,HLA-DMA,HLA-DMB,HLA-DRA,HLA-DQA1,HLA-DRB5,NFATC1
Stearate Biosynthesis I (Animals)	1,79E00	1,14E-01	1,342	PORCN,LPCAT4,SLC27A3,ACOT7,TBXAS1
TNFR2 Signaling	1,74E00	1,33E-01	#NUM!	FOS,LTA,TNFRSF1B,BIRC2
3-phosphoinositide Degradation	1,71E00	6,96E-02	0,905	ITPK1,CDC25C,INPP4B,INPP5F,PIP4P2,PTPN13,DUSP10,PPP2R5B,SGPP1,MTMR8,DUSP16
Integrin Signaling	1,71E00	6,33E-02	0,000	SOS2,ITGA6,ILK,TTN,ARHGAP5,ITGAM,ACTA2,PAK3,ZYX,CAPN7,ACTG2,ACTN4,NEDD9,ACTN1
Regulation of Cellular Mechanics by Calpain Protease	1,7E00	9,52E-02	#NUM!	CCNA2,CCNE1,ACTN4,CAPN7,ACTN1,CDK1
Cytotoxic T Lymphocyte-mediated Apoptosis of Target Cells	1,65E00	1,25E-01	1,000	CASP6,PRF1,CASP3,GZMB
Pyridoxal 5'-phosphate Salvage Pathway	1,64E00	9,23E-02	0,816	PAK3,PLK1,TTK,ACVR2A,CDK1,LIMK1
Hematopoiesis from Pluripotent Stem Cells	1,6E00	1,02E-01	#NUM!	IL2,CSF1,CD8A,CD8B,IL7
Hepatic Fibrosis / Hepatic Stellate Cell Activation	1,59E00	6,45E-02	#NUM!	IL1R2,COL5A1,CCR5,CD40LG,ICAM1,ACTA2,CSF1,TGFA,CXCR3,IL1R1,TNFRSF1B,COL9A2
Granzyme A Signaling	1,54E00	1,5E-01	#NUM!	PRF1,HIST1H1E,HIST1H1D
IL-10 Signaling	1,52E00	8,7E-02	#NUM!	IL1R2,CCR1,FOS,HMOX1,CCR5,IL1R1
ERK5 Signaling	1,52E00	8,7E-02	-0,447	SH2D2A,IL6ST,FOS,MEF2D,NTRK1,ELK4
Th17 Activation Pathway	1,45E00	7,69E-02	1,134	IRF4,IL12RB1,BATF,FOXP3,IL12RB2,IL1R1,NFATC1
SAPK/JNK Signaling	1,42E00	7,14E-02	-1,890	SH2D2A,GADD45A,DUSP10,SOS2,DUSP4,MAPK8IP3,GNG7,NFATC1
Role of Pattern Recognition Receptors in Recognition of Bacteria and Viruses	1,32E00	6,47E-02	-0,447	OAS1,NLRP3,IL2,LTA,TLR1,CASP1,RIPK2,RNASEL,C3AR1
Role of JAK1 and JAK3 in γc Cytokine Signaling	1,3E00	7,69E-02	#NUM!	IL7R,IL15RA,IL2,IL2RA,IL7,IL2RB
Cardiac β-adrenergic Signaling	1,3E00	6,43E-02	-0,816	AKAP5,PDE7A,PPP2R5B,ADCY3,PPP2R2B,PDE4A,PDE5A,AKAP3,GNG7
Telomerase Signaling	1,3E00	6,72E-02	-0,816	HDAC9,IL2,E2F1,SOS2,PPP2R5B,PPP2R2B,IL2RA,IL2RB
D-myo-inositol-5-phosphate Metabolism	1,29E00	6,17E-02	1,265	ITPK1,CDC25C,INPP5F,PIP4P2,PTPN13,DUSP10,PPP2R5B,SGPP1,MTMR8,DUSP16
Role of Macrophages, Fibroblasts and Endothelial Cells in Rheumatoid Arthritis	1,29E00	5,26E-02	#NUM!	IL6ST,ICAM1,FZD3,IL1R1,IL7,NFATC1,IL18R1,IL1R2,FOS,F2RL1,CSF1,DKK3,LTA,TLR1,TNFRSF1B,PLCL1,FCGR3A/FCGR3B
Paxillin Signaling	1,26E00	6,61E-02	0,000	ITGAM,ACTA2,PAK3,SOS2,ITGA6,ACTN4,ACTG2,ACTN1
autophagy	1,25E00	8,2E-02	#NUM!	CTSA,CTSL,CTSW,MAP1LC3A,CTSC
Antiproliferative Role of TOB in T Cell Signaling	1,24E00	1,15E-01	#NUM!	CCNA2,CCNE1,IL2
D-myo-inositol (1,4,5,6)-Tetrakisphosphate Biosynthesis	1,24E00	6,25E-02	1,667	ITPK1,CDC25C,INPP5F,PTPN13,DUSP10,PPP2R5B,SGPP1,MTMR8,DUSP16
D-myo-inositol (3,4,5,6)-tetrakisphosphate Biosynthesis	1,24E00	6,25E-02	1,667	ITPK1,CDC25C,INPP5F,PTPN13,DUSP10,PPP2R5B,SGPP1,MTMR8,DUSP16
RhoA Signaling	1,23E00	6,5E-02	1,414	ARHGAP5,LPAR6,ARHGEF12,ACTA2,PIP5K1B,ACTG2,TTN,LIMK1
PTEN Signaling	1,23E00	6,5E-02	0,000	BCL2L1,CASP3,INPP5F,NTRK1,SOS2,ILK,TNFRSF11A,BCL2L11
Role of Osteoblasts, Osteoclasts and Chondrocytes in Rheumatoid Arthritis	1,23E00	5,53E-02	#NUM!	SPP1,FZD3,IL1R1,TNFRSF11A,IL7,NFATC1,IL18R1,IL1R2,FOS,DKK3,CSF1,TNFRSF1B,BIRC2
Retinoic acid Mediated Apoptosis Signaling	1,22E00	8,06E-02	0,447	TIPARP,CASP3,PARP15,TNFRSF10D,IRF1
Breast Cancer Regulation by Stathmin1	1,22E00	5,66E-02	#NUM!	STMN1,CCNE1,ARHGEF12,PPP2R5B,SOS2,ADCY3,E2F1,PPP2R2B,E2F2,GNG7,CDK1,LIMK1
Pregnenolone Biosynthesis	1,22E00	1,67E-01	#NUM!	MICAL2,MICAL3
Agranulocyte Adhesion and Diapedesis	1,19E00	5,73E-02	#NUM!	ICAM1,SELP,CXCL13,ACTA2,XCL2,ITGA6,CCL22,IL1R1,ACTG2,CCL3,SELPLG
All-trans-decaprenyl Diphosphate Biosynthesis	1,17E00	0.5	#NUM!	PDSS1
Spermidine Biosynthesis I	1,17E00	0.5	#NUM!	SRM
Anandamide Degradation	1,17E00	0.5	#NUM!	FAAH2
Glycine Biosynthesis I	1,17E00	0.5	#NUM!	SHMT2
FAT10 Cancer Signaling Pathway	1,15E00	8,7E-02	-1,000	PCNA,TNFRSF1B,ACVR1C,ACVR2A
ILK Signaling	1,13E00	5,58E-02	-0,632	FOS,CASP3,LIMS2,ACTA2,FLNA,PPP2R5B,PPP2R2B,ILK,ACTN4,ACTG2,ACTN1
DNA Double-Strand Break Repair by Homologous Recombination	1,09E00	1,43E-01	#NUM!	BRCA2,BRCA1
Isoleucine Degradation I	1,09E00	1,43E-01	#NUM!	BCAT1,EHHADH
Sonic Hedgehog Signaling	1,09E00	0.1	#NUM!	GLI3,CDK1,CCNB1
Regulation of Actin-based Motility by Rho	1,08E00	6,74E-02	1,633	ACTA2,PAK3,ARHGDIA,PIP5K1B,ACTG2,LIMK1
VEGF Signaling	1,07E00	6,31E-02	1,134	SH2D2A,BCL2L1,ACTA2,SOS2,ACTN4,ACTG2,ACTN1
Remodeling of Epithelial Adherens Junctions	1,07E00	7,25E-02	#NUM!	ACTA2,ZYX,ACTN4,ACTG2,ACTN1
cAMP-mediated signaling	1,05E00	5,29E-02	-0,632	AKAP5,LTB4R,HRH2,PTGIR,PDE7A,VIPR1,DUSP6,ADCY3,PDE4A,PDE5A,AKAP3,DUSP4
Primary Immunodeficiency Signaling	1,05E00	0.08	#NUM!	IL7R,CD40LG,TNFRSF13B,CD8A
Histidine Degradation VI	1,04E00	1,33E-01	#NUM!	MICAL2,MICAL3
Huntington's Disease Signaling	1,04E00	5,16E-02	-0,302	CASP6,BCL2L1,HDAC9,POLR2A,CASP3,SOS2,HTT,NTRK1,CASP1,CAPN7,GNG7,CDK5R1,CASP10
Chronic Myeloid Leukemia Signaling	1,04E00	6,19E-02	#NUM!	CDKN2A,BCL2L1,HDAC9,PA2G4,E2F1,SOS2,E2F2
Caveolar-mediated Endocytosis Signaling	1,03E00	7,04E-02	#NUM!	ITGAM,ACTA2,FLNA,ITGA6,ACTG2
TGF-β Signaling	1,01E00	6,45E-02	-2,000	ZFYVE9,FOS,SOS2,VDR,ACVR1C,ACVR2A
IL-2 Signaling	1,01E00	6,94E-02	-0,447	FOS,IL2,SOS2,IL2RA,IL2RB
1D-myo-inositol Hexakisphosphate Biosynthesis V (from Ins(1,3,4)P3)	1,01E00	3,33E-01	#NUM!	ITPK1
Mismatch Repair in Eukaryotes	9,96E-01	1,25E-01	#NUM!	PCNA,EXO1
CD27 Signaling in Lymphocytes	9,75E-01	7,55E-02	0,000	BCL2L1,FOS,CASP3,CD70
Semaphorin Signaling in Neurons	9,75E-01	7,55E-02	#NUM!	ARHGEF12,PAK3,LIMK1,SEMA7A
NF-κB Signaling	9,71E-01	5,35E-02	0,632	IL1R2,CD40LG,TNIP1,LTA,TLR1,NTRK1,TGFA,IL1R1,TNFRSF1B,TNFRSF11A
MSP-RON Signaling Pathway	9,67E-01	6,76E-02	#NUM!	CSF2RB,ITGAM,ACTA2,CSF1,ACTG2
Aryl Hydrocarbon Receptor Signaling	9,51E-01	5,63E-02	2,121	CDKN2A,FOS,CCNA2,CCNE1,CCND2,TP73,E2F1,DHFR
Leukocyte Extravasation Signaling	9,47E-01	5,16E-02	1,265	ARHGAP5,TEC,ITGAM,ICAM1,ACTA2,ITGA6,NCF4,ACTN4,ACTG2,ACTN1,SELPLG
TWEAK Signaling	9,39E-01	8,57E-02	#NUM!	CASP6,CASP3,BIRC2
Interferon Signaling	9,1E-01	8,33E-02	#NUM!	OAS1,IRF9,IRF1
Ubiquinol-10 Biosynthesis (Eukaryotic)	9,07E-01	1,11E-01	#NUM!	MICAL2,MICAL3
1D-myo-inositol Hexakisphosphate Biosynthesis II (Mammalian)	9,07E-01	1,11E-01	#NUM!	ITPK1,INPP5F
Valine Degradation I	9,07E-01	1,11E-01	#NUM!	BCAT1,EHHADH
Heme Degradation	8,89E-01	2,5E-01	#NUM!	HMOX1
Spermine and Spermidine Degradation I	8,89E-01	2,5E-01	#NUM!	SAT1
Arginine Degradation I (Arginase Pathway)	8,89E-01	2,5E-01	#NUM!	ARG1
Fatty Acid β-oxidation III (Unsaturated, Odd Number)	8,89E-01	2,5E-01	#NUM!	EHHADH
PPAR Signaling	8,86E-01	5,94E-02	-0,816	IL1R2,FOS,SOS2,IL1R1,TNFRSF1B,CITED2
Complement System	8,83E-01	8,11E-02	#NUM!	ITGAM,CFH,C3AR1
Wnt/β-catenin Signaling	8,73E-01	5,23E-02	-1,134	CDKN2A,AXIN2,DKK3,FZD3,PPP2R5B,PPP2R2B,ILK,ACVR1C,ACVR2A
Epithelial Adherens Junction Signaling	8,63E-01	5,37E-02	#NUM!	ACTA2,LMO7,ZYX,ACTN4,ACTG2,ACVR1C,ACTN1,ACVR2A
RhoGDI Signaling	8,42E-01	5,14E-02	-0,707	ARHGAP5,ARHGEF12,ACTA2,PAK3,ARHGDIA,PIP5K1B,ACTG2,GNG7,LIMK1
April Mediated Signaling	8,36E-01	7,69E-02	#NUM!	FOS,TNFRSF13B,NFATC1
Inflammasome pathway	8,33E-01	0.1	#NUM!	NLRP3,CASP1
3-phosphoinositide Biosynthesis	8,15E-01	4,95E-02	1,897	ITPK1,CDC25C,INPP5F,PTPN13,DUSP10,PPP2R5B,SGPP1,PIP5K1B,MTMR8,DUSP16
Induction of Apoptosis by HIV1	8,12E-01	6,56E-02	1,000	BCL2L1,CASP3,TNFRSF1B,BIRC2
Natural Killer Cell Signaling	8,07E-01	5,38E-02	#NUM!	INPP5F,PAK3,KLRB1,CD244,SOS2,NCR3,FCGR3A/FCGR3B
FAK Signaling	8,01E-01	5,61E-02	#NUM!	ACTA2,PAK3,HMMR,SOS2,ACTG2,CAPN7
Tetrapyrrole Biosynthesis II	7,99E-01	0.2	#NUM!	HMBS
Myo-inositol Biosynthesis	7,99E-01	0.2	#NUM!	INPP5F
Folate Polyglutamylation	7,99E-01	0.2	#NUM!	SHMT2
EIF2 Signaling	7,96E-01	4,8E-02	-2,236	RPL22,RPL36A,ACTA2,SOS2,RPS23,RPL29,EIF4G3,EIF3E,ACTG2,RPS5,RPL41
Germ Cell-Sertoli Cell Junction Signaling	7,9E-01	0.05	#NUM!	ACTA2,PAK3,ITGA6,ILK,ZYX,ACTN4,ACTG2,ACTN1,LIMK1
Role of PKR in Interferon Induction and Antiviral Response	7,88E-01	7,32E-02	#NUM!	CASP3,RNASEL,IRF1
B Cell Activating Factor Signaling	7,88E-01	7,32E-02	#NUM!	FOS,TNFRSF13B,NFATC1
Mechanisms of Viral Exit from Host Cells	7,88E-01	7,32E-02	#NUM!	ACTA2,LMNB2,ACTG2
Non-Small Cell Lung Cancer Signaling	7,85E-01	5,88E-02	#NUM!	CDKN2A,PA2G4,E2F1,SOS2,TGFA
Role of Tissue Factor in Cancer	7,85E-01	5,3E-02	#NUM!	BCL2L1,F2RL1,CASP3,CSF1,ITGA6,FGR,LIMK1
Actin Cytoskeleton Signaling	7,8E-01	4,76E-02	1,000	ARHGEF12,ACTA2,PAK3,FLNA,SOS2,ACTN4,PIP5K1B,ACTG2,TTN,ACTN1,LIMK1
tRNA Splicing	7,67E-01	7,14E-02	#NUM!	PDE7A,PDE4A,PDE5A
Small Cell Lung Cancer Signaling	7,57E-01	5,75E-02	#NUM!	BCL2L1,CCNE1,PA2G4,E2F1,BIRC2
Role of Hypercytokinemia/hyperchemokinemia in the Pathogenesis of Influenza	7,45E-01	6,98E-02	#NUM!	CCR1,CCR5,CCL3
Superpathway of Inositol Phosphate Compounds	7,3E-01	4,64E-02	1,508	ITPK1,CDC25C,INPP5F,PIP4P2,PTPN13,DUSP10,PPP2R5B,SGPP1,PIP5K1B,MTMR8,DUSP16
Amyotrophic Lateral Sclerosis Signaling	7,26E-01	5,31E-02	0,447	BCL2L1,CASP3,NEFL,CASP1,CAPN7,BIRC2
Urea Cycle	7,26E-01	1,67E-01	#NUM!	ARG1
Arginine Degradation VI (Arginase 2 Pathway)	7,26E-01	1,67E-01	#NUM!	ARG1
NAD Biosynthesis III	7,26E-01	1,67E-01	#NUM!	NAMPT
UVA-Induced MAPK Signaling	7,26E-01	5,31E-02	#NUM!	FOS,BCL2L1,TIPARP,CASP3,PARP15,PLCL1
Prolactin Signaling	7,03E-01	5,49E-02	-1,342	FOS,SOS2,SOCS2,TCF7,IRF1
JAK/Stat Signaling	7,03E-01	5,49E-02	-1,342	FOS,BCL2L1,SOS2,CISH,SOCS2
Eicosanoid Signaling	6,97E-01	5,88E-02	#NUM!	LTB4R,PTGIR,CYSLTR1,TBXAS1
Fcγ Receptor-mediated Phagocytosis in Macrophages and Monocytes	6,9E-01	5,43E-02	2,236	HMOX1,ACTA2,ACTG2,FGR,FCGR3A/FCGR3B
Glucocorticoid Receptor Signaling	6,86E-01	4,32E-02	#NUM!	ICAM1,POU2F2,SOS2,CCL3,GTF2A1,NFATC1,IL1R2,FOS,BCL2L1,TAF1,POLR2A,VIPR1,IL2,NR3C2,FKBP5
HMGB1 Signaling	6,86E-01	4,96E-02	-0,378	FOS,ICAM1,KAT6B,IL2,LTA,IL1R1,TNFRSF1B
Role of Oct4 in Mammalian Embryonic Stem Cell Pluripotency	6,86E-01	6,52E-02	#NUM!	CASP6,SPP1,BRCA1
Lymphotoxin β Receptor Signaling	6,82E-01	5,8E-02	#NUM!	BCL2L1,CASP3,LTA,BIRC2
T Cell Receptor Signaling	6,8E-01	5,13E-02	#NUM!	TEC,FOS,SOS2,CD8A,CD8B,NFATC1
IL-7 Signaling Pathway	6,78E-01	5,38E-02	-1,000	IL7R,SOS2,BCL6,IL7,NFATC1
p38 MAPK Signaling	6,7E-01	5,08E-02	1,633	IL1R2,DUSP10,MEF2D,MKNK2,IL1R1,TNFRSF1B
Tight Junction Signaling	6,68E-01	4,76E-02	#NUM!	FOS,ACTA2,PPP2R2B,PPP2R5B,CSTF2,CASK,ACTG2,TNFRSF1B
IL-9 Signaling	6,68E-01	6,38E-02	#NUM!	CISH,SOCS2,BCL3
Superpathway of Serine and Glycine Biosynthesis I	6,68E-01	1,43E-01	#NUM!	SHMT2
Ceramide Biosynthesis	6,68E-01	1,43E-01	#NUM!	SPTSSB
NAD Salvage Pathway III	6,68E-01	1,43E-01	#NUM!	NMRK1
CCR5 Signaling in Macrophages	6,64E-01	5,32E-02	#NUM!	CACNA1I,FOS,CCR5,CCL3,GNG7
Reelin Signaling in Neurons	6,64E-01	5,32E-02	#NUM!	ARHGEF12,ITGA6,MAPK8IP3,FGR,CDK5R1
Glioma Signaling	6,27E-01	4,92E-02	#NUM!	CDKN2A,PA2G4,E2F1,SOS2,TGFA,E2F2
GPCR-Mediated Integration of Enteroendocrine Signaling Exemplified by an L Cell	6,25E-01	5,48E-02	0,000	GIPR,VIPR1,ADCY3,PLCL1
Phagosome Maturation	6,2E-01	4,73E-02	#NUM!	CTSA,HLA-DRB1,CTSL,CTSW,HLA-DRA,CTSC,HLA-DRB5
Assembly of RNA Polymerase II Complex	6,16E-01	0.06	#NUM!	POLR2A,TAF1,GTF2A1
Sphingosine and Sphingosine-1-phosphate Metabolism	6,16E-01	1,25E-01	#NUM!	SGPP1
Sphingomyelin Metabolism	6,16E-01	1,25E-01	#NUM!	SGMS1
Role of NFAT in Cardiac Hypertrophy	6,14E-01	4,42E-02	-0,707	CACNA1I,IL6ST,HDAC9,AKAP5,MEF2D,SOS2,ADCY3,PLCL1,RCAN2,GNG7
Agrin Interactions at Neuromuscular Junction	5,99E-01	5,33E-02	0,000	ACTA2,PAK3,ITGA6,ACTG2
Sphingosine-1-phosphate Signaling	5,87E-01	4,76E-02	0,000	CASP6,CASP3,ADCY3,CASP1,PLCL1,CASP10
ERK/MAPK Signaling	5,77E-01	4,39E-02	-1,000	FOS,PAK3,DUSP6,PPP2R5B,SOS2,PPP2R2B,DUSP4,MKNK2,NFATC1
Prostanoid Biosynthesis	5,72E-01	1,11E-01	#NUM!	TBXAS1
Citrulline Biosynthesis	5,72E-01	1,11E-01	#NUM!	ARG1
Leucine Degradation I	5,72E-01	1,11E-01	#NUM!	BCAT1
Heme Biosynthesis II	5,72E-01	1,11E-01	#NUM!	HMBS
Folate Transformations I	5,72E-01	1,11E-01	#NUM!	SHMT2
Calcium Signaling	5,69E-01	4,37E-02	-0,447	CACNA1I,HDAC9,AKAP5,TRPC1,ACTA2,CHRNA6,MEF2D,RCAN2,NFATC1
Gustation Pathway	5,65E-01	4,55E-02	#NUM!	CACNA1I,LPAR6,PDE7A,ADCY3,PDE4A,PDE5A,GNG7
NER Pathway	5,62E-01	4,85E-02	1,000	PCNA,POLR2A,HIST4H4,TOP2A,DDB2
VDR/RXR Activation	5,61E-01	5,13E-02	#NUM!	SPP1,GADD45A,IL2,VDR
PI3K/AKT Signaling	5,58E-01	4,65E-02	-0,816	BCL2L1,INPP5F,PPP2R5B,PPP2R2B,SOS2,ILK
mTOR Signaling	5,54E-01	4,33E-02	0,000	HMOX1,DDIT4,PPP2R5B,RPS23,PPP2R2B,FKBP1A,EIF4G3,EIF3E,RPS5
CDK5 Signaling	5,42E-01	4,76E-02	1,000	PPP2R5B,PPP2R2B,ADCY3,ITGA6,CDK5R1
Cellular Effects of Sildenafil (Viagra)	5,41E-01	4,58E-02	#NUM!	ACTA2,ADCY3,PDE4A,PDE5A,ACTG2,PLCL1
Glycine Betaine Degradation	5,33E-01	0.1	#NUM!	SHMT2
Endocannabinoid Cancer Inhibition Pathway	5,33E-01	4,43E-02	-1,134	CASP6,CCNE1,CCND2,CASP3,ADCY3,CASP1,CASP10
ErbB Signaling	5,32E-01	4,72E-02	-2,236	FOS,PAK3,SOS2,TGFA,AREG
CD40 Signaling	5,26E-01	4,94E-02	0,000	FOS,CD40LG,ICAM1,LTA
Fatty Acid β-oxidation I	5,26E-01	6,25E-02	#NUM!	SLC27A3,EHHADH
GM-CSF Signaling	5,26E-01	4,94E-02	0,000	BCL2L1,CSF2RB,CISH,SOS2
Gαs Signaling	5,23E-01	4,67E-02	-0,447	HRH2,PTGIR,VIPR1,ADCY3,GNG7
PPARα/RXRα Activation	5,21E-01	4,3E-02	1,134	IL1R2,SOS2,ADCY3,BCL3,IL1R1,PLCL1,ACVR1C,ACVR2A
IL-6 Signaling	4,98E-01	4,41E-02	0,000	IL1R2,IL6ST,FOS,SOS2,IL1R1,TNFRSF1B
GDNF Family Ligand-Receptor Interactions	4,93E-01	4,76E-02	0,000	DOK5,FOS,DOK2,SOS2
Regulation of eIF4 and p70S6K Signaling	4,8E-01	4,24E-02	#NUM!	PPP2R5B,SOS2,RPS23,PPP2R2B,EIF4G3,EIF3E,RPS5
Angiopoietin Signaling	4,74E-01	4,65E-02	0,000	TNIP1,PAK3,DOK2,BIRC5
Regulation of IL-2 Expression in Activated and Anergic T Lymphocytes	4,74E-01	4,65E-02	#NUM!	FOS,IL2,SOS2,NFATC1
Cleavage and Polyadenylation of Pre-mRNA	4,69E-01	8,33E-02	#NUM!	CSTF2
Acyl-CoA Hydrolysis	4,69E-01	8,33E-02	#NUM!	ACOT7
BER pathway	4,69E-01	8,33E-02	#NUM!	PCNA
Wnt/Ca+ pathway	4,51E-01	4,84E-02	#NUM!	FZD3,PLCL1,NFATC1
Glioblastoma Multiforme Signaling	4,45E-01	4,12E-02	-1,000	CDKN2A,CCNE1,FZD3,SOS2,E2F1,PLCL1,E2F2
Activation of IRF by Cytosolic Pattern Recognition Receptors	4,4E-01	4,76E-02	#NUM!	LTA,SIKE1,IRF9
Assembly of RNA Polymerase III Complex	4,4E-01	7,69E-02	#NUM!	GTF3C1
Fatty Acid Activation	4,4E-01	7,69E-02	#NUM!	SLC27A3
Choline Biosynthesis III	4,4E-01	7,69E-02	#NUM!	HMOX1
Glycogen Degradation II	4,4E-01	7,69E-02	#NUM!	TYMP
Tec Kinase Signaling	4,39E-01	4,09E-02	0,000	TEC,FOS,ACTA2,PAK3,ACTG2,FGR,GNG7
Endothelin-1 Signaling	4,35E-01	4,02E-02	0,000	FOS,HMOX1,CASP6,CASP3,ADCY3,CASP1,PLCL1,CASP10
Renal Cell Carcinoma Signaling	4,35E-01	4,44E-02	#NUM!	FOS,PAK3,SOS2,TGFA
Colorectal Cancer Metastasis Signaling	4,32E-01	3,92E-02	-1,265	IL6ST,FOS,BCL2L1,CASP3,FZD3,SOS2,ADCY3,TLR1,BIRC5,GNG7
G-Protein Coupled Receptor Signaling	4,32E-01	3,89E-02	#NUM!	LTB4R,HRH2,PTGIR,PDE7A,VIPR1,DUSP6,SOS2,ADCY3,PDE4A,PDE5A,DUSP4
IL-1 Signaling	4,26E-01	4,4E-02	#NUM!	FOS,ADCY3,IL1R1,GNG7
Netrin Signaling	4,18E-01	4,62E-02	#NUM!	CACNA1I,ABLIM1,NFATC1
Factors Promoting Cardiogenesis in Vertebrates	4,17E-01	4,35E-02	#NUM!	CCNE1,FZD3,ACVR1C,ACVR2A
Phenylalanine Degradation IV (Mammalian, via Side Chain)	4,16E-01	7,14E-02	#NUM!	SLC27A3
Colanic Acid Building Blocks Biosynthesis	4,16E-01	7,14E-02	#NUM!	UGP2
tRNA Charging	4,15E-01	5,13E-02	#NUM!	CARS,NARS2
Neuregulin Signaling	4,08E-01	4,3E-02	-2,000	SOS2,TGFA,CDK5R1,AREG
Acute Phase Response Signaling	4,07E-01	3,98E-02	-0,816	IL6ST,FOS,HMOX1,SOS2,SOCS2,IL1R1,TNFRSF1B
IL-8 Signaling	4,06E-01	3,92E-02	1,414	BCL2L1,FOS,HMOX1,CCND2,ITGAM,ICAM1,GNG7,LIMK1
Oncostatin M Signaling	4,01E-01	0.05	#NUM!	MT2A,IL6ST
Superpathway of Citrulline Metabolism	3,93E-01	6,67E-02	#NUM!	ARG1
Glycogen Degradation III	3,93E-01	6,67E-02	#NUM!	TYMP
Adrenomedullin signaling pathway	3,89E-01	3,86E-02	0,000	FOS,CASP3,LTA,ADCY3,SOS2,CFH,PLCL1,TTN
Ovarian Cancer Signaling	3,88E-01	3,97E-02	#NUM!	CDKN2A,PA2G4,FZD3,E2F1,BRCA2,BRCA1
Sirtuin Signaling Pathway	3,88E-01	3,77E-02	0,632	HIST1H1E,NDRG1,GADD45A,TP73,GABARAPL1,DUSP6,E2F1,HIST1H1D,NAMPT,MAP1LC3A,BCL2L11
Rac Signaling	3,82E-01	4,03E-02	-0,447	PAK3,PIP5K1B,CDK5R1,ELK4,LIMK1
MIF Regulation of Innate Immunity	3,76E-01	4,76E-02	#NUM!	FOS,CD74
Extrinsic Prothrombin Activation Pathway	3,71E-01	6,25E-02	#NUM!	F5
Chondroitin Sulfate Degradation (Metazoa)	3,71E-01	6,25E-02	#NUM!	ARSB
Glutaryl-CoA Degradation	3,71E-01	6,25E-02	#NUM!	EHHADH
Parkinson's Signaling	3,71E-01	6,25E-02	#NUM!	CASP3
Axonal Guidance Signaling	3,66E-01	3,61E-02	#NUM!	ARHGEF12,FZD3,SEMA5A,SOS2,ABLIM1,NFATC1,GNG7,LIMK1,EPHB1,PAK3,GLI3,NTNG2,NTRK1,ADAM19,ADAM23,SEMA4A,PLCL1,SEMA7A
Atherosclerosis Signaling	3,55E-01	3,91E-02	#NUM!	CD40LG,ICAM1,SELP,CSF1,SELPLG
RAN Signaling	3,52E-01	5,88E-02	#NUM!	TNPO1
γ-linolenate Biosynthesis II (Animals)	3,52E-01	5,88E-02	#NUM!	SLC27A3
Mitochondrial L-carnitine Shuttle Pathway	3,52E-01	5,88E-02	#NUM!	SLC27A3
D-myo-inositol (1,4,5)-trisphosphate Degradation	3,52E-01	5,88E-02	#NUM!	INPP5F
Pyrimidine Ribonucleotides Interconversion	3,52E-01	4,55E-02	#NUM!	ENTPD1,AK9
Ephrin B Signaling	3,51E-01	4,17E-02	#NUM!	EPHB1,GNG7,LIMK1
Ceramide Signaling	3,45E-01	3,96E-02	1,000	FOS,PPP2R5B,PPP2R2B,TNFRSF1B
CTLA4 Signaling in Cytotoxic T Lymphocytes	3,45E-01	3,96E-02	#NUM!	PPP2R5B,PPP2R2B,CD8A,CD8B
iNOS Signaling	3,41E-01	4,44E-02	#NUM!	FOS,IRF1
Role of p14/p19ARF in Tumor Suppression	3,41E-01	4,44E-02	#NUM!	CDKN2A,E2F1
Hepatic Cholestasis	3,33E-01	3,75E-02	#NUM!	IL1R2,IL2,LTA,ADCY3,IL1R1,TNFRSF1B
Differential Regulation of Cytokine Production in Macrophages and T Helper Cells by IL-17A and IL-17F	3,33E-01	5,56E-02	#NUM!	CCL3
D-myo-inositol (1,3,4)-trisphosphate Biosynthesis	3,33E-01	5,56E-02	#NUM!	INPP5F
Hypoxia Signaling in the Cardiovascular System	3,33E-01	4,05E-02	#NUM!	UBE2E2,UBE2E1,UBE2C
Prostate Cancer Signaling	3,31E-01	3,88E-02	#NUM!	CCNE1,PA2G4,E2F1,SOS2
Pyrimidine Ribonucleotides De Novo Biosynthesis	3,31E-01	4,35E-02	#NUM!	ENTPD1,AK9
Dermatan Sulfate Biosynthesis (Late Stages)	3,31E-01	4,35E-02	#NUM!	HS3ST3B1,DSE
Phagosome Formation	3,29E-01	3,79E-02	#NUM!	ITGAM,TLR1,PLCL1,C3AR1,FCGR3A/FCGR3B
RANK Signaling in Osteoclasts	3,24E-01	3,85E-02	-1,000	FOS,TNFRSF11A,NFATC1,BIRC2
Triacylglycerol Biosynthesis	3,2E-01	4,26E-02	#NUM!	PORCN,LPCAT4
Relaxin Signaling	3,18E-01	3,68E-02	#NUM!	FOS,PDE7A,ADCY3,PDE4A,PDE5A,GNG7
Adipogenesis pathway	3,17E-01	3,73E-02	#NUM!	HDAC9,KAT6B,FZD3,EZH2,TCF7
Myc Mediated Apoptosis Signaling	3,1E-01	3,9E-02	#NUM!	CDKN2A,CASP3,SOS2
Signaling by Rho Family GTPases	3,1E-01	3,57E-02	0,707	STMN1,FOS,ARHGEF12,ACTA2,PAK3,PIP5K1B,ACTG2,GNG7,LIMK1
Chemokine Signaling	3,1E-01	3,9E-02	#NUM!	FOS,CCR5,LIMK1
Dopamine Receptor Signaling	3,1E-01	3,9E-02	#NUM!	ADCY3,PPP2R5B,PPP2R2B
PAK Signaling	2,92E-01	3,67E-02	0,000	CASP3,PAK3,SOS2,LIMK1
Endoplasmic Reticulum Stress Pathway	2,87E-01	4,76E-02	#NUM!	CASP3
p70S6K Signaling	2,84E-01	3,57E-02	-1,342	F2RL1,PPP2R5B,PPP2R2B,SOS2,PLCL1
GNRH Signaling	2,82E-01	3,53E-02	-1,342	CACNA1I,FOS,PAK3,SOS2,ADCY3,GNG7
Amyloid Processing	2,82E-01	3,92E-02	#NUM!	CAPN7,CDK5R1
GPCR-Mediated Nutrient Sensing in Enteroendocrine Cells	2,74E-01	3,57E-02	0,000	CACNA1I,ADCY3,PLCL1,GNG7
Polyamine Regulation in Colon Cancer	2,73E-01	4,55E-02	#NUM!	SAT1
NRF2-mediated Oxidative Stress Response	2,72E-01	3,47E-02	#NUM!	HMOX1,FOS,ACTA2,HERPUD1,ACTG2,FKBP5,ENC1
Corticotropin Releasing Hormone Signaling	2,68E-01	3,5E-02	1,000	CACNA1I,FOS,GLI3,MEF2D,ADCY3
IL-15 Signaling	2,6E-01	3,57E-02	#NUM!	BCL2L1,IL15RA,IL2RB
Differential Regulation of Cytokine Production in Intestinal Epithelial Cells by IL-17A and IL-17F	2,6E-01	4,35E-02	#NUM!	CCL3
Superpathway of D-myo-inositol (1,4,5)-trisphosphate Metabolism	2,6E-01	4,35E-02	#NUM!	INPP5F
Putrescine Degradation III	2,6E-01	4,35E-02	#NUM!	SAT1
Neurotrophin/TRK Signaling	2,6E-01	3,57E-02	#NUM!	FOS,NTRK1,SOS2
Docosahexaenoic Acid (DHA) Signaling	2,57E-01	3,7E-02	#NUM!	BCL2L1,CASP3
IL-17A Signaling in Gastric Cells	2,37E-01	0.04	#NUM!	FOS
Role of JAK family kinases in IL-6-type Cytokine Signaling	2,37E-01	0.04	#NUM!	IL6ST
CDP-diacylglycerol Biosynthesis I	2,37E-01	0.04	#NUM!	LPCAT4
Tryptophan Degradation III (Eukaryotic)	2,37E-01	0.04	#NUM!	EHHADH
Glutamate Receptor Signaling	2,34E-01	3,51E-02	#NUM!	SLC1A4,GNG7
NAD Salvage Pathway II	2,26E-01	3,85E-02	#NUM!	NMRK1
D-myo-inositol (1,4,5)-Trisphosphate Biosynthesis	2,16E-01	3,7E-02	#NUM!	PIP5K1B
Phosphatidylglycerol Biosynthesis II (Non-plastidic)	2,16E-01	3,7E-02	#NUM!	LPCAT4
IL-15 Production	2,07E-01	3,57E-02	#NUM!	IRF1
Synaptic Long Term Potentiation	0	7,94E-03	#NUM!	PLCL1
Fc Epsilon RI Signaling	0	1,57E-02	#NUM!	INPP5F,SOS2
Synaptic Long Term Depression	0	2,15E-02	-1,000	CACNA1I,PPP2R2B,PPP2R5B,PLCL1
LPS/IL-1 Mediated Inhibition of RXR Function	0	2,24E-02	#NUM!	IL1R2,HS3ST3B1,SLC27A3,IL1R1,TNFRSF1B
Coagulation System	0	2,86E-02	#NUM!	F5
LXR/RXR Activation	0	2,48E-02	#NUM!	IL1R2,IL1R1,TNFRSF1B
Mitochondrial Dysfunction	0	5,85E-03	#NUM!	CASP3
TR/RXR Activation	0	0.03	#NUM!	KLF9,BCL3,RCAN2
RAR Activation	0	3,16E-02	#NUM!	FOS,CSF2RB,TNIP1,ADCY3,SORBS3,CITED2
Erythropoietin Signaling	0	2,27E-02	#NUM!	FOS,SOS2
14-3-3-mediated Signaling	0	2,16E-02	#NUM!	FOS,TP73,PLCL1
α-Adrenergic Signaling	0	2,17E-02	#NUM!	ADCY3,GNG7
Clathrin-mediated Endocytosis Signaling	0	1,91E-02	#NUM!	SNX9,ACTA2,STAM,ACTG2
IL-12 Signaling and Production in Macrophages	0	3,38E-02	#NUM!	FOS,CD40LG,IL12RB1,IL12RB2,IRF1
Role of RIG1-like Receptors in Antiviral Innate Immunity	0	2,27E-02	#NUM!	CASP10
FcγRIIB Signaling in B Lymphocytes	0	1,15E-02	#NUM!	CACNA1I
LPS-stimulated MAPK Signaling	0	1,05E-02	#NUM!	FOS
NF-κB Activation by Viruses	0	2,11E-02	#NUM!	CCR5,ITGA6
IL-3 Signaling	0	2,22E-02	#NUM!	FOS,CSF2RB
fMLP Signaling in Neutrophils	0	1,55E-02	#NUM!	NFATC1,GNG7
CXCR4 Signaling	0	2,33E-02	#NUM!	FOS,PAK3,ADCY3,GNG7
4-1BB Signaling in T Lymphocytes	0	3,12E-02	#NUM!	TNFRSF9
Thrombopoietin Signaling	0	1,39E-02	#NUM!	FOS
CCR3 Signaling in Eosinophils	0	2,19E-02	#NUM!	PAK3,GNG7,LIMK1
Virus Entry via Endocytic Pathways	0	3,39E-02	#NUM!	ACTA2,FLNA,ITGA6,ACTG2
Role of Cytokines in Mediating Communication between Immune Cells	0	1,85E-02	#NUM!	IL2
Melatonin Signaling	0	1,39E-02	#NUM!	PLCL1
Neuropathic Pain Signaling In Dorsal Horn Neurons	0	1,71E-02	#NUM!	FOS,PLCL1
CNTF Signaling	0	1,41E-02	#NUM!	IL6ST
Renin-Angiotensin Signaling	0	3,08E-02	#NUM!	FOS,PAK3,SOS2,ADCY3
Thrombin Signaling	0	1,9E-02	#NUM!	ARHGEF12,ADCY3,PLCL1,GNG7
Cardiac Hypertrophy Signaling	0	1,65E-02	1,000	MEF2D,ADCY3,PLCL1,GNG7
HGF Signaling	0	2,48E-02	#NUM!	CDKN2A,FOS,SOS2
FLT3 Signaling in Hematopoietic Progenitor Cells	0	1,09E-02	#NUM!	SOS2
Cholecystokinin/Gastrin-mediated Signaling	0	2,8E-02	#NUM!	FOS,MEF2D,SOS2
Human Embryonic Stem Cell Pluripotency	0	1,38E-02	#NUM!	FZD3,NTRK1
Melanocyte Development and Pigmentation Signaling	0	1,9E-02	#NUM!	ADCY3,SOS2
DNA Methylation and Transcriptional Repression Signaling	0	2,94E-02	#NUM!	HIST4H4
Antiproliferative Role of Somatostatin Receptor 2	0	1,15E-02	#NUM!	GNG7
Androgen Signaling	0	2,94E-02	#NUM!	CACNA1I,POLR2A,GTF2A1,GNG7
Aldosterone Signaling in Epithelial Cells	0	2,3E-02	0,000	SOS2,NR3C2,PIP5K1B,PLCL1
Role of NANOG in Mammalian Embryonic Stem Cell Pluripotency	0	2,31E-02	#NUM!	IL6ST,FZD3,SOS2
Growth Hormone Signaling	0	2,33E-02	#NUM!	FOS,SOCS2
CREB Signaling in Neurons	0	2,74E-02	#NUM!	CACNA1I,POLR2A,SOS2,ADCY3,PLCL1,GNG7
Melanoma Signaling	0	3,17E-02	#NUM!	CDKN2A,E2F1
Endometrial Cancer Signaling	0	2,78E-02	#NUM!	SOS2,ILK
Basal Cell Carcinoma Signaling	0	2,78E-02	#NUM!	GLI3,FZD3
Acute Myeloid Leukemia Signaling	0	2,02E-02	#NUM!	CSF2RB,SOS2
Thyroid Cancer Signaling	0	2,17E-02	#NUM!	NTRK1
Bladder Cancer Signaling	0	3,19E-02	#NUM!	CDKN2A,PA2G4,E2F1
Type II Diabetes Mellitus Signaling	0	2,58E-02	#NUM!	CACNA1I,SOCS2,SLC27A3,TNFRSF1B
Production of Nitric Oxide and Reactive Oxygen Species in Macrophages	0	3,06E-02	0,000	FOS,PPP2R5B,PPP2R2B,NCF4,TNFRSF1B,IRF1
Gα12/13 Signaling	0	2,8E-02	-1,000	TEC,LPAR6,F2RL1,MEF2D
G Beta Gamma Signaling	0	2,52E-02	#NUM!	CACNA1I,SOS2,GNG7
G Protein Signaling Mediated by Tubby	0	3,23E-02	#NUM!	GNG7
Systemic Lupus Erythematosus Signaling	0	2,97E-02	#NUM!	SNRNP48,FOS,CD40LG,IL2,SOS2,NFATC1,FCGR3A/FCGR3B
AMPK Signaling	0	2,28E-02	#NUM!	CCNA2,CHRNA6,PPP2R5B,PPP2R2B,AK9
Phospholipase C Signaling	0	3,28E-02	0,000	HDAC9,HMOX1,ARHGEF12,MEF2D,ADCY3,SOS2,GNG7,NFATC1
HER-2 Signaling in Breast Cancer	0	3,12E-02	#NUM!	CCNE1,SOS2,AREG
Estrogen-Dependent Breast Cancer Signaling	0	1,15E-02	#NUM!	FOS
Leptin Signaling in Obesity	0	2,27E-02	#NUM!	ADCY3,PLCL1
Glioma Invasiveness Signaling	0	1,28E-02	#NUM!	HMMR
Neuroprotective Role of THOP1 in Alzheimer's Disease	0	8,33E-03	#NUM!	GZMB
Role of Wnt/GSK-3β Signaling in the Pathogenesis of Influenza	0	1,3E-02	#NUM!	FZD3
Role of MAPK Signaling in the Pathogenesis of Influenza	0	1,27E-02	#NUM!	CASP3
Role of PI3K/AKT Signaling in the Pathogenesis of Influenza	0	1,25E-02	#NUM!	CCR5
PI3K Signaling in B Lymphocytes	0	2,22E-02	#NUM!	FOS,PLCL1,NFATC1
Inhibition of Angiogenesis by TSP1	0	2,94E-02	#NUM!	CASP3
MIF-mediated Glucocorticoid Regulation	0	2,94E-02	#NUM!	CD74
P2Y Purigenic Receptor Signaling Pathway	0	2,86E-02	0,000	FOS,ADCY3,PLCL1,GNG7
Intrinsic Prothrombin Activation Pathway	0	2,38E-02	#NUM!	F5
IL-17A Signaling in Fibroblasts	0	2,86E-02	#NUM!	FOS
Role of JAK2 in Hormone-like Cytokine Signaling	0	2,94E-02	#NUM!	SOCS2
Actin Nucleation by ARP-WASP Complex	0	1,61E-02	#NUM!	SOS2
Dopamine-DARPP32 Feedback in cAMP Signaling	0	2,45E-02	2,000	PPP2R5B,PPP2R2B,ADCY3,PLCL1
NGF Signaling	0	1,6E-02	#NUM!	NTRK1,SOS2
Sertoli Cell-Sertoli Cell Junction Signaling	0	2,73E-02	#NUM!	ACTA2,ILK,ACTN4,ACTG2,ACTN1
Gap Junction Signaling	0	2,4E-02	#NUM!	ACTA2,SOS2,ADCY3,ACTG2,PLCL1
Mouse Embryonic Stem Cell Pluripotency	0	2,63E-02	#NUM!	IL6ST,FZD3,SOS2
Transcriptional Regulatory Network in Embryonic Stem Cells	0	1,85E-02	#NUM!	HIST4H4
eNOS Signaling	0	2,87E-02	1,000	CCNA2,LPAR6,CASP3,CHRNA6,ADCY3
nNOS Signaling in Neurons	0	2,13E-02	#NUM!	CAPN7
nNOS Signaling in Skeletal Muscle Cells	0	2,44E-02	#NUM!	CACNA1I
VEGF Family Ligand-Receptor Interactions	0	2,08E-02	#NUM!	FOS,SOS2
Ephrin A Signaling	0	1,61E-02	#NUM!	LIMK1
ErbB2-ErbB3 Signaling	0	1,3E-02	#NUM!	SOS2
ErbB4 Signaling	0	1,25E-02	#NUM!	SOS2
Heparan Sulfate Biosynthesis	0	1,2E-02	#NUM!	HS3ST3B1
Heparan Sulfate Biosynthesis (Late Stages)	0	1,32E-02	#NUM!	HS3ST3B1
Phospholipases	0	3,17E-02	#NUM!	HMOX1,PLCL1
Chondroitin Sulfate Biosynthesis	0	1,75E-02	#NUM!	HS3ST3B1
Dermatan Sulfate Biosynthesis	0	3,39E-02	#NUM!	HS3ST3B1,DSE
Chondroitin Sulfate Biosynthesis (Late Stages)	0	2,04E-02	#NUM!	HS3ST3B1
Antioxidant Action of Vitamin C	0	2,75E-02	#NUM!	HMOX1,CSF2RB,PLCL1
Gαi Signaling	0	3,28E-02	-2,000	LTB4R,ADCY3,SOS2,GNG7
Gαq Signaling	0	1,85E-02	#NUM!	HMOX1,NFATC1,GNG7
Inhibition of Matrix Metalloproteases	0	2,56E-02	#NUM!	RECK
PEDF Signaling	0	2,11E-02	#NUM!	BCL2L1,TCF7
Regulation of the Epithelial-Mesenchymal Transition Pathway	0	2,03E-02	#NUM!	FZD3,ZEB2,SOS2,JAG1
Sperm Motility	0	1,56E-02	#NUM!	PDE4A,PLCL1
UVB-Induced MAPK Signaling	0	1,47E-02	#NUM!	FOS
UVC-Induced MAPK Signaling	0	2,04E-02	#NUM!	FOS
HIPPO signaling	0	2,35E-02	#NUM!	PPP2R5B,PPP2R2B
PCP pathway	0	1,64E-02	#NUM!	FZD3
Estrogen Receptor Signaling	0	2,99E-02	#NUM!	POLR2A,TAF1,SOS2,GTF2A1
Toll-like Receptor Signaling	0	2,63E-02	#NUM!	FOS,TLR1
EGF Signaling	0	2,86E-02	#NUM!	FOS,SOS2
Nucleotide Excision Repair Pathway	0	2,86E-02	#NUM!	POLR2A
Nitric Oxide Signaling in the Cardiovascular System	0	8,7E-03	#NUM!	PDE5A
Protein Ubiquitination Pathway	0	2,95E-02	#NUM!	USP13,CDC20,UBE2E2,USP30,BRCA1,UBE2E1,BIRC2,UBE2C
FGF Signaling	0	1,09E-02	#NUM!	SOS2
GABA Receptor Signaling	0	2,11E-02	#NUM!	CACNA1I,ADCY3
Xenobiotic Metabolism Signaling	0	1,67E-02	#NUM!	HS3ST3B1,HMOX1,PPP2R5B,PPP2R2B,CITED2
B Cell Receptor Signaling	0	3,09E-02	-0,816	BCL2L1,INPP5F,POU2F2,SOS2,BCL6,NFATC1
Serotonin Receptor Signaling	0	2,33E-02	#NUM!	ADCY3
Insulin Receptor Signaling	0	1,36E-02	#NUM!	INPP5F,SOS2
IGF-1 Signaling	0	2,65E-02	#NUM!	FOS,SOS2,SOCS2
Notch Signaling	0	2,63E-02	#NUM!	JAG1
PDGF Signaling	0	3,06E-02	#NUM!	FOS,INPP5F,SOS2
Macropinocytosis Signaling	0	2,25E-02	#NUM!	CSF1,ACTN4
Sumoylation Pathway	0	3,12E-02	#NUM!	FOS,PCNA,ARHGDIA
GP6 Signaling Pathway	0	1,48E-02	#NUM!	COL5A1,COL9A2
Opioid Signaling Pathway	0	2,44E-02	-1,633	CACNA1I,FOS,SOS2,ADCY3,FGR,GNG7
Iron homeostasis signaling pathway	0	2,19E-02	#NUM!	HMOX1,SLC40A1,HBB
SPINK1 Pancreatic Cancer Pathway	0	3,33E-02	#NUM!	CTSA,F2RL1
SPINK1 General Cancer Pathway	0	2,44E-02	#NUM!	MT2A,MT1E
Endocannabinoid Developing Neuron Pathway	0	2,34E-02	#NUM!	ADCY3,BRCA1,GNG7
Apelin Adipocyte Signaling Pathway	0	1,25E-02	#NUM!	ADCY3
Apelin Cardiomyocyte Signaling Pathway	0	8,7E-03	#NUM!	PLCL1
Apelin Endothelial Signaling Pathway	0	3,15E-02	0,000	FOS,ICAM1,MEF2D,ADCY3
Ephrin Receptor Signaling	0	3,39E-02	-0,447	EPHB1,PAK3,PTPN13,SOS2,GNG7,LIMK1

## Sheet: IPA T
Supplementary Data 2. Canonical Pathway Analysis of T cells from NI and I TDLNs, and tumor. Canonical Ingenuity Pathway (IPA) table of differentially expressed genes (DEGs, fold change 1.2, p<0.05) between Tregs and Tconvs in NI (2985) TDLNs, I (868) TDLNs and tumors (1800).
© 2000-2019 QIAGEN. All rights reserved.
Ingenuity Canonical Pathways	-log(p-value)	Ratio	z-score	Molecules
Role of Macrophages, Fibroblasts and Endothelial Cells in Rheumatoid Arthritis	8,89E00	1,7E-01	#NUM!	TRAF3,WNT10B,WNT3,FZD3,NFATC3,PIK3R1,HRAS,LTB,IL1R2,PLCD3,IKBKG,TGFB1,TLR1,PLCB1,OSM,IRS2,PRKD3,ATM,PIK3C2B,FGFR1,PLCL2,IL7,ATF2,IL1RN,GNAO1,PIK3CD,LEF1,MAP2K3,TNF,ICAM1,CAMK4,PDGFA,IL1RL1,CCL5,IL17RA,PIK3C3,CREB1,TLR3,CTNNB1,TNFRSF1B,MAP2K1,PPP3CA,TRAF1,PLCG1,IL1R1,IL18RAP,IL16,TRAF2,WNT10A,CSF1,LTA,NFATC2,PIK3CB,IRAK4,IRAK2
Glucocorticoid Receptor Signaling	8,17E00	1,61E-01	#NUM!	PRKACB,NFATC3,SGK1,PIK3R1,SOS2,HRAS,MAPK13,MNAT1,IL1R2,HMGB1,TGFBR2,IKBKG,TGFB1,PRKAA1,IRS2,ATM,PIK3C2B,SMAD2,MED1,CDK7,FGFR1,POLR2H,GTF2F1,KRT86,IL1RN,POLR2E,SMARCA2,NR3C2,PIK3CD,TNF,PHF10,ICAM1,POU2F2,CCL5,TAF7,POLR2B,CCL3,NR3C1,KAT2B,IL2,PIK3C3,ANXA1,CREB1,FKBP5,MAP2K1,PPP3CA,AGT,ADRB2,IFNG,SRA1,CCNH,TAF5L,TRAF2,NFATC2,PIK3CB,ELK1
Superpathway of Inositol Phosphate Compounds	7,93E00	1,81E-01	-1,067	PTPN13,PIK3R1,EPHX2,NUDT12,TRAT1,NT5C,IGBP1,NUDT2,ACP5,DUSP2,PTPRC,PLCD3,DUSP5,ITPKB,PDCD1,PIK3C3,SGPP2,PLCB1,IRS2,PPP3CA,ATM,PIK3C2B,PIP4P1,FGFR1,DOT1L,PPTC7,PLCG1,PTPRM,ITPK1,CD80,INPP5F,PTPA,PPP2R3A,PPP1R16B,MTMR7,PIK3CB,PIK3CD,PIK3AP1,SGPP1,VAV1,PPIP5K2,PIP4K2C,DUSP16
Regulation of eIF4 and p70S6K Signaling	7,27E00	0.2	-2,828	RPS3A,PIK3R1,SOS2,HRAS,MAPK13,RPS20,EIF4G2,EIF4EBP3,PIK3C3,PPP2R5C,IRS2,RPS3,RPS12,MAP2K1,ITGA4,ATM,PABPC1,PIK3C2B,FGFR1,ITGA5,RPS6,PPP2R3A,PTPA,RPS27L,EIF4A1,AGO3,PPP2R2B,EIF2B5,RPS27A,PIK3CB,PIK3CD,AGO4,RPS14
3-phosphoinositide Biosynthesis	7,03E00	1,83E-01	-0,493	PTPN13,PIK3R1,EPHX2,NUDT12,TRAT1,NT5C,IGBP1,NUDT2,ACP5,DUSP2,PTPRC,DUSP5,PDCD1,PIK3C3,SGPP2,IRS2,PPP3CA,ATM,PIK3C2B,FGFR1,DOT1L,PPTC7,PTPRM,ITPK1,CD80,INPP5F,PTPA,PPP2R3A,PPP1R16B,MTMR7,PIK3CB,PIK3CD,PIK3AP1,SGPP1,VAV1,PIP4K2C,DUSP16
Role of Osteoblasts, Osteoclasts and Chondrocytes in Rheumatoid Arthritis	6,21E00	1,66E-01	#NUM!	ADAM17,CAMK4,WNT10B,WNT3,BAD,IL1RL1,FZD3,NFATC3,PIK3R1,ACP5,IL1R2,IKBKG,RUNX2,BMPR1A,TGFB1,PIK3C3,IRS2,TNFRSF1B,CTNNB1,PPP3CA,ATM,PIK3C2B,IFNG,FGFR1,ITGA5,IL1R1,IL7,IL18RAP,TRAF2,WNT10A,IL1RN,CSF1,NFATC2,PIK3CB,PIK3CD,MAP2K3,LEF1,TNF,BIRC2
p38 MAPK Signaling	6,16E00	2,12E-01	0,853	IL1RL1,RPS6KA3,MAPK13,TGFBR2,IL1R2,TGFB1,CREB1,TNFRSF1B,FASLG,PLA2G4C,IL1R1,ATF2,IL18RAP,FADD,TRAF2,RPS6KA6,MAX,IL1RN,MEF2D,MAP2K3,ELK1,TNF,IRAK4,HSPB1,IRAK2
B Cell Receptor Signaling	6,05E00	1,75E-01	-2,611	CAMK4,BAD,NFATC3,POU2F2,PIK3R1,SOS2,HRAS,MAPK13,PTPRC,IKBKG,PIK3C3,CREB1,IRS2,MAP2K1,PPP3CA,ATM,ETS1,PIK3C2B,CD79B,FGFR1,CD79A,ATF2,INPP5F,PAG1,LYN,NFATC2,PIK3CB,PIK3CD,PIK3AP1,MAP3K8,MAP2K3,VAV1,ELK1,BCL2A1
Altered T Cell and B Cell Signaling in Rheumatoid Arthritis	6	2,33E-01	#NUM!	IFNG,CD40LG,TRAF3,SLAMF1,CD79B,RELB,HLA-DQA1,LTB,CD79A,CD80,CXCL13,IL2,TGFB1,IL1RN,CSF1,LTA,TLR1,TNFRSF13B,TLR3,TNF,FASLG
UVA-Induced MAPK Signaling	5,96E00	2,12E-01	-2,138	PIK3C2B,PIK3R1,FGFR1,PARP2,ZC3HAV1,RPS6KA3,HRAS,PLCG1,PARP8,PLCL2,MAPK13,PARP3,PLCD3,RPS6KA6,TNKS,TIPARP,SMPD4,PIK3C3,PLCB1,IRS2,PIK3CB,PIK3CD,PARP11,ATM
Th1 and Th2 Activation Pathway	5,96E00	1,76E-01	#NUM!	CD40LG,TNFRSF4,ICAM1,IL1RL1,NFATC3,PIK3R1,TGFBR3,HAVCR2,HLA-DQA1,TGFBR2,NFIL3,IL2,TGFB1,PIK3C3,CCR8,IRS2,ATM,IL2RB,PIK3C2B,IFNG,CXCR4,IKZF1,FGFR1,CD80,LTA,GFI1,S1PR1,NFATC2,PIK3CB,PIK3CD,IL2RA,VAV1,GATA3
p70S6K Signaling	5,75E00	1,93E-01	-2,502	BAD,F2R,PIK3R1,SOS2,HRAS,PLCD3,PIK3C3,PLCB1,IRS2,PPP2R5C,PRKD3,MAP2K1,ATM,AGT,PIK3C2B,CD79B,FGFR1,PLCG1,CD79A,PLCL2,RPS6,PTPA,PPP2R3A,PPP2R2B,LYN,PIK3CD,PIK3CB
HMGB1 Signaling	5,69E00	1,91E-01	-1,347	ICAM1,DIRAS3,PIK3R1,HRAS,MAPK13,HMGB1,KAT2B,IL2,RHOD,TGFB1,PIK3C3,OSM,IRS2,TNFRSF1B,MAP2K1,ATM,PLAT,IFNG,PIK3C2B,FGFR1,IL1R1,LTA,MAP2K3,PIK3CB,PIK3CD,ELK1,TNF
T Cell Receptor Signaling	5,68E00	2,05E-01	#NUM!	PIK3C2B,CAMK4,NFATC3,PIK3R1,FGFR1,SOS2,HRAS,PLCG1,CTLA4,PTPRC,IKBKG,TXK,PAG1,PIK3C3,NFATC2,IRS2,PIK3CB,VAV1,PIK3CD,ELK1,MAP2K1,PPP3CA,ATM,ITK
iCOS-iCOSL Signaling in T Helper Cells	5,67E00	0.2	-2,449	CD40LG,CAMK4,BAD,NFATC3,PIK3R1,HLA-DQA1,TRAT1,PTPRC,IKBKG,IL2,PIK3C3,IRS2,PPP3CA,IL2RB,ATM,ITK,PIK3C2B,FGFR1,PLCG1,CD80,NFATC2,VAV1,IL2RA,PIK3CD,PIK3CB
Molecular Mechanisms of Cancer	5,57E00	1,37E-01	#NUM!	CDKN2A,PRKACB,RAPGEF1,WNT10B,BAD,WNT3,FZD3,PIK3R1,DIRAS3,SUV39H1,SOS2,HRAS,MAPK13,TGFBR2,E2F6,CCND3,TGFB1,PLCB1,IRS2,PRKD3,FASLG,CASP10,ITGA4,ATM,SMAD2,PIK3C2B,CDK7,FGFR1,ITGA5,RAPGEF3,CCND2,MAX,GNAO1,PIK3CD,LEF1,MAP2K3,ARHGEF9,HIF1A,CDKN2B,BMPR1A,RHOD,PIK3C3,CDK17,PRKAR1B,ARHGEF3,CTNNB1,MAP2K1,SMAD7,FADD,CDKN2D,WNT10A,PIK3CB,ELK1,BIRC2
PI3K Signaling in B Lymphocytes	5,55E00	1,93E-01	-2,449	CAMK4,NFATC3,ATF5,PIK3R1,HRAS,PTPRC,PLCD3,IKBKG,CREB1,PLCB1,IRS2,MAP2K1,PPP3CA,C3,CD79B,PLCG1,CD79A,PLCL2,ATF2,LYN,NFATC2,VAV1,PIK3CB,PIK3CD,PIK3AP1,ELK1
Th2 Pathway	5,53E00	1,84E-01	-0,426	TNFRSF4,ICAM1,IL1RL1,TGFBR3,PIK3R1,HLA-DQA1,TGFBR2,IL2,TGFB1,PIK3C3,CCR8,IRS2,IL2RB,ATM,PIK3C2B,IFNG,CXCR4,FGFR1,IKZF1,CD80,GFI1,S1PR1,NFATC2,IL2RA,PIK3CD,PIK3CB,VAV1,GATA3
CD40 Signaling	5,52E00	2,35E-01	-0,688	PIK3C2B,CD40LG,TRAF3,ICAM1,PIK3R1,FGFR1,TNFAIP3,MAPK13,IKBKG,TRAF2,PIK3C3,LTA,IRS2,PIK3CB,PIK3CD,MAP2K3,MAP2K1,ATM,TRAF1
NF-κB Signaling	5,5E00	1,71E-01	-0,707	PRKACB,TRAF3,CD40LG,TGFBR3,PIK3R1,TNFAIP3,HRAS,IL1R2,TGFBR2,IKBKG,BMPR1A,PIK3C3,NTRK1,TLR1,IRS2,TLR3,TNFRSF1B,ATM,PIK3C2B,FLT1,FGFR1,RELB,IL1R1,FADD,TRAF2,IL1RN,LTA,MAP3K8,PIK3CD,PIK3CB,TNF,IRAK4
IL-6 Signaling	5,49E00	1,91E-01	-0,392	IL1RL1,PIK3R1,SOS2,HRAS,MAPK13,IL1R2,IKBKG,PIK3C3,IRS2,TNFRSF1B,MAP2K1,MCL1,ATM,ABCB1,PIK3C2B,FGFR1,IL1R1,IL18RAP,TRAF2,IL1RN,PIK3CB,PIK3CD,MAP2K3,ELK1,TNF,HSPB1
D-myo-inositol-5-phosphate Metabolism	5,44E00	1,79E-01	0,928	PTPN13,EPHX2,NUDT12,NT5C,IGBP1,ACP5,NUDT2,DUSP2,PTPRC,PLCD3,DUSP5,PDCD1,SGPP2,PLCB1,PPP3CA,PIP4P1,DOT1L,PPTC7,PLCG1,PTPRM,ITPK1,INPP5F,PPP1R16B,PTPA,PPP2R3A,SGPP1,MTMR7,PIP4K2C,DUSP16
p53 Signaling	5,41E00	2,04E-01	2,357	CDKN2A,HDAC9,PIK3C2B,TP53INP1,MED1,PIK3R1,FGFR1,PIAS1,HIF1A,TP53BP2,SERPINE2,KAT2B,CCND2,GADD45A,STAG1,PIK3C3,COQ8A,SIRT1,IRS2,PIK3CB,PIK3CD,CTNNB1,ATM
mTOR Signaling	5,35E00	1,63E-01	-1,460	RPS3A,PIK3R1,DIRAS3,RPS6KA3,HRAS,HIF1A,RICTOR,PRR5L,RPS20,EIF4G2,RHOD,PIK3C3,PRKAA1,IRS2,PPP2R5C,RPS3,RPS12,PRKD3,ATM,PIK3C2B,PLD3,DDIT4,FGFR1,RPS6,RPS6KA6,PTPA,PPP2R3A,RPS27L,EIF4A1,PPP2R2B,RPS27A,PIK3CB,PIK3CD,RPS14
Lymphotoxin β Receptor Signaling	5,32E00	2,46E-01	-0,775	PIK3C2B,TRAF3,RELB,PIK3R1,FGFR1,LTB,IKBKG,TRAF2,PIK3C3,LTA,IRS2,PIK3CD,PIK3CB,TNFSF14,BIRC2,ATM,TRAF1
STAT3 Pathway	5,23E00	1,89E-01	-0,500	FLT1,IL1RL1,TGFBR3,IL21R,FGFR1,HRAS,SOCS4,MAPK13,IL1R1,IL17RA,NDUFA13,IL18RAP,IL1R2,IL7R,TGFBR2,CSF2RB,TGFB1,BMPR1A,PIM1,NTRK1,SOCS2,IL2RA,SOCS7,MAP2K1,IL2RB
EIF2 Signaling	5,22E00	1,57E-01	-3,545	RPL11,EIF2AK4,RPS3A,ATF5,PIK3R1,SOS2,HRAS,RPL27A,RPS20,EIF4G2,PIK3C3,RPL21,IRS2,ACTG2,RPS3,RPS12,MAP2K1,ATM,PABPC1,PIK3C2B,FGFR1,RPL12,RPL9,RPS6,RPL26L1,RPS27L,EIF4A1,AGO3,EIF2B5,RPL5,RPS27A,PIK3CB,PIK3CD,RPL13A,AGO4,RPS14
Telomerase Signaling	5,01E00	1,93E-01	-1,789	ETS1,HDAC9,PIK3C2B,PIK3R1,FGFR1,SOS2,HRAS,TERF2,ELF4,PPP2R3A,PTPA,IL2,PIK3C3,PPP2R2B,TPP1,IRS2,IL2RA,PIK3CB,PPP2R5C,PIK3CD,MAP2K1,ATM,IL2RB
GM-CSF Signaling	4,92E00	2,22E-01	-2,183	ETS1,PIK3C2B,PIK3R1,FGFR1,SOS2,HRAS,CSF2RB,PIM1,PIK3C3,LYN,IRS2,PIK3CD,PIK3CB,ELK1,BCL2A1,MAP2K1,PPP3CA,ATM
Role of Pattern Recognition Receptors in Recognition of Bacteria and Viruses	4,82E00	1,8E-01	-3,900	PIK3R1,CCL5,IL2,TGFB1,PIK3C3,TLR1,CREB1,OSM,IRS2,TLR3,PRKD3,RIPK2,ATM,IFNG,PIK3C2B,C3,NLRP3,FGFR1,CLEC7A,NOD2,LTA,PIK3CB,PIK3CD,TNF,C3AR1
3-phosphoinositide Degradation	4,73E00	1,71E-01	0,577	PTPN13,EPHX2,NUDT12,NT5C,IGBP1,ACP5,NUDT2,DUSP2,PTPRC,DUSP5,PDCD1,SGPP2,PPP3CA,PIP4P1,DOT1L,PPTC7,PTPRM,INPP4A,ITPK1,INPP4B,INPP5F,PTPA,PPP2R3A,PPP1R16B,SGPP1,MTMR7,DUSP16
ERK/MAPK Signaling	4,65E00	1,56E-01	-1,414	PRKACB,RAPGEF1,BAD,PIK3R1,DUSP6,SOS2,HRAS,DUSP2,ELF4,PIK3C3,CREB1,PRKAR1B,PPP2R5C,IRS2,MAP2K1,ITGA4,ATM,ETS1,PIK3C2B,FGFR1,PLA2G4C,ITGA5,PLCG1,RAPGEF3,ATF2,PPP2R3A,PTPA,PPP2R2B,PIK3CD,PIK3CB,ELK1,HSPB1
Death Receptor Signaling	4,6E00	2,04E-01	-0,229	PARP2,ZC3HAV1,PARP8,PARP3,FADD,IKBKG,TNKS,TRAF2,TIPARP,CRADD,PARP11,HTRA2,ACTG2,TNFRSF1B,TNF,FASLG,BIRC2,CASP10,HSPB1
T Cell Exhaustion Signaling Pathway	4,45E00	1,59E-01	1,347	NFATC3,HAVCR2,TGFBR3,PIK3R1,BATF,HLA-DQA1,HRAS,EOMES,CTLA4,TGFBR2,PDCD1,TGFB1,PIK3C3,PPP2R5C,IRS2,ATM,IFNG,SMAD2,PIK3C2B,FGFR1,PLCG1,CD80,PTPA,PPP2R3A,PPP2R2B,NFATC2,PIK3CD,PIK3CB,TCF7
Endometrial Cancer Signaling	4,44E00	2,22E-01	-1,807	PIK3C2B,BAD,FGFR1,PIK3R1,SOS2,ILK,HRAS,PIK3C3,PIK3CD,IRS2,LEF1,PIK3CB,ELK1,CTNNB1,MAP2K1,ATM
HGF Signaling	4,39E00	1,82E-01	-3,578	ETS1,CDKN2A,RAPGEF1,PIK3C2B,PIK3R1,FGFR1,SOS2,ITGA5,HRAS,PLCG1,ATF2,ELF4,PIK3C3,IRS2,PIK3CB,PIK3CD,MAP3K8,ELK1,PRKD3,MAP2K1,ATM,ITGA4
Role of NFAT in Regulation of the Immune Response	4,37E00	1,55E-01	-2,646	CAMK4,NFATC3,PIK3R1,SOS2,FCER1A,HLA-DQA1,HRAS,IKBKG,PIK3C3,PLCB1,IRS2,MAP2K1,PPP3CA,ITK,ATM,GNG4,PIK3C2B,CD79B,FGFR1,PLCG1,CD79A,ATF2,CD80,MEF2D,GNAO1,GNB2,LYN,NFATC2,PIK3CD,PIK3CB
Glioma Signaling	4,34E00	1,8E-01	-3,000	CDKN2A,PIK3C2B,RBL2,CAMK4,CAMK1D,PDGFA,SUV39H1,PIK3R1,FGFR1,SOS2,HRAS,PLCG1,CDKN2B,E2F6,CDKN2D,PIK3C3,IRS2,PIK3CB,PIK3CD,PRKD3,MAP2K1,ATM
Crosstalk between Dendritic Cells and Natural Killer Cells	4,33E00	2,02E-01	#NUM!	IFNG,CD40LG,CD69,LTB,NCR3,ITGAL,CSF2RB,CD80,IL2,LTA,CD226,TLR3,ACTG2,TNFRSF1B,TNF,CCR7,FASLG,IL2RB
Cardiac Hypertrophy Signaling	4,31E00	1,45E-01	-1,768	PRKACB,CAMK4,PIK3R1,DIRAS3,HRAS,MAPK13,TGFBR2,PLCD3,TGFB1,RHOD,PIK3C3,CREB1,PRKAR1B,PLCB1,IRS2,MAP2K1,PPP3CA,ATM,ADRB2,GNG4,PIK3C2B,FGFR1,PLCG1,PLCL2,ATF2,MEF2D,GNAO1,GNB2,EIF2B5,PIK3CB,PIK3CD,MAP3K8,MAP2K3,ELK1,HSPB1
Phagosome Formation	4,26E00	1,74E-01	#NUM!	MRC1,PIK3C2B,DIRAS3,PIK3R1,FGFR1,FCER1A,ITGA5,PLCG1,PLCL2,PLCD3,CLEC7A,RHOD,PIK3C3,TLR1,PLCB1,IRS2,PIK3CB,PIK3CD,TLR3,PRKD3,C3AR1,ATM,ITGA4
Neuroinflammation Signaling Pathway	4,26E00	1,34E-01	-2,030	TRAF3,ICAM1,NFATC3,PIK3R1,TGFBR3,HLA-DQA1,CX3CR1,CCL5,MAPK13,CCL3,HMGB1,TGFBR2,IKBKG,TGFB1,PIK3C3,TLR1,CREB1,IRS2,TLR3,CTNNB1,PPP3CA,FASLG,ATM,IFNG,PIK3C2B,NLRP3,FGFR1,CD200R1,PLA2G4C,BACE1,PLCG1,IL1R1,ATF2,APP,CD80,NFATC2,PIK3CB,PIK3CD,TNF,IRAK4,BIRC2,IRAK2
Prolactin Signaling	4,2E00	1,98E-01	-3,153	PIK3C2B,PIK3R1,FGFR1,SOS2,HRAS,PLCG1,SOCS4,NR3C1,PIK3C3,SOCS2,IRS2,PIK3CD,PIK3CB,TCF7,SOCS7,PRKD3,MAP2K1,ATM
Role of NFAT in Cardiac Hypertrophy	4,18E00	1,46E-01	-1,671	PRKACB,CACNG1,CAMK4,CAMK1D,CACNG4,PIK3R1,SOS2,HRAS,MAPK13,TGFBR2,PLCD3,TGFB1,PIK3C3,PRKAR1B,PLCB1,IRS2,CACNB2,PRKD3,MAP2K1,PPP3CA,ATM,GNG4,PIK3C2B,HDAC9,FGFR1,PLCG1,PLCL2,CTF1,MEF2D,GNB2,PIK3CB,PIK3CD,MAP2K3
Adrenomedullin signaling pathway	4,18E00	1,5E-01	-1,461	PRKACB,KCNN4,CAMK4,BAD,PIK3R1,SOS2,HRAS,HIF1A,MAPK13,PLCD3,PIK3C3,PRKAR1B,PLCB1,IRS2,MAP2K1,ATM,MATK,PIK3C2B,C3,FGFR1,PLCG1,PLCL2,TTN,MAX,IL1RN,LTA,MAP2K3,PIK3CD,PIK3CB,ELK1,TNF
CD28 Signaling in T Helper Cells	4,16E00	1,72E-01	-3,838	PIK3C2B,ACTR2,CAMK4,NFATC3,PIK3R1,FGFR1,HLA-DQA1,PLCG1,CTLA4,PTPRC,IKBKG,CD80,IL2,PIK3C3,NFATC2,IRS2,PIK3CB,VAV1,PIK3CD,MAP2K1,PPP3CA,ATM,ITK
FLT3 Signaling in Hematopoietic Progenitor Cells	4,13E00	1,96E-01	-2,357	PIK3C2B,BAD,PIK3R1,FGFR1,SOS2,RPS6KA3,HRAS,MAPK13,ATF2,RPS6KA6,PIK3C3,CREB1,IRS2,PIK3CB,PIK3CD,ELK1,MAP2K1,ATM
Neurotrophin/TRK Signaling	4,13E00	2,02E-01	-2,500	PIK3C2B,SPRY1,PIK3R1,FGFR1,SOS2,HRAS,PLCG1,ATF2,PIK3C3,NTRK1,CREB1,IRS2,PIK3CB,PIK3CD,MAP2K3,MAP2K1,ATM
D-myo-inositol (1,4,5,6)-Tetrakisphosphate Biosynthesis	4,1E00	1,67E-01	1,225	PTPN13,EPHX2,NUDT12,DOT1L,PPTC7,IGBP1,NT5C,ACP5,NUDT2,PTPRM,DUSP2,PTPRC,ITPK1,DUSP5,INPP5F,PTPA,PPP2R3A,PDCD1,PPP1R16B,SGPP2,SGPP1,MTMR7,PPP3CA,DUSP16
D-myo-inositol (3,4,5,6)-tetrakisphosphate Biosynthesis	4,1E00	1,67E-01	1,225	PTPN13,EPHX2,NUDT12,DOT1L,PPTC7,IGBP1,NT5C,ACP5,NUDT2,PTPRM,DUSP2,PTPRC,ITPK1,DUSP5,INPP5F,PTPA,PPP2R3A,PDCD1,PPP1R16B,SGPP2,SGPP1,MTMR7,PPP3CA,DUSP16
Ceramide Signaling	4,08E00	1,88E-01	1,886	PIK3C2B,BAD,PIK3R1,FGFR1,HRAS,SMPD4,PPP2R3A,PTPA,PIK3C3,PPP2R2B,S1PR1,IRS2,PIK3CB,PPP2R5C,PIK3CD,TNFRSF1B,MAP2K1,TNF,ATM
Integrin Signaling	4,01E00	1,45E-01	-2,335	RAPGEF1,ARHGAP26,PFN1,DIRAS3,PIK3R1,SOS2,ILK,HRAS,NCK1,ITGB7,ITGAE,RHOD,PIK3C3,IRS2,ACTG2,MAP2K1,VASP,ITGA4,ATM,PIK3C2B,ACTR2,FGFR1,TSPAN2,ITGA5,PLCG1,ITGAL,TTN,ARHGAP5,WIPF1,PIK3CD,ITGA1,PIK3CB
Growth Hormone Signaling	3,99E00	1,98E-01	-2,668	PIK3C2B,PIK3R1,FGFR1,RPS6KA3,PLCG1,SOCS4,RPS6KA6,PIK3C3,IGFBP3,SOCS2,IRS2,PIK3CD,PIK3CB,ELK1,SOCS7,PRKD3,ATM
Type I Diabetes Mellitus Signaling	3,99E00	1,8E-01	1,291	IFNG,ICA1,PIAS1,HLA-DQA1,SOCS4,MAPK13,IL1R1,FADD,IKBKG,TRAF2,CD80,IL2,LTA,SOCS2,MAP2K3,TNFRSF1B,SOCS7,TNF,FASLG,CPE
Renin-Angiotensin Signaling	3,91E00	1,69E-01	-2,400	PRKACB,PIK3C2B,PIK3R1,FGFR1,SOS2,HRAS,PLCG1,MAPK13,CCL5,ATF2,PIK3C3,PRKAR1B,IRS2,PIK3CB,PIK3CD,PTGER2,ELK1,PRKD3,MAP2K1,TNF,ATM,AGT
Chronic Myeloid Leukemia Signaling	3,88E00	1,77E-01	#NUM!	CDKN2A,HDAC9,PIK3C2B,RBL2,BAD,SUV39H1,PIK3R1,FGFR1,SOS2,HRAS,TGFBR2,E2F6,IKBKG,TGFB1,PIK3C3,IRS2,PIK3CB,PIK3CD,MAP2K1,ATM
IGF-1 Signaling	3,88E00	1,77E-01	-2,524	PRKACB,PIK3C2B,BAD,PIK3R1,FGFR1,SOS2,HRAS,SOCS4,GRB10,PIK3C3,IGFBP3,PRKAR1B,SOCS2,IRS2,PIK3CB,PIK3CD,ELK1,SOCS7,MAP2K1,ATM
IL-2 Signaling	3,86E00	2,08E-01	-1,807	PIK3C2B,FGFR1,PIK3R1,SOS2,HRAS,IL2,PIK3C3,PIK3CD,IRS2,IL2RA,PIK3CB,ELK1,MAP2K1,IL2RB,ATM
Macropinocytosis Signaling	3,8E00	1,91E-01	-2,673	MRC1,PIK3C2B,PDGFA,PIK3R1,FGFR1,ITGA5,HRAS,PLCG1,ITGB7,ABI1,CSF1,PIK3C3,IRS2,PIK3CB,PIK3CD,PRKD3,ATM
Cyclins and Cell Cycle Regulation	3,79E00	1,98E-01	0,535	CDKN2A,HDAC9,CCNH,CDK7,SUV39H1,CDKN2B,E2F6,CDKN2D,CCND2,CCND3,PPP2R3A,TGFB1,PTPA,PPP2R2B,PPP2R5C,ATM
Tumoricidal Function of Hepatic Natural Killer Cells	3,77E00	3,33E-01	#NUM!	FADD,ENDOG,M6PR,ICAM1,SRGN,ITGAL,FASLG,AIFM1
Glioblastoma Multiforme Signaling	3,75E00	1,53E-01	-1,800	CDKN2A,WNT10B,WNT3,PDGFA,FZD3,DIRAS3,PIK3R1,SOS2,HRAS,PLCD3,E2F6,RHOD,PIK3C3,PLCB1,IRS2,CTNNB1,MAP2K1,ATM,PIK3C2B,FGFR1,PLCG1,PLCL2,WNT10A,LEF1,PIK3CD,PIK3CB
Renal Cell Carcinoma Signaling	3,74E00	1,89E-01	-3,051	ETS1,RAPGEF1,PIK3C2B,PIK3R1,FGFR1,SOS2,HRAS,HIF1A,TGFB1,PIK3C3,RPS27A,IRS2,PIK3CB,PIK3CD,FH,MAP2K1,ATM
CREB Signaling in Neurons	3,72E00	1,42E-01	-2,837	PRKACB,CACNG1,CAMK4,CACNG4,PIK3R1,SOS2,HRAS,POLR2B,PLCD3,PIK3C3,CREB1,PRKAR1B,PLCB1,CACNB2,IRS2,MAP2K1,PRKD3,ATM,GNG4,PIK3C2B,FGFR1,PLCG1,POLR2H,PLCL2,ATF2,POLR2E,GNAO1,GNB2,PIK3CD,PIK3CB,ELK1
NGF Signaling	3,71E00	1,68E-01	-1,964	PIK3C2B,PIK3R1,FGFR1,SOS2,RPS6KA3,HRAS,PLCG1,ATF2,IKBKG,RPS6KA6,SMPD4,PIK3C3,CREB1,NTRK1,IRS2,PIK3CB,PIK3CD,MAP3K8,ELK1,MAP2K1,ATM
Tec Kinase Signaling	3,71E00	1,52E-01	-2,837	DIRAS3,PIK3R1,FCER1A,TXK,RHOD,PIK3C3,IRS2,ACTG2,PRKD3,FASLG,ATM,ITK,ITGA4,GNG4,PIK3C2B,FGFR1,ITGA5,PLCG1,FADD,GNAO1,LYN,GNB2,VAV1,PIK3CB,PIK3CD,TNF
Apelin Pancreas Signaling Pathway	3,68E00	2,2E-01	-2,496	PRKACB,PIK3C2B,PDE3B,ERN1,PIK3C3,PIK3R1,FGFR1,PRKAR1B,PRKAA1,PIK3CD,PIK3CB,IRS2,ATM
Neuropathic Pain Signaling In Dorsal Horn Neurons	3,67E00	1,71E-01	-2,683	PRKACB,PIK3C2B,KCNN4,CAMK4,CAMK1D,PIK3R1,FGFR1,PLCG1,PLCL2,PLCD3,PIK3C3,CREB1,PRKAR1B,PLCB1,IRS2,PIK3CB,PIK3CD,ELK1,PRKD3,ATM
Cell Cycle: G1/S Checkpoint Regulation	3,66E00	2,09E-01	-1,387	CDKN2A,RPL11,E2F6,HDAC9,CDKN2D,RBL2,MAX,CCND2,CCND3,TGFB1,SUV39H1,RPL5,CDKN2B,ATM
Osteoarthritis Pathway	3,65E00	1,42E-01	0,192	FZD3,IL1RL1,HIF1A,SDC4,SLC39A8,TGFBR2,HMGB1,IL1R2,BMPR1A,TGFB1,RUNX2,CREB1,PRKAA1,CTNNB1,TNFRSF1B,ITGA4,CASP10,SMAD2,DDIT4,FGFR1,SMAD7,ITGA5,IL1R1,ATF2,IL18RAP,FADD,SIRT1,LEF1,HTRA1,TNF
Fc Epsilon RI Signaling	3,62E00	1,65E-01	-2,683	PIK3C2B,PIK3R1,FGFR1,PLA2G4C,SOS2,FCER1A,HRAS,PLCG1,MAPK13,INPP5F,PIK3C3,LYN,IRS2,PIK3CB,VAV1,PIK3CD,MAP2K3,PRKD3,MAP2K1,TNF,ATM
Huntington's Disease Signaling	3,61E00	1,35E-01	-2,985	SGK1,PIK3R1,SOS2,CLTB,HRAS,POLR2B,CDK5R1,NSF,PIK3C3,CREB1,NTRK1,PLCB1,TCERG1,IRS2,PRKD3,ATM,CASP10,GNG4,PIK3C2B,HDAC9,PSMF1,FGFR1,POLR2H,STX1A,ZDHHC17,ATF2,POLR2E,HAP1,GNB2,STX16,PSME4,RPS27A,PIK3CB,PIK3CD
Type II Diabetes Mellitus Signaling	3,6E00	1,55E-01	-0,775	PIK3C2B,CACNG1,CACNG4,PIK3R1,FGFR1,ACSL6,PKM,SOCS4,IKBKG,TRAF2,SMPD4,PIK3C3,PRKAA1,SOCS2,ACSL4,IRS2,CACNB2,PIK3CB,PIK3CD,TNFRSF1B,SOCS7,PRKD3,TNF,ATM
Toll-like Receptor Signaling	3,59E00	1,97E-01	1,897	TOLLIP,IL1RL1,TNFAIP3,MAPK13,IKBKG,IL1RN,TLR1,RPS27A,MAP2K3,TLR3,ELK1,TNF,IRAK4,TRAF1,IRAK2
IL-7 Signaling Pathway	3,56E00	1,83E-01	-2,668	PIK3C2B,IFNG,BAD,PIK3R1,FGFR1,SOS2,MAPK13,IL7,IL7R,CCND3,PIK3C3,LYN,IRS2,PIK3CB,PIK3CD,MCL1,ATM
FAT10 Cancer Signaling Pathway	3,52E00	2,39E-01	-1,508	TGFBR2,EEF1A1,IFNG,SMAD2,IKBKG,CXCR4,TGFB1,TGFBR3,CTNNB1,TNFRSF1B,TNF
Reelin Signaling in Neurons	3,5E00	1,81E-01	#NUM!	PIK3C2B,PIK3R1,FGFR1,ITGA5,ITGAL,CDK5R1,APP,PIK3C3,LYN,IRS2,PIK3CD,ITGA1,PIK3CB,ARHGEF3,ARHGEF9,ATM,ITGA4
Hepatic Fibrosis / Hepatic Stellate Cell Activation	3,5E00	1,45E-01	#NUM!	CD40LG,ICAM1,IL1RL1,PDGFA,KLF6,CCL5,MYH11,TGFBR2,IL1R2,TGFB1,ECE1,TNFRSF1B,FASLG,AGT,IFNG,SMAD2,FLT1,FGFR1,SMAD7,IL1R1,IL18RAP,CSF1,IGFBP3,TNF,COL9A2,CCR7,COL7A1
Dendritic Cell Maturation	3,49E00	1,43E-01	-1,134	CD40LG,ICAM1,PIK3R1,HLA-DQA1,LTB,MAPK13,PLCD3,IKBKG,PIK3C3,CREB1,PLCB1,IRS2,TLR3,TNFRSF1B,ATM,PIK3C2B,FGFR1,RELB,PLCG1,PLCL2,ATF2,CD80,IL1RN,LTA,PIK3CD,PIK3CB,TNF,CCR7
Regulation of IL-2 Expression in Activated and Anergic T Lymphocytes	3,48E00	1,86E-01	#NUM!	TGFBR2,SMAD2,IKBKG,CAMK4,CD80,TGFB1,IL2,NFATC3,SOS2,NFATC2,PLCG1,HRAS,VAV1,ELK1,MAP2K1,PPP3CA
Paxillin Signaling	3,47E00	1,65E-01	-2,500	PIK3C2B,PIK3R1,FGFR1,SOS2,ITGA5,HRAS,NCK1,MAPK13,ITGAL,ITGB7,GIT2,ITGAE,PIK3C3,IRS2,PIK3CB,ITGA1,PIK3CD,ACTG2,ATM,ITGA4
Endocannabinoid Cancer Inhibition Pathway	3,47E00	1,52E-01	2,041	PRKACB,PIK3C2B,BAD,PIK3R1,FGFR1,HIF1A,ATF2,CCND2,SMPD4,CCND3,PIK3C3,CREB1,GNAO1,PRKAA1,PRKAR1B,IRS2,LEF1,PIK3CB,PIK3CD,MAP2K3,CTNNB1,MAP2K1,CASP10,ATM
Role of JAK1 and JAK3 in γc Cytokine Signaling	3,46E00	1,92E-01	#NUM!	PIK3C2B,IL21R,FGFR1,PIK3R1,HRAS,IL7,IL7R,IL2,PIK3C3,PIK3CD,IRS2,IL2RA,PIK3CB,IL2RB,ATM
Regulation of the Epithelial-Mesenchymal Transition Pathway	3,45E00	1,42E-01	#NUM!	ETS1,PIK3C2B,SMAD2,ID2,ADAM17,WNT10B,WNT3,FZD3,PIK3R1,FGFR1,SOS2,HRAS,PARD6G,HIF1A,TGFBR2,WNT10A,TGFB1,PIK3C3,ZEB2,PIK3CB,PIK3CD,MAP2K3,IRS2,LEF1,CTNNB1,MAP2K1,CLDN3,ATM
LPS-stimulated MAPK Signaling	3,45E00	1,79E-01	-1,698	PIK3C2B,PIK3R1,FGFR1,HRAS,MAPK13,ATF2,IKBKG,PIK3C3,CREB1,IRS2,MAP2K3,PIK3CD,PIK3CB,ELK1,PRKD3,MAP2K1,ATM
Role of IL-17A in Arthritis	3,45E00	0.2	#NUM!	PIK3C2B,FGFR1,PIK3R1,CCL5,MAPK13,IL17RA,ATF2,PIK3C3,MAP2K3,IRS2,PIK3CB,PIK3CD,MAP2K1,ATM
EGF Signaling	3,45E00	0.2	-2,138	PIK3C2B,PIK3C3,PIK3R1,FGFR1,SOS2,PLCG1,HRAS,PIK3CD,PIK3CB,IRS2,MAPK13,ELK1,MAP2K1,ATM
RANK Signaling in Osteoclasts	3,43E00	1,73E-01	-2,183	PIK3C2B,CAMK4,PIK3R1,FGFR1,MAPK13,IKBKG,TRAF2,PIK3C3,NFATC2,IRS2,MAP3K8,PIK3CD,PIK3CB,ELK1,MAP2K1,PPP3CA,BIRC2,ATM
Small Cell Lung Cancer Signaling	3,42E00	1,84E-01	-1,604	PIK3C2B,TRAF3,SUV39H1,FGFR1,PIK3R1,CDKN2B,TRAF2,IKBKG,MAX,PIK3C3,PIK3CD,IRS2,PIK3CB,ATM,BIRC2,TRAF1
Melanocyte Development and Pigmentation Signaling	3,38E00	1,71E-01	-2,828	PRKACB,PIK3C2B,PIK3R1,FGFR1,SOS2,RPS6KA3,HRAS,PLCG1,ATF2,RPS6KA6,PIK3C3,CREB1,PRKAR1B,IRS2,PIK3CB,PIK3CD,MAP2K1,ATM
Leptin Signaling in Obesity	3,36E00	1,82E-01	-3,162	PRKACB,PIK3C2B,FGFR1,PIK3R1,PLCG1,PLCL2,PLCD3,PDE3B,PIK3C3,PRKAR1B,PLCB1,PIK3CD,PIK3CB,IRS2,MAP2K1,ATM
RAR Activation	3,35E00	1,42E-01	#NUM!	PRKACB,AKR1C3,PIK3R1,MAPK13,MNAT1,KAT2B,TGFB1,PRKAR1B,SORBS3,PRKD3,MAP2K1,CITED2,SMAD2,CCNH,SRA1,PRMT2,MED1,RELB,CDK7,SMAD7,PRMT1,CSF2RB,SMARCA2,IGFBP3,PIK3CD,PIK3CB,PHF10
Nitric Oxide Signaling in the Cardiovascular System	3,32E00	1,65E-01	-2,828	PRKACB,PIK3C2B,CAMK4,FLT1,PIK3R1,FGFR1,ARG2,ATP2A2,BDKRB2,PDE3B,PIK3C3,PRKAA1,PRKAR1B,IRS2,PIK3CB,PIK3CD,PRKD3,MAP2K1,ATM
Gαq Signaling	3,31E00	1,48E-01	-2,132	GNG4,PIK3C2B,RGS2,CAMK4,PLD3,NFATC3,DIRAS3,PIK3R1,FGFR1,PLCG1,IKBKG,RHOD,PIK3C3,GNB2,PLCB1,NFATC2,IRS2,PIK3CB,PIK3CD,ELK1,PRKD3,MAP2K1,PPP3CA,ATM
Thrombin Signaling	3,3E00	1,37E-01	-1,961	CAMK4,CAMK1D,F2R,DIRAS3,PIK3R1,HRAS,MAPK13,PLCD3,RHOD,PIK3C3,CREB1,PLCB1,IRS2,ARHGEF3,MAP2K1,PRKD3,ATM,GNG4,PIK3C2B,FGFR1,PLCG1,PLCL2,GNAO1,GNB2,PIK3CD,PIK3CB,GATA3,ELK1,ARHGEF9
IL-3 Signaling	3,25E00	1,78E-01	-2,500	RAPGEF1,PIK3C2B,BAD,FGFR1,PIK3R1,HRAS,CSF2RB,PIK3C3,PIK3CD,IRS2,PIK3CB,ELK1,MAP2K1,PRKD3,PPP3CA,ATM
Human Embryonic Stem Cell Pluripotency	3,22E00	1,52E-01	#NUM!	PIK3C2B,SMAD2,WNT10B,WNT3,PDGFA,FZD3,PIK3R1,FGFR1,SMAD7,TGFBR2,WNT10A,TGFB1,BMPR1A,PIK3C3,NTRK1,S1PR1,IRS2,LEF1,PIK3CB,PIK3CD,CTNNB1,ATM
Colorectal Cancer Metastasis Signaling	3,2E00	1,29E-01	-2,646	PRKACB,WNT10B,WNT3,BAD,FZD3,PIK3R1,DIRAS3,SOS2,HRAS,TGFBR2,TGFB1,RHOD,PIK3C3,TLR1,PRKAR1B,IRS2,TLR3,CTNNB1,MAP2K1,PTGER4,ATM,GNG4,IFNG,PIK3C2B,SMAD2,FGFR1,WNT10A,GNB2,PIK3CB,PIK3CD,LEF1,PTGER2,TNF
MSP-RON Signaling Pathway	3,19E00	1,89E-01	#NUM!	CSF2RB,PIK3C2B,IFNG,CSF1,PIK3C3,PIK3R1,FGFR1,PIK3CD,PIK3CB,IRS2,ACTG2,CCR2,TNF,ATM
Th1 Pathway	3,16E00	1,53E-01	-2,668	PIK3C2B,IFNG,CD40LG,ICAM1,NFATC3,HAVCR2,PIK3R1,FGFR1,HLA-DQA1,NFIL3,CD80,IL2,LTA,PIK3C3,NFATC2,IRS2,PIK3CB,VAV1,PIK3CD,GATA3,ATM
Insulin Receptor Signaling	3,14E00	1,5E-01	-3,710	PRKACB,RAPGEF1,PIK3C2B,BAD,SGK1,PIK3R1,FGFR1,SOS2,HRAS,NCK1,STXBP4,GRB10,INPP5F,PDE3B,PIK3C3,PRKAR1B,EIF2B5,IRS2,PIK3CB,PIK3CD,MAP2K1,ATM
FGF Signaling	3,14E00	1,74E-01	-2,500	PIK3C2B,FGFR1,PIK3R1,SOS2,HRAS,PLCG1,MAPK13,ATF2,PIK3C3,CREB1,PIK3CD,PIK3CB,MAP2K3,IRS2,MAP2K1,ATM
CTLA4 Signaling in Cytotoxic T Lymphocytes	3,13E00	1,68E-01	#NUM!	PIK3C2B,PIK3R1,FGFR1,CLTB,TRAT1,PLCG1,CTLA4,CD80,PPP2R3A,PTPA,PIK3C3,PPP2R2B,IRS2,PIK3CB,PPP2R5C,PIK3CD,ATM
fMLP Signaling in Neutrophils	3,1E00	1,55E-01	-3,300	GNG4,PIK3C2B,ACTR2,CAMK4,NFATC3,PIK3R1,FGFR1,HRAS,PIK3C3,GNB2,NFATC2,PLCB1,IRS2,PIK3CB,PIK3CD,ELK1,PRKD3,MAP2K1,PPP3CA,ATM
IL-15 Signaling	3,1E00	1,79E-01	#NUM!	PIK3C2B,FGFR1,PIK3R1,HRAS,PLCG1,MAPK13,PIK3C3,IRS2,PIK3CB,PIK3CD,MAP2K1,TNF,FASLG,IL2RB,ATM
VEGF Signaling	3,08E00	1,62E-01	-2,183	SH2D2A,PIK3C2B,FLT1,BAD,PIK3R1,FGFR1,SOS2,HRAS,PLCG1,HIF1A,PIK3C3,EIF2B5,IRS2,PIK3CB,PIK3CD,ACTG2,MAP2K1,ATM
Natural Killer Cell Signaling	3,06E00	1,54E-01	#NUM!	PIK3C2B,PIK3R1,KLRB1,FGFR1,SOS2,HRAS,PLCG1,NCR3,NCK1,CD300A,SH2D1A,INPP5F,PIK3C3,IRS2,PIK3CB,VAV1,PIK3CD,PRKD3,MAP2K1,ATM
UVB-Induced MAPK Signaling	3,05E00	1,91E-01	-2,496	PIK3C2B,BAD,PIK3C3,PIK3R1,FGFR1,RPS6KA3,PIK3CD,PIK3CB,IRS2,MAPK13,MAP2K1,PRKD3,ATM
Non-Small Cell Lung Cancer Signaling	3,05E00	1,76E-01	-3,051	CDKN2A,PIK3C2B,BAD,FGFR1,PIK3R1,SUV39H1,SOS2,HRAS,PLCG1,PIK3C3,PIK3CD,IRS2,PIK3CB,MAP2K1,ATM
P2Y Purigenic Receptor Signaling Pathway	3,04E00	1,5E-01	-2,982	GNG4,PRKACB,PIK3C2B,PIK3R1,FGFR1,HRAS,PLCG1,PLCL2,ATF2,PLCD3,PIK3C3,CREB1,GNB2,PRKAR1B,PLCB1,IRS2,PIK3CB,PIK3CD,PRKD3,MAP2K1,ATM
TNFR2 Signaling	3,04E00	2,67E-01	2,236	TRAF2,IKBKG,LTA,TNFAIP3,TNFRSF1B,TNF,BIRC2,TRAF1
Prostate Cancer Signaling	3,03E00	1,65E-01	#NUM!	PIK3C2B,BAD,SUV39H1,PIK3R1,FGFR1,SOS2,HRAS,ATF2,PIK3C3,CREB1,IRS2,LEF1,PIK3CD,PIK3CB,CTNNB1,MAP2K1,ATM
Myc Mediated Apoptosis Signaling	3,01E00	1,82E-01	#NUM!	FADD,CDKN2A,PIK3C2B,BAD,PIK3C3,PIK3R1,FGFR1,SOS2,HRAS,PIK3CD,PIK3CB,IRS2,FASLG,ATM
Pancreatic Adenocarcinoma Signaling	3	1,56E-01	-1,941	CDKN2A,PIK3C2B,SMAD2,PLD3,BAD,SUV39H1,PIK3R1,FGFR1,CDKN2B,TGFBR2,E2F6,TGFB1,PIK3C3,IRS2,PIK3CB,PIK3CD,ELK1,MAP2K1,ATM
Granulocyte Adhesion and Diapedesis	3	1,39E-01	#NUM!	ICAM1,IL1RL1,CCL22,CCL5,SDC4,CCL3,IL1R2,CXCL13,XCL2,XCL1,TNFRSF1B,ITGA4,CXCR4,ITGA5,IL1R1,ITGAL,IL18RAP,CCL4,SELP,IL1RN,ITGA1,TNF,CLDN3,MSN,HSPB1
G-Protein Coupled Receptor Signaling	3	1,24E-01	#NUM!	PRKACB,CAMK4,PDE7A,PIK3R1,DUSP6,SOS2,PDE4A,HRAS,IKBKG,LTB4R,PDE3B,PIK3C3,CREB1,PRKAR1B,PLCB1,IRS2,PDE4D,MAP2K1,PTGER4,ATM,ADRB2,PIK3C2B,RGS2,PTGIR,FGFR1,SSTR3,RAPGEF3,PDE4B,ATF2,GNAO1,S1PR1,PIK3CB,PIK3CD,MAP3K8,PTGER2
NF-κB Activation by Viruses	2,98E00	1,68E-01	-2,500	PIK3C2B,FGFR1,PIK3R1,ITGA5,HRAS,ITGAL,TRAF2,IKBKG,PIK3C3,PIK3CD,IRS2,PIK3CB,ITGA1,PRKD3,ATM,ITGA4
ERK5 Signaling	2,98E00	1,88E-01	0,000	SH2D2A,BAD,SGK1,RPS6KA3,HRAS,ATF2,CTF1,RPS6KA6,MEF2D,CREB1,NTRK1,MAP3K8,FOSL1
Mitochondrial Dysfunction	2,97E00	1,4E-01	#NUM!	NDUFA4,ATP5MC2,NDUFB4,CPT1A,UCP2,PRDX5,NDUFS7,COX5B,COX8A,BACE1,NDUFB1,NDUFB8,NDUFA2,NDUFA13,APP,FIS1,NDUFB11,NDUFS8,NDUFB7,NDUFS2,HTRA2,ATPAF2,UQCRC1,AIFM1
PTEN Signaling	2,96E00	1,54E-01	1,414	FLT1,BAD,PIK3R1,TGFBR3,FGFR1,SOS2,ILK,ITGA5,HRAS,TGFBR2,IKBKG,INPP5F,BMPR1A,NTRK1,PIK3CB,PIK3CD,MAP2K1,FASLG,ITGA4
Mouse Embryonic Stem Cell Pluripotency	2,94E00	1,58E-01	-1,886	PIK3C2B,ID2,FZD3,PIK3R1,FGFR1,SOS2,HRAS,MAPK13,ID3,BMPR1A,PIK3C3,IRS2,LEF1,PIK3CB,PIK3CD,CTNNB1,MAP2K1,ATM
FcγRIIB Signaling in B Lymphocytes	2,94E00	1,72E-01	-1,732	PIK3C2B,CACNG1,CD79B,CACNG4,FGFR1,PIK3R1,HRAS,CD79A,PIK3C3,LYN,PIK3CD,PIK3CB,IRS2,CACNB2,ATM
IL-4 Signaling	2,93E00	1,67E-01	#NUM!	PIK3C2B,NFATC3,FGFR1,PIK3R1,SOS2,HLA-DQA1,HRAS,NR3C1,INPP5F,PIK3C3,NFATC2,PIK3CB,NR3C2,IRS2,PIK3CD,ATM
Leukocyte Extravasation Signaling	2,91E00	1,31E-01	-3,272	ICAM1,PIK3R1,MAPK13,TXK,PIK3C3,IRS2,ACTG2,CTNNB1,PRKD3,VASP,ITK,ITGA4,ATM,PIK3C2B,CXCR4,FGFR1,ITGA5,PLCG1,RAPGEF3,ITGAL,ARHGAP5,WIPF1,VAV1,PIK3CD,PIK3CB,ITGA1,CLDN3,MSN
Phospholipase C Signaling	2,91E00	1,27E-01	-1,512	CAMK4,NFATC3,DIRAS3,SOS2,RPS6KA3,HRAS,PLCD3,RHOD,CREB1,PLCB1,ARHGEF3,MAP2K1,PRKD3,PPP3CA,ITGA4,ITK,GNG4,HDAC9,PLD3,CD79B,PLA2G4C,ITGA5,PLCG1,CD79A,RAPGEF3,ATF2,MEF2D,GNB2,LYN,NFATC2,ARHGEF9
Ephrin A Signaling	2,9E00	1,94E-01	#NUM!	PIK3C2B,FGFR1,PIK3R1,PIK3C3,EFNA3,PIK3CD,IRS2,PIK3CB,VAV1,EPHA4,EPHA2,ATM
Docosahexaenoic Acid (DHA) Signaling	2,9E00	2,04E-01	#NUM!	PIK3C2B,BAD,FGFR1,PIK3R1,PIK3C3,PIK3CD,IRS2,PIK3CB,BCL2A1,ATM,APP
Estrogen Receptor Signaling	2,89E00	1,49E-01	#NUM!	MED12L,SRA1,CCNH,MED1,TAF5L,CDK7,SOS2,HRAS,POLR2H,GTF2F1,POLR2B,TAF7,MNAT1,NR3C1,KAT2B,POLR2E,RUNX2,TRRAP,SPEN,MAP2K1
ErbB Signaling	2,89E00	1,6E-01	-2,183	PIK3C2B,PIK3R1,FGFR1,SOS2,HRAS,PLCG1,NCK1,MAPK13,PIK3C3,IRS2,MAP2K3,PIK3CD,PIK3CB,ELK1,PRKD3,MAP2K1,ATM
Axonal Guidance Signaling	2,87E00	1,08E-01	#NUM!	PRKACB,DPYSL2,WNT10B,PFN1,ECEL1,WNT3,FZD3,NFATC3,PIK3R1,SOS2,HRAS,NCK1,PLCD3,ADAM23,PLCB1,IRS2,SRGAP2,PRKD3,ATM,ITGA4,ACTR2,PIK3C2B,FGFR1,ITGA5,L1CAM,PLCL2,SDCBP,ADAM12,GNAO1,GNB2,PIK3CD,EPHA2,ADAM17,PDGFA,EPHA4,RHOD,PIK3C3,NTNG2,NTRK1,PRKAR1B,ADAM19,MAP2K1,VASP,PPP3CA,GNG4,CXCR4,EFNA3,TUBA4A,PLCG1,PLXND1,WIPF1,WNT10A,NFATC2,PIK3CB
April Mediated Signaling	2,86E00	2,31E-01	1,667	IKBKG,TRAF2,TRAF3,NFATC3,NFATC2,TNFRSF13B,MAPK13,ELK1,TRAF1
ErbB4 Signaling	2,84E00	1,75E-01	-3,207	PIK3C2B,ADAM17,FGFR1,PIK3R1,SOS2,HRAS,PLCG1,PIK3C3,IRS2,PIK3CB,PIK3CD,MAP2K1,PRKD3,ATM
FAK Signaling	2,84E00	1,59E-01	#NUM!	PIK3C2B,ARHGAP26,PIK3R1,FGFR1,SOS2,ITGA5,HRAS,PLCG1,GIT2,PIK3C3,IRS2,PIK3CD,PIK3CB,ACTG2,MAP2K1,ATM,ITGA4
4-1BB Signaling in T Lymphocytes	2,84E00	2,5E-01	0,707	TNFRSF9,TRAF2,IKBKG,TNFSF9,MAPK13,MAP2K1,ATF2,TRAF1
Melanoma Signaling	2,84E00	1,9E-01	-2,714	CDKN2A,PIK3C2B,BAD,FGFR1,PIK3R1,PIK3C3,HRAS,PIK3CD,IRS2,PIK3CB,MAP2K1,ATM
IL-9 Signaling	2,83E00	2,13E-01	-3,000	PIK3C2B,FGFR1,PIK3R1,PIK3C3,SOCS2,PIK3CD,IRS2,PIK3CB,TNF,ATM
Acute Myeloid Leukemia Signaling	2,79E00	1,62E-01	-2,840	PIK3C2B,BAD,FGFR1,PIK3R1,SOS2,HRAS,CSF2RB,PIM1,PIK3C3,PIK3CD,PIK3CB,MAP2K3,IRS2,LEF1,MAP2K1,ATM
Virus Entry via Endocytic Pathways	2,77E00	1,53E-01	#NUM!	PIK3C2B,PIK3R1,FGFR1,CLTB,ITGA5,HRAS,PLCG1,ITGAL,ITGB7,PIK3C3,IRS2,PIK3CB,PIK3CD,ITGA1,ACTG2,PRKD3,ATM,ITGA4
ILK Signaling	2,77E00	1,32E-01	-1,961	DIRAS3,PIK3R1,ILK,HIF1A,MYH11,RICTOR,ITGB7,RHOD,PIK3C3,CREB1,IRS2,PPP2R5C,ACTG2,CTNNB1,NACA,ATM,PIK3C2B,FGFR1,ATF2,PTPA,PPP2R3A,PPP2R2B,LEF1,PIK3CB,PIK3CD,TNF
PKCθ Signaling in T Lymphocytes	2,76E00	1,38E-01	-2,683	PIK3C2B,CACNG1,CACNG4,NFATC3,PIK3R1,FGFR1,SOS2,HLA-DQA1,HRAS,PLCG1,IKBKG,CD80,IL2,PIK3C3,NFATC2,IRS2,CACNB2,PIK3CB,VAV1,PIK3CD,MAP3K8,PPP3CA,ATM
T Helper Cell Differentiation	2,75E00	1,78E-01	#NUM!	TGFBR2,IFNG,CD40LG,CD80,IL2,TGFB1,IL21R,HLA-DQA1,FOXP3,IL2RA,TNFRSF1B,GATA3,TNF
JAK/Stat Signaling	2,74E00	1,65E-01	-2,324	PIK3C2B,PIK3C3,PIK3R1,FGFR1,PIAS1,SOS2,SOCS2,HRAS,PIK3CB,IRS2,PIK3CD,SOCS4,SOCS7,MAP2K1,ATM
AMPK Signaling	2,73E00	1,28E-01	-2,200	PRKACB,CHRNA6,PIK3R1,MAPK13,KAT2B,PIK3C3,CREB1,PRKAR1B,PRKAA1,IRS2,PPP2R5C,ADRB2,ATM,PIK3C2B,ACACB,CPT1A,FGFR1,ATF2,PTPA,SMARCA2,PPP2R3A,PPP2R2B,SIRT1,MAP2K3,PIK3CD,PIK3CB,RAB6A,PHF10
PI3K/AKT Signaling	2,71E00	1,47E-01	-0,943	BAD,PIK3R1,SOS2,ILK,ITGA5,HRAS,IKBKG,INPP5F,PPP2R3A,PTPA,PPP2R2B,PIK3CB,PPP2R5C,PIK3CD,MAP3K8,CTNNB1,MAP2K1,MCL1,ITGA4
Role of PKR in Interferon Induction and Antiviral Response	2,7E00	2,2E-01	#NUM!	FADD,IFNG,IKBKG,TRAF2,TRAF3,MAP2K3,TLR3,TNF,ATF2
B Cell Activating Factor Signaling	2,7E00	2,2E-01	1,667	IKBKG,TRAF2,TRAF3,NFATC3,NFATC2,TNFRSF13B,MAPK13,ELK1,TRAF1
14-3-3-mediated Signaling	2,7E00	1,44E-01	-2,524	PIK3C2B,BAD,PIK3R1,FGFR1,TUBA4A,HRAS,PLCG1,PLCL2,PLCD3,TRAF2,PIK3C3,PLCB1,IRS2,PIK3CB,PIK3CD,ELK1,PRKD3,MAP2K1,TNF,ATM
PPAR Signaling	2,69E00	1,58E-01	-1,500	SRA1,PDGFA,IL1RL1,MED1,SOS2,HRAS,IL1R1,IL18RAP,IL1R2,TRAF2,IKBKG,IL1RN,TNFRSF1B,TNF,MAP2K1,CITED2
IL-17 Signaling	2,64E00	1,61E-01	#NUM!	PIK3C2B,FGFR1,PIK3R1,HRAS,MAPK13,IL17RA,ATF2,PIK3C3,MAP2K3,IRS2,PIK3CB,PIK3CD,ELK1,MAP2K1,ATM
GDNF Family Ligand-Receptor Interactions	2,64E00	1,67E-01	-3,207	PIK3C2B,PIK3C3,PIK3R1,FGFR1,CREB1,SOS2,HRAS,PLCG1,PIK3CD,PIK3CB,IRS2,NCK1,MAP2K1,ATM
Breast Cancer Regulation by Stathmin1	2,63E00	1,27E-01	#NUM!	PRKACB,CAMK4,CAMK1D,PIK3R1,SOS2,HRAS,E2F6,PIK3C3,PRKAR1B,PLCB1,IRS2,PPP2R5C,ARHGEF3,MAP2K1,PRKD3,ATM,GNG4,PIK3C2B,FGFR1,TUBA4A,PTPA,PPP2R3A,PPP2R2B,GNB2,PIK3CD,PIK3CB,ARHGEF9
SAPK/JNK Signaling	2,62E00	1,52E-01	-1,213	SH2D2A,PIK3C2B,NFATC3,PIK3R1,FGFR1,SOS2,HRAS,ATF2,FADD,TRAF2,GADD45A,PIK3C3,IRS2,PIK3CB,PIK3CD,ELK1,ATM
Ovarian Cancer Signaling	2,62E00	1,39E-01	-2,138	PRKACB,CDKN2A,PIK3C2B,WNT10B,WNT3,FZD3,SUV39H1,PIK3R1,FGFR1,HRAS,CGA,WNT10A,PIK3C3,PRKAR1B,IRS2,LEF1,PIK3CB,PIK3CD,CTNNB1,MAP2K1,ATM
PEDF Signaling	2,55E00	1,58E-01	-1,807	PIK3C2B,FGFR1,PIK3R1,HRAS,MAPK13,IKBKG,PIK3C3,IRS2,DOCK3,PIK3CB,PIK3CD,ELK1,TCF7,FASLG,ATM
ErbB2-ErbB3 Signaling	2,54E00	1,69E-01	-2,496	PIK3C2B,BAD,PIK3C3,PIK3R1,FGFR1,SOS2,HRAS,PIK3CD,PIK3CB,IRS2,ELK1,MAP2K1,ATM
Rac Signaling	2,53E00	1,45E-01	-2,183	PIK3C2B,ACTR2,TIAM1,PIK3R1,FGFR1,ITGA5,HRAS,CDK5R1,ANK1,PIK3C3,IRS2,PIK3CD,PIK3CB,ELK1,MAP2K1,PIP4K2C,ATM,ITGA4
Communication between Innate and Adaptive Immune Cells	2,5E00	1,56E-01	#NUM!	IFNG,CD40LG,CD79B,CD79A,CCL5,CCL3,CCL4,CD80,IL2,IL1RN,TLR1,TNFRSF13B,TLR3,TNF,CCR7
HER-2 Signaling in Breast Cancer	2,5E00	1,56E-01	#NUM!	PIK3C2B,BAD,FGFR1,PIK3R1,SOS2,HRAS,PLCG1,PARD6G,ITGB7,PIK3C3,PIK3CD,IRS2,PIK3CB,PRKD3,ATM
VEGF Family Ligand-Receptor Interactions	2,5E00	1,56E-01	-2,324	PIK3C2B,FLT1,FGFR1,PIK3R1,SOS2,PLA2G4C,HRAS,PLCG1,PIK3C3,IRS2,PIK3CB,PIK3CD,MAP2K1,PRKD3,ATM
Apoptosis Signaling	2,5E00	1,56E-01	1,807	ENDOG,BAD,HRAS,PLCG1,IKBKG,HTRA2,TNFRSF1B,BCL2A1,MAP2K1,TNF,FASLG,MCL1,CASP10,BIRC2,AIFM1
Apelin Cardiomyocyte Signaling Pathway	2,5E00	1,48E-01	-2,000	PIK3C2B,PIK3R1,FGFR1,PLCG1,PLCL2,MAPK13,HIF1A,ATP2A2,PLCD3,TGFB1,PIK3C3,PLCB1,IRS2,PIK3CB,PIK3CD,PRKD3,ATM
Induction of Apoptosis by HIV1	2,45E00	1,8E-01	0,905	FADD,IKBKG,TRAF2,SLC25A4,CXCR4,HTRA2,TNFRSF1B,TNF,FASLG,BIRC2,TRAF1
Sphingosine-1-phosphate Signaling	2,45E00	1,43E-01	-1,414	PIK3C2B,PDGFA,DIRAS3,PIK3R1,FGFR1,PLCG1,PLCL2,PLCD3,SMPD4,RHOD,PIK3C3,S1PR1,PLCB1,IRS2,PIK3CB,PIK3CD,CASP10,ATM
Polyamine Regulation in Colon Cancer	2,45E00	2,73E-01	#NUM!	MAX,PSMF1,OAZ1,PSME4,CTNNB1,OAZ3
Erythropoietin Signaling	2,44E00	1,59E-01	#NUM!	PIK3C2B,FGFR1,PIK3R1,SOS2,HRAS,PLCG1,PIK3C3,IRS2,PIK3CB,PIK3CD,ELK1,MAP2K1,PRKD3,ATM
PDGF Signaling	2,41E00	1,53E-01	-1,807	PIK3C2B,INPP5F,PDGFA,PIK3C3,PIK3R1,FGFR1,SOS2,PLCG1,HRAS,PIK3CD,PIK3CB,IRS2,ELK1,MAP2K1,ATM
Apelin Endothelial Signaling Pathway	2,41E00	1,42E-01	-2,828	PIK3C2B,ICAM1,CAMK4,PIK3R1,FGFR1,HRAS,HIF1A,PIK3C3,MEF2D,GNAO1,PRKAA1,PLCB1,IRS2,PIK3CB,PIK3CD,PRKD3,MAP2K1,ATM
Role of p14/p19ARF in Tumor Suppression	2,41E00	0.2	3,000	CDKN2A,PIK3C2B,FGFR1,PIK3R1,PIK3C3,PIK3CD,IRS2,PIK3CB,ATM
CNTF Signaling	2,39E00	1,69E-01	-2,309	PIK3C2B,RPS6KA6,FGFR1,PIK3R1,PIK3C3,RPS6KA3,HRAS,PIK3CD,IRS2,PIK3CB,MAP2K1,ATM
Endocannabinoid Developing Neuron Pathway	2,38E00	1,41E-01	-2,000	PRKACB,PIK3C2B,PIK3R1,FGFR1,HRAS,MAPK13,ATF2,PIK3C3,GNAO1,CREB1,PRKAR1B,IRS2,PIK3CB,PIK3CD,MAP2K3,CTNNB1,MAP2K1,ATM
PAK Signaling	2,36E00	1,47E-01	-3,000	PIK3C2B,PDGFA,FGFR1,PIK3R1,SOS2,ITGA5,HRAS,NCK1,PIK3C3,IRS2,PIK3CB,PIK3CD,TNF,MAP2K1,ITGA4,ATM
Oxidative Phosphorylation	2,36E00	1,47E-01	3,500	NDUFA4,ATP5MC2,NDUFB4,NDUFS7,COX5B,COX8A,NDUFB1,NDUFB8,NDUFA2,NDUFA13,NDUFB11,NDUFS8,NDUFB7,NDUFS2,ATPAF2,UQCRC1
Germ Cell-Sertoli Cell Junction Signaling	2,34E00	1,28E-01	#NUM!	PIK3C2B,TJP1,MYO7A,DIRAS3,PIK3R1,FGFR1,TUBA4A,ILK,HRAS,TGFBR2,RHOD,TGFB1,PIK3C3,IRS2,PIK3CB,PIK3CD,MAP3K8,MAP2K3,ACTG2,CTNNB1,MAP2K1,TNF,ATM
Thrombopoietin Signaling	2,34E00	1,67E-01	-2,887	PIK3C2B,FGFR1,PIK3R1,PIK3C3,PLCG1,HRAS,PIK3CD,IRS2,PIK3CB,PRKD3,MAP2K1,ATM
TR/RXR Activation	2,33E00	1,5E-01	#NUM!	PIK3C2B,UCP2,CAMK4,AKR1C3,MED1,FGFR1,PIK3R1,HIF1A,PDE3B,PIK3C3,PIK3CD,IRS2,PIK3CB,THRB,ATM
Role of NANOG in Mammalian Embryonic Stem Cell Pluripotency	2,3E00	1,38E-01	-2,309	PIK3C2B,WNT10B,WNT3,FZD3,PIK3R1,FGFR1,SOS2,HRAS,RIF1,WNT10A,BMPR1A,PIK3C3,IRS2,PIK3CB,PIK3CD,CTNNB1,MAP2K1,ATM
CXCR4 Signaling	2,27E00	1,28E-01	-2,183	GNG4,PIK3C2B,CXCR4,DIRAS3,PIK3R1,FGFR1,HRAS,RHOD,PIK3C3,GNAO1,LYN,GNB2,PLCB1,IRS2,PIK3CB,PIK3CD,ELMO2,ELK1,PRKD3,MAP2K1,ELMO1,ATM
Pyridoxal 5'-phosphate Salvage Pathway	2,24E00	1,69E-01	-1,508	DMPK,PRKX,SGK1,PIM1,CDK7,PRKAA1,MAP3K8,MAP2K3,HIPK1,ADPGK,MAP2K1
Neuregulin Signaling	2,22E00	1,51E-01	-1,732	ADAM17,BAD,PIK3R1,SOS2,ITGA5,HRAS,PLCG1,CDK5R1,RPS6,ELK1,PRKD3,MAP2K1,ITGA4,MATK
Relaxin Signaling	2,22E00	1,29E-01	-2,496	GNG4,PRKACB,PIK3C2B,PDE7A,PIK3R1,FGFR1,PDE4A,PDE4B,PDE3B,PIK3C3,GNAO1,CREB1,GNB2,PRKAR1B,IRS2,PIK3CB,PIK3CD,PDE4D,ELK1,MAP2K1,ATM
TREM1 Signaling	2,19E00	1,6E-01	-2,309	NOD2,NLRP3,NLRP6,ICAM1,IL1RL1,NLRC3,TLR1,PLCG1,ITGA5,TLR3,CCL3,TNF
Production of Nitric Oxide and Reactive Oxygen Species in Macrophages	2,18E00	1,22E-01	-2,041	PIK3C2B,IFNG,DIRAS3,PIK3R1,FGFR1,PLCG1,ARG2,MAPK13,IKBKG,PPP2R3A,RHOD,PTPA,PIK3C3,PPP2R2B,IRS2,PIK3CB,PPP2R5C,PIK3CD,MAP3K8,TNFRSF1B,PRKD3,MAP2K1,TNF,ATM
Adipogenesis pathway	2,17E00	1,34E-01	#NUM!	HDAC9,CCNH,WNT10B,FZD3,TXNIP,SAP30L,CDK7,FGFR1,FBXW7,HIF1A,MNAT1,KAT2B,TGFB1,BMPR1A,SIRT1,TCF7,CTNNB1,TNF
Acute Phase Response Signaling	2,15E00	1,25E-01	0,218	C3,PIK3R1,SOS2,HRAS,SOCS4,MAPK13,IL1R1,NR3C1,IKBKG,TRAF2,IL1RN,OSM,SOCS2,PIK3CB,PIK3CD,MAP2K3,TNFRSF1B,ELK1,SOCS7,MAP2K1,TNF,AGT
Protein Kinase A Signaling	2,14E00	1,05E-01	-1,715	PRKACB,CAMK4,PDE7A,BAD,PTPN13,NFATC3,DUSP6,PDE4A,DUSP2,TGFBR2,PTPRC,PLCD3,DUSP5,PDE3B,TGFB1,CREB1,PRKAR1B,PLCB1,DUSP7,PDE4D,ANAPC11,CTNNB1,MAP2K1,PTPRT,PRKD3,VASP,PPP3CA,GNG4,PLCG1,PDE4B,PLCL2,PTPRM,TTN,ATF2,AKAP13,ADD3,GNB2,NFATC2,LEF1,ELK1,EBI3,DUSP16
Ephrin Receptor Signaling	2,12E00	1,24E-01	-2,828	GNG4,RAPGEF1,ACTR2,PDGFA,PTPN13,CXCR4,SOS2,EFNA3,ITGA5,HRAS,EPHA4,NCK1,ATF2,WIPF1,SDCBP,ABI1,CREB1,GNAO1,GNB2,EPHA2,MAP2K1,ITGA4
Androgen Signaling	2,1E00	1,32E-01	0,707	GNG4,PRKACB,CCNH,CACNG1,CAMK4,CACNG4,CDK7,POLR2H,GTF2F1,POLR2B,MNAT1,KAT2B,POLR2E,GNAO1,GNB2,PRKAR1B,CACNB2,PRKD3
Acyl-CoA Hydrolysis	2,1E00	3,33E-01	2,000	ACOT2,GNPAT,ACOT9,ACOT8
Assembly of RNA Polymerase II Complex	2,09E00	1,8E-01	#NUM!	CCNH,POLR2E,CDK7,TAF5L,POLR2H,GTF2F1,POLR2B,TAF7,MNAT1
Tight Junction Signaling	2,08E00	1,25E-01	#NUM!	PRKACB,TIAM1,TJP1,MYH11,CPSF4,TGFBR2,NSF,PPP2R3A,PTPA,TGFB1,NUDT21,PPP2R2B,PRKAR1B,STX16,PPP2R5C,ACTG2,CTNNB1,TNFRSF1B,TNF,CLDN3,VASP
Antiproliferative Role of Somatostatin Receptor 2	2,08E00	1,49E-01	-2,111	GNG4,PIK3C2B,PIK3C3,PIK3R1,FGFR1,GNB2,HRAS,PIK3CD,PIK3CB,IRS2,ELK1,MAP2K1,ATM
Estrogen-Dependent Breast Cancer Signaling	2,08E00	1,49E-01	-2,309	PIK3C2B,FGFR1,PIK3R1,HSD17B11,HRAS,ATF2,PIK3C3,CREB1,IRS2,PIK3CB,PIK3CD,ELK1,ATM
Salvage Pathways of Pyrimidine Ribonucleotides	2,06E00	1,44E-01	-0,535	DMPK,SGK1,CDK7,NME2,NME3,PRKX,PIM1,PRKAA1,MAP3K8,MAP2K3,UCK2,HIPK1,MAP2K1,ADPGK
Gαs Signaling	2,06E00	1,4E-01	-0,277	PRKACB,GNG4,RGS2,PTGIR,RAPGEF3,ATF2,ADD3,CREB1,PRKAR1B,GNB2,PTGER2,ELK1,MAP2K1,PTGER4,ADRB2
Glioma Invasiveness Signaling	2,05E00	1,54E-01	-1,732	PIK3C2B,F2R,RHOD,DIRAS3,FGFR1,PIK3R1,PIK3C3,HRAS,PIK3CD,IRS2,PIK3CB,ATM
IL-10 Signaling	2,04E00	1,59E-01	#NUM!	IL1R2,IKBKG,IL1RL1,IL1RN,ARG2,MAP2K3,IL1R1,MAPK13,ELK1,TNF,IL18RAP
Atherosclerosis Signaling	2,03E00	1,33E-01	#NUM!	IFNG,CD40LG,ICAM1,PDGFA,ABHD3,CXCR4,PLA2G4C,CCR2,ALOXE3,TNFRSF12A,SELP,TGFB1,IL1RN,CSF1,TNF,TNFSF14,ITGA4
Hepatic Cholestasis	2	1,25E-01	#NUM!	PRKACB,IFNG,ABCB1,IL1RL1,IL1R1,IL18RAP,IL1R2,IKBKG,TRAF2,IL1RN,TGFB1,IL2,LTA,PRKAR1B,OSM,TNFRSF1B,PRKD3,TNF,IRAK4,IRAK2
Systemic Lupus Erythematosus Signaling	2	1,14E-01	#NUM!	CD40LG,CAMK4,NFATC3,PIK3R1,SOS2,HRAS,SART1,BDKRB2,PTPRC,IL2,PIK3C3,IRS2,ATM,PIK3C2B,CD79B,FGFR1,PLCG1,CD79A,PRPF18,CD80,IL1RN,LYN,SNRNP200,NFATC2,PIK3CD,PIK3CB,TNF
TWEAK Signaling	1,98E00	0.2	1,134	FADD,TRAF2,IKBKG,TRAF3,TRAF1,TNFRSF12A,BIRC2
IL-8 Signaling	1,97E00	1,18E-01	-0,655	GNG4,PIK3C2B,ICAM1,PLD3,FLT1,DIRAS3,PIK3R1,FGFR1,HRAS,IKBKG,CCND2,CCND3,RHOD,PIK3C3,GNB2,IRS2,PIK3CB,PIK3CD,PRKD3,MAP2K1,VASP,IRAK4,ATM,IRAK2
IL-17A Signaling in Airway Cells	1,97E00	1,5E-01	-2,887	PIK3C2B,IKBKG,FGFR1,PIK3R1,PIK3C3,PIK3CD,IRS2,PIK3CB,MAPK13,IL17RA,MAP2K1,ATM
cAMP-mediated signaling	1,95E00	1,15E-01	-2,600	PRKACB,CAMK4,PDE7A,CAMK1D,DUSP6,PDE4A,LTB4R,PDE3B,CREB1,PRKAR1B,PDE4D,PKIA,MAP2K1,PTGER4,PPP3CA,ADRB2,RGS2,PTGIR,SSTR3,RAPGEF3,PDE4B,ATF2,AKAP13,GNAO1,S1PR1,PTGER2
Retinoic acid Mediated Apoptosis Signaling	1,93E00	1,61E-01	-1,265	FADD,IFNG,TNKS,TIPARP,PARP2,ZC3HAV1,PARP8,PARP11,TNFRSF10D,PARP3
Actin Nucleation by ARP-WASP Complex	1,93E00	1,61E-01	0,000	ACTR2,WIPF1,RHOD,DIRAS3,SOS2,HRAS,ITGA5,NCK1,VASP,ITGA4
Wnt/Ca+ pathway	1,93E00	1,61E-01	-2,530	PLCD3,NFATC3,FZD3,CREB1,PLCB1,NFATC2,PLCG1,PLCL2,PPP3CA,ATF2
Aldosterone Signaling in Epithelial Cells	1,91E00	1,21E-01	-3,300	PIK3C2B,SGK1,PIK3R1,FGFR1,SOS2,PLCG1,PLCL2,PLCD3,DNAJC24,PIK3C3,PLCB1,IRS2,NR3C2,PIK3CB,PIK3CD,DNAJB6,PRKD3,MAP2K1,PIP4K2C,ATM,HSPB1
B Cell Development	1,91E00	1,94E-01	#NUM!	IL7R,PTPRC,CD79B,CD80,HLA-DQA1,CD79A,IL7
Melatonin Signaling	1,9E00	1,53E-01	-1,508	PRKACB,PLCD3,CAMK4,GNAO1,PRKAR1B,PLCB1,PLCG1,MAP2K3,PLCL2,PRKD3,MAP2K1
Gα12/13 Signaling	1,89E00	1,26E-01	-1,414	PIK3C2B,F2R,PIK3R1,FGFR1,HRAS,IKBKG,LPAR6,PIK3C3,MEF2D,LPAR5,IRS2,PIK3CB,PIK3CD,VAV1,CTNNB1,ELK1,MAP2K1,ATM
PPARα/RXRα Activation	1,88E00	1,18E-01	0,243	PRKACB,SMAD2,MED1,IL1RL1,TGFBR3,SOS2,HRAS,PLCG1,PLCL2,IL1R1,IL18RAP,IL1R2,TGFBR2,PLCD3,IKBKG,GK,TGFB1,PRKAA1,PRKAR1B,PLCB1,MAP2K3,MAP2K1
Gap Junction Signaling	1,88E00	1,15E-01	#NUM!	PRKACB,PIK3C2B,TJP1,PIK3R1,FGFR1,SOS2,TUBA4A,HRAS,PLCG1,PLCL2,PLCD3,GJC3,PIK3C3,PRKAR1B,PLCB1,IRS2,PIK3CB,PIK3CD,ACTG2,CTNNB1,PRKD3,MAP2K1,PPP3CA,ATM
Cell Cycle Regulation by BTG Family Proteins	1,85E00	1,89E-01	#NUM!	E2F6,PTPA,PPP2R3A,PPP2R2B,BTG1,PPP2R5C,PRMT1
TGF-β Signaling	1,84E00	1,4E-01	-0,577	TGFBR2,SMAD2,BMPR1A,TGFB1,RUNX2,SOS2,SMAD7,HRAS,MAP2K3,SMURF2,VDR,MAPK13,MAP2K1
Coenzyme A Biosynthesis	1,84E00	6,67E-01	#NUM!	COASY,PPCDC
CCR5 Signaling in Macrophages	1,81E00	1,38E-01	-1,134	GNG4,CACNG1,CAMK4,CCL4,CACNG4,GNB2,PLCG1,CACNB2,CCL5,MAPK13,CCL3,PRKD3,FASLG
Sirtuin Signaling Pathway	1,77E00	1,06E-01	-2,041	NDUFA4,TOMM40,TIMM10,SUV39H1,DUSP6,ARG2,NDUFB8,HIF1A,NDUFA2,GADD45A,ZBTB14,PRKAA1,NDUFS2,MAP1LC3A,NDUFB4,CPT1A,UCP2,SLC25A4,NDUFS7,DOT1L,POLR1E,TUBA4A,NDUFB1,AGTRAP,NDUFA13,APP,NDUFB11,NDUFS8,SIRT1,NDUFB7,TNF
CCR3 Signaling in Eosinophils	1,75E00	1,24E-01	-2,138	GNG4,PIK3C2B,CAMK4,PIK3R1,FGFR1,PLA2G4C,HRAS,MAPK13,PIK3C3,GNB2,PLCB1,IRS2,PIK3CB,PIK3CD,PRKD3,MAP2K1,ATM
IL-12 Signaling and Production in Macrophages	1,74E00	1,22E-01	#NUM!	PIK3C2B,IFNG,CD40LG,PIK3R1,FGFR1,MAPK13,JMJD6,IKBKG,TGFB1,PIK3C3,IRS2,PIK3CB,MAP3K8,PIK3CD,PRKD3,MAP2K1,TNF,ATM
Agranulocyte Adhesion and Diapedesis	1,74E00	1,15E-01	#NUM!	ICAM1,CXCR4,ITGA5,CCL22,SDC4,MYH11,IL1R1,CCL5,CCL3,ITGB7,CCL4,SELP,CXCL13,IL1RN,XCL2,ITGA1,XCL1,ACTG2,TNF,CLDN3,MSN,ITGA4
Angiopoietin Signaling	1,73E00	1,4E-01	-1,000	PIK3C2B,IKBKG,BAD,FGFR1,PIK3R1,PIK3C3,HRAS,PIK3CD,IRS2,PIK3CB,NCK1,ATM
Cholecystokinin/Gastrin-mediated Signaling	1,71E00	1,31E-01	0,000	DIRAS3,SOS2,HRAS,EPHA4,ATF2,RHOD,IL1RN,MEF2D,PLCB1,MAP2K3,ELK1,TNF,MAP2K1,PRKD3
Sperm Motility	1,71E00	1,25E-01	-1,807	PRKACB,ATP1A4,CAMK4,ABHD3,PLA2G4C,PDE4A,PLCG1,PLCL2,PDE4B,PLCD3,TXK,PRKAR1B,PLCB1,PDE4D,LTK,PRKD3
Sertoli Cell-Sertoli Cell Junction Signaling	1,69E00	1,15E-01	#NUM!	PRKACB,DLG1,TJP1,MYO7A,TGFBR3,TUBA4A,ILK,ITGA5,HRAS,MAPK13,ATF2,PRKAR1B,MAP3K8,MAP2K3,ACTG2,CTNNB1,ELK1,MAP2K1,TNF,CLDN3,ITGA4
Differential Regulation of Cytokine Production in Intestinal Epithelial Cells by IL-17A and IL-17F	1,68E00	2,17E-01	#NUM!	IFNG,CCL4,CCL5,CCL3,TNF
Eicosanoid Signaling	1,67E00	1,47E-01	-1,000	LTB4R,PTGIR,AKR1C3,ABHD3,PLA2G4C,CYSLTR1,ALOX5AP,PTGER2,TBXAS1,PTGER4
Pathogenesis of Multiple Sclerosis	1,66E00	3,33E-01	#NUM!	CCL4,CCL5,CCL3
VDR/RXR Activation	1,66E00	1,41E-01	0,000	IFNG,GADD45A,IL1RL1,IL2,MED1,PDGFA,RUNX2,IGFBP3,CCL5,VDR,PRKD3
Antioxidant Action of Vitamin C	1,65E00	1,28E-01	-0,302	PLD3,ABHD3,PLA2G4C,PLCG1,PLCL2,MAPK13,GLRX,SLC2A3,TXNRD1,CSF2RB,PLCD3,IKBKG,PLCB1,TNF
Xenobiotic Metabolism Signaling	1,64E00	1,04E-01	#NUM!	CAMK4,CAMK1D,PIK3R1,HS2ST1,HRAS,MAPK13,CHST2,PIK3C3,IRS2,PPP2R5C,CHST10,MAP2K1,PRKD3,CITED2,GSTK1,ATM,ABCB1,PIK3C2B,SRA1,MED1,FGFR1,PTPA,PPP2R3A,PPP2R2B,MAP2K3,MAP3K8,PIK3CD,PIK3CB,NDST2,ALDH16A1,TNF
Hereditary Breast Cancer Signaling	1,64E00	1,18E-01	#NUM!	HDAC9,PIK3C2B,PIK3R1,FGFR1,BARD1,HRAS,POLR2H,POLR2B,GADD45A,SMARCA2,POLR2E,PIK3C3,RPS27A,IRS2,PIK3CB,PIK3CD,ATM,PHF10
Cellular Effects of Sildenafil (Viagra)	1,62E00	1,22E-01	#NUM!	PRKACB,CACNG1,KCNN4,CAMK4,CACNG4,PDE4A,PLCG1,PLCL2,PDE4B,MYH11,PLCD3,PDE3B,PRKAR1B,PLCB1,PDE4D,ACTG2
Actin Cytoskeleton Signaling	1,62E00	1,08E-01	-3,128	PFN1,F2R,PDGFA,PIK3R1,SOS2,HRAS,MYH11,SSH1,PIK3C3,IRS2,ACTG2,MAP2K1,ATM,MATK,ITGA4,ACTR2,PIK3C2B,TIAM1,FGFR1,ITGA5,TTN,PIK3CB,PIK3CD,VAV1,MSN
Role of PI3K/AKT Signaling in the Pathogenesis of Influenza	1,59E00	1,38E-01	-3,317	IFNG,PIK3C2B,FGFR1,PIK3R1,PIK3C3,PIK3CD,IRS2,PIK3CB,CCL5,MAP2K1,ATM
Endothelin-1 Signaling	1,58E00	1,11E-01	-1,964	PIK3C2B,PLD3,ABHD3,PIK3R1,FGFR1,PLA2G4C,HRAS,PLCG1,PLCL2,MAPK13,PLCD3,PIK3C3,GNAO1,PLCB1,IRS2,PIK3CB,PIK3CD,ECE1,PTGER2,PRKD3,CASP10,ATM
IL-1 Signaling	1,56E00	1,32E-01	1,000	GNG4,PRKACB,IKBKG,TOLLIP,GNAO1,PRKAR1B,GNB2,MAP2K3,IL1R1,MAPK13,IRAK4,IRAK2
Th17 Activation Pathway	1,56E00	1,32E-01	0,000	IFNG,NFATC3,IL21R,BATF,FOXP3,NFATC2,IL1R1,HIF1A,PTGER2,PTGER4,IRAK4,IRAK2
Calcium Transport I	1,53E00	0.3	#NUM!	ATP2B1,ATP2A2,ATP2B4
BMP signaling pathway	1,52E00	1,34E-01	-1,508	PRKACB,CAMK4,BMPR1A,RUNX2,CREB1,SMAD7,PRKAR1B,HRAS,MAPK13,MAP2K1,ATF2
SPINK1 General Cancer Pathway	1,52E00	1,34E-01	-2,111	GZMA,PIK3C2B,FGFR1,PIK3R1,PIK3C3,HRAS,PIK3CD,IRS2,PIK3CB,MAP2K1,ATM
NRF2-mediated Oxidative Stress Response	1,51E00	1,09E-01	-0,333	AKR7A2,PIK3C2B,PIK3R1,FGFR1,HRAS,TXNRD1,BACH1,PIK3C3,IRS2,FOSL1,MAP2K3,PIK3CD,PIK3CB,SQSTM1,DNAJB6,ACTG2,FKBP5,ABCC4,PRKD3,MAP2K1,ATM,GSTK1
Antiproliferative Role of TOB in T Cell Signaling	1,47E00	1,92E-01	#NUM!	PABPC1,TGFBR2,SMAD2,IL2,TGFB1
NAD Salvage Pathway II	1,47E00	1,92E-01	1,342	ACP2,NMRK1,NUDT12,NT5C,ACP5
Pyrimidine Ribonucleotides Interconversion	1,46E00	1,59E-01	1,890	NME3,NUDT18,ENTPD1,NME2,RAD54L,CANT1,DHX9
Stearate Biosynthesis I (Animals)	1,46E00	1,59E-01	1,134	ACOT2,ACSL6,GNPAT,ACSL4,ACOT9,TBXAS1,ACOT8
Differential Regulation of Cytokine Production in Macrophages and T Helper Cells by IL-17A and IL-17F	1,46E00	2,22E-01	#NUM!	CCL4,CCL5,CCL3,TNF
Nucleotide Excision Repair Pathway	1,45E00	1,71E-01	#NUM!	CCNH,POLR2E,CDK7,POLR2H,POLR2B,MNAT1
Wnt/β-catenin Signaling	1,43E00	1,1E-01	0,500	SOX4,CDKN2A,WNT10B,WNT3,FZD3,TGFBR3,ILK,TGFBR2,WNT10A,SOX6,TGFB1,PPP2R3A,PTPA,GNAO1,PPP2R2B,RPS27A,LEF1,PPP2R5C,CTNNB1
Role of IL-17F in Allergic Inflammatory Airway Diseases	1,42E00	1,56E-01	-1,633	RPS6KA6,CCL4,CREB1,RPS6KA3,IL17RA,MAP2K1,ATF2
Netrin Signaling	1,4E00	1,38E-01	#NUM!	PRKACB,CACNG1,NFATC3,CACNG4,PRKAR1B,NFATC2,CACNB2,NCK1,PPP3CA
Cardiac β-adrenergic Signaling	1,39E00	1,14E-01	-0,832	GNG4,PRKACB,PDE7A,PDE4A,PDE4B,ATP2A2,AKAP13,PTPA,PDE3B,PPP2R3A,PPP2R2B,GNB2,PRKAR1B,PPP2R5C,PDE4D,PKIA
eNOS Signaling	1,38E00	1,09E-01	-1,886	PRKACB,PIK3C2B,CAMK4,CHRNA6,FLT1,PIK3R1,FGFR1,PLCG1,BDKRB2,LPAR6,PIK3C3,PRKAA1,LPAR5,PRKAR1B,IRS2,PIK3CB,PIK3CD,PRKD3,ATM
GADD45 Signaling	1,38E00	2,11E-01	#NUM!	CCND2,GADD45A,CCND3,ATM
Pyrimidine Ribonucleotides De Novo Biosynthesis	1,37E00	1,52E-01	1,890	NME3,NUDT18,ENTPD1,NME2,RAD54L,CANT1,DHX9
Tetrapyrrole Biosynthesis II	1,36E00	0.4	#NUM!	UROS,ALAS1
dTMP De Novo Biosynthesis	1,36E00	0.4	#NUM!	DHFR2,SHMT2
Superpathway of Cholesterol Biosynthesis	1,34E00	1,79E-01	-0,447	PMVK,IDI1,LSS,HADHA,SC5D
Chemokine Signaling	1,34E00	1,3E-01	-1,897	CAMK4,CCL4,CAMK1D,CXCR4,PLCB1,PLCG1,HRAS,CCL5,MAPK13,MAP2K1
Opioid Signaling Pathway	1,34E00	1,02E-01	-1,000	RGS9,PRKACB,CACNG1,CAMK4,BAD,CAMK1D,CACNG4,CLTB,SOS2,RPS6KA3,HRAS,CREB1,PRKAR1B,PLCB1,CACNB2,CTNNB1,MAP2K1,PRKD3,PPP3CA,ATF2,RPS6KA6,GNAO1,LYN,MAP2K3,ELK1
Neuroprotective Role of THOP1 in Alzheimer's Disease	1,34E00	1,17E-01	-0,905	PRKACB,GZMA,IFNG,DPP4,GZMK,APP,CREB1,PRKAR1B,TPP1,HTRA2,ECE1,HTRA1,AGT,GZMM
Corticotropin Releasing Hormone Signaling	1,32E00	1,12E-01	-1,807	PRKACB,CACNG1,CAMK4,CACNG4,PLCG1,MAPK13,ATF2,MEF2D,GNAO1,CREB1,PRKAR1B,CACNB2,ELK1,PRKD3,MAP2K1,FASLG
Role of Tissue Factor in Cancer	1,31E00	1,14E-01	#NUM!	PIK3C2B,FGFR1,PIK3R1,RPS6KA3,HRAS,MAPK13,RPS6KA6,CSF1,PIK3C3,LYN,PLCB1,PIK3CD,PIK3CB,IRS2,ATM
Hematopoiesis from Multipotent Stem Cells	1,31E00	2,5E-01	#NUM!	IL2,CSF1,IL7
Graft-versus-Host Disease Signaling	1,28E00	1,46E-01	#NUM!	IFNG,CD80,IL2,IL1RN,HLA-DQA1,TNF,FASLG
Role of MAPK Signaling in the Pathogenesis of Influenza	1,27E00	1,27E-01	#NUM!	IFNG,ABHD3,PLA2G4C,HRAS,MAP2K3,CCL5,MAPK13,TNF,MAP2K1,ATF2
Amyotrophic Lateral Sclerosis Signaling	1,23E00	1,15E-01	-2,309	PIK3C2B,NEFL,FGFR1,PIK3R1,ALS2,PIK3C3,IRS2,PIK3CB,PIK3CD,RNF19A,PPP3CA,ATM,BIRC2
Mevalonate Pathway I	1,22E00	2,31E-01	#NUM!	PMVK,IDI1,HADHA
Fcγ Receptor-mediated Phagocytosis in Macrophages and Monocytes	1,21E00	1,2E-01	-1,508	ACTR2,PLD3,PIK3R1,LYN,PLCG1,VAV1,NCK1,ACTG2,FYB1,PRKD3,VASP
Factors Promoting Cardiogenesis in Vertebrates	1,21E00	1,2E-01	#NUM!	TGFBR2,SMAD2,WNT3,BMPR1A,TGFB1,FZD3,TGFBR3,LEF1,CTNNB1,PRKD3,ATF2
Phagosome Maturation	1,21E00	1,08E-01	#NUM!	M6PR,ATP6V0B,VPS16,PRDX5,CTSW,TUBA4A,ATP6V0A1,ATP6V1E1,NSF,CTSL,PIK3C3,ATP6V0A2,STX16,DYNC2H1,ATP6V1G2,CTSC
TNFR1 Signaling	1,2E00	1,4E-01	1,633	FADD,IKBKG,TRAF2,CRADD,TNFAIP3,TNF,BIRC2
Lactose Degradation III	1,2E00	3,33E-01	#NUM!	GLB1,GLB1L3
Caveolar-mediated Endocytosis Signaling	1,19E00	1,27E-01	#NUM!	ITGAE,COPZ1,COPE,ITGA5,ITGA1,ACTG2,ITGAL,ITGB7,ITGA4
Synaptic Long Term Potentiation	1,19E00	1,11E-01	-1,387	PRKACB,CAMK4,HRAS,PLCG1,RAPGEF3,PLCL2,ATF2,PLCD3,CREB1,PRKAR1B,PLCB1,MAP2K1,PRKD3,PPP3CA
Xanthine and Xanthosine Salvage	1,15E00	1	#NUM!	PNP
Adenine and Adenosine Salvage VI	1,15E00	1	#NUM!	ADK
Phosphatidylethanolamine Biosynthesis III	1,15E00	1	#NUM!	PTDSS2
Lanosterol Biosynthesis	1,15E00	1	#NUM!	LSS
Sulfite Oxidation IV	1,15E00	1	#NUM!	SUOX
tRNA Splicing	1,12E00	1,43E-01	-1,633	PDE7A,PDE3B,TSEN54,PDE4A,PDE4D,PDE4B
CD27 Signaling in Lymphocytes	1,09E00	1,32E-01	1,134	TRAF2,IKBKG,CD70,MAP2K3,MAP3K8,CD27,MAP2K1
Role of Hypercytokinemia/hyperchemokinemia in the Pathogenesis of Influenza	1,08E00	1,4E-01	#NUM!	IFNG,CCL4,IL1RN,CCL5,CCL3,TNF
ATM Signaling	1,08E00	1,13E-01	0,333	GADD45A,PTPA,PPP2R3A,SUV39H1,TRRAP,CREB1,PPP2R2B,PPP2R5C,MAPK13,ATF2,ATM
Superpathway of Serine and Glycine Biosynthesis I	1,08E00	2,86E-01	#NUM!	UBAC2,SHMT2
Adenine and Adenosine Salvage III	1,08E00	2,86E-01	#NUM!	ADA2,PNP
Signaling by Rho Family GTPases	1,05E00	9,52E-02	-1,528	GNG4,PIK3C2B,ACTR2,DIRAS3,PIK3R1,FGFR1,ITGA5,WIPF1,RHOD,PIK3C3,GNAO1,GNB2,IRS2,PIK3CB,PIK3CD,ARHGEF3,ACTG2,ELK1,MAP2K1,ARHGEF9,PIP4K2C,ATM,MSN,ITGA4
Role of JAK2 in Hormone-like Cytokine Signaling	1,04E00	1,47E-01	#NUM!	SH2B3,SOCS2,IRS2,SOCS4,SOCS7
Calcium-induced T Lymphocyte Apoptosis	1,02E00	1,21E-01	-0,707	CAMK4,MEF2D,HLA-DQA1,PLCG1,NFATC2,ATP2A2,PRKD3,PPP3CA
GNRH Signaling	1,01E00	0.1	-0,832	PRKACB,CACNG1,CAMK4,CACNG4,SOS2,HRAS,MAPK13,ATF2,CREB1,PRKAR1B,PLCB1,CACNB2,MAP3K8,MAP2K3,ELK1,PRKD3,MAP2K1
iNOS Signaling	1,01E00	1,33E-01	0,447	IFNG,IKBKG,CAMK4,MAPK13,IRAK4,IRAK2
IL-17A Signaling in Gastric Cells	1,01E00	1,6E-01	#NUM!	CCL5,MAPK13,IL17RA,TNF
GP6 Signaling Pathway	1	1,04E-01	-2,673	PIK3C2B,CAMK4,FGFR1,PIK3R1,PIK3C3,LYN,IRS2,PIK3CB,PIK3CD,PRKD3,COL9A2,RASGRP2,ATM,COL7A1
Glutaryl-CoA Degradation	9,96E-01	1,88E-01	#NUM!	HACD1,GCDH,HADHA
Adenosine Nucleotides Degradation II	9,96E-01	1,88E-01	#NUM!	ADA2,PNP,NT5C
Vitamin-C Transport	9,96E-01	1,88E-01	#NUM!	GLRX,SLC2A3,TXNRD1
GPCR-Mediated Nutrient Sensing in Enteroendocrine Cells	9,96E-01	1,07E-01	0,000	GNG4,PRKACB,PLCD3,CACNG1,CACNG4,LPAR5,PRKAR1B,PLCB1,PLCG1,CACNB2,PLCL2,PRKD3
Sphingosine and Sphingosine-1-phosphate Metabolism	9,75E-01	2,5E-01	#NUM!	SGPP2,SGPP1
Purine Ribonucleosides Degradation to Ribose-1-phosphate	9,75E-01	2,5E-01	#NUM!	ADA2,PNP
Clathrin-mediated Endocytosis Signaling	9,63E-01	9,57E-02	#NUM!	PIK3C2B,ACTR2,F2R,PDGFA,PIK3R1,FGFR1,CLTB,ITGA5,ITGB7,SNX9,PIK3C3,RPS27A,IRS2,PIK3CB,PIK3CD,STAM,ACTG2,PPP3CA,MYO1E,ATM
Role of CHK Proteins in Cell Cycle Checkpoint Control	9,63E-01	1,23E-01	-1,134	E2F6,PTPA,PPP2R3A,PPP2R2B,HUS1,PPP2R5C,ATM
Synaptic Long Term Depression	9,43E-01	9,68E-02	-0,471	CACNG1,CACNG4,ABHD3,PLA2G4C,HRAS,PLCG1,PLCL2,PLCD3,PPP2R3A,PTPA,PPP2R2B,GNAO1,LYN,PLCB1,CACNB2,PPP2R5C,PRKD3,MAP2K1
LPS/IL-1 Mediated Inhibition of RXR Function	9,39E-01	9,42E-02	1,897	ABCB1,CPT1A,IL1RL1,ACSL6,HS2ST1,IL1R1,ALAS1,IL18RAP,IL1R2,CHST2,TRAF2,IL1RN,ACSL4,FABP5,CHST10,NDST2,TNFRSF1B,ALDH16A1,ABCC4,TNF,GSTK1
Mitochondrial L-carnitine Shuttle Pathway	9,36E-01	1,76E-01	#NUM!	CPT1A,ACSL6,ACSL4
Superpathway of Geranylgeranyldiphosphate Biosynthesis I (via Mevalonate)	9,36E-01	1,76E-01	#NUM!	PMVK,IDI1,HADHA
Dopamine-DARPP32 Feedback in cAMP Signaling	9,24E-01	9,82E-02	-1,807	PRKACB,CAMK4,PLCG1,PLCL2,ATP2A2,ATF2,PLCD3,PTPA,PPP2R3A,PPP2R2B,CREB1,PRKAR1B,PLCB1,PPP2R5C,PRKD3,PPP3CA
D-myo-inositol (1,4,5)-Trisphosphate Biosynthesis	9,14E-01	1,48E-01	0,000	PLCD3,PLCG1,PLCB1,PIP4K2C
Dermatan Sulfate Biosynthesis	9,07E-01	1,19E-01	-0,378	CHST2,B3GALT6,HS2ST1,CHST10,CSGALNACT1,NDST2,DSE
CDK5 Signaling	8,96E-01	1,05E-01	-0,302	PRKACB,PTPA,PPP2R3A,CABLES1,PPP2R2B,PRKAR1B,HRAS,PPP2R5C,MAPK13,MAP2K1,CDK5R1
Phosphatidylethanolamine Biosynthesis II	8,83E-01	2,22E-01	#NUM!	PIGF,SELENOI
Heme Biosynthesis II	8,83E-01	2,22E-01	#NUM!	UROS,ALAS1
1D-myo-inositol Hexakisphosphate Biosynthesis II (Mammalian)	8,79E-01	1,67E-01	#NUM!	ITPK1,INPP5F,ITPKB
Valine Degradation I	8,79E-01	1,67E-01	#NUM!	HIBCH,BCAT2,HADHA
Autoimmune Thyroid Disease Signaling	8,76E-01	1,22E-01	#NUM!	CD40LG,CD80,IL2,HLA-DQA1,CGA,FASLG
Spliceosomal Cycle	8,63E-01	0.5	#NUM!	U2AF1/U2AF1L5
UDP-D-xylose and UDP-D-glucuronate Biosynthesis	8,63E-01	0.5	#NUM!	UXS1
Dolichol and Dolichyl Phosphate Biosynthesis	8,63E-01	0.5	#NUM!	DHDDS
Guanine and Guanosine Salvage I	8,63E-01	0.5	#NUM!	PNP
Adenine and Adenosine Salvage I	8,63E-01	0.5	#NUM!	PNP
Cardiolipin Biosynthesis II	8,63E-01	0.5	#NUM!	PGS1
Glycine Biosynthesis I	8,63E-01	0.5	#NUM!	SHMT2
Ephrin B Signaling	8,57E-01	1,11E-01	-0,816	GNG4,ABI1,CXCR4,GNAO1,GNB2,HRAS,VAV1,CTNNB1
G Beta Gamma Signaling	8,54E-01	1,01E-01	-0,302	GNG4,PRKACB,CACNG1,CACNG4,SOS2,GNAO1,PRKAR1B,GNB2,PLCG1,HRAS,CACNB2,PRKD3
autophagy	8,51E-01	1,15E-01	#NUM!	CTSL,VPS16,CTSW,PIK3C3,MAP1LC3A,SQSTM1,CTSC
Primary Immunodeficiency Signaling	8,45E-01	1,2E-01	#NUM!	PTPRC,IL7R,IKBKG,CD40LG,CD79A,TNFRSF13B
GPCR-Mediated Integration of Enteroendocrine Signaling Exemplified by an L Cell	8,33E-01	1,1E-01	0,378	PRKACB,PLCD3,NMB,PRKAR1B,PLCG1,PLCB1,PLCL2,ADRB2
Calcium Signaling	8,3E-01	9,22E-02	-0,728	PRKACB,HDAC9,CACNG1,CAMK4,CHRNA6,CAMK1D,CACNG4,NFATC3,ATP2B1,MYH11,ATP2A2,ATF2,MEF2D,CREB1,PRKAR1B,NFATC2,CACNB2,ATP2B4,PPP3CA
Purine Nucleotides Degradation II (Aerobic)	8,27E-01	1,58E-01	#NUM!	ADA2,PNP,NT5C
HIPPO signaling	8,24E-01	1,06E-01	-0,378	DLG1,SMAD2,PTPA,PPP2R3A,WWTR1,PPP2R2B,SCRIB,PPP2R5C,TP53BP2
Amyloid Processing	8,15E-01	1,18E-01	#NUM!	PRKACB,PRKAR1B,BACE1,MAPK13,CDK5R1,APP
Glycine Betaine Degradation	8,07E-01	0.2	#NUM!	SRR,SHMT2
Activation of IRF by Cytosolic Pattern Recognition Receptors	7,99E-01	1,11E-01	1,134	FADD,IKBKG,TRAF3,LTA,SIKE1,TNF,ATF2
Phospholipases	7,99E-01	1,11E-01	-0,378	PLCD3,PLD3,ABHD3,PLA2G4C,PLCG1,PLCB1,PLCL2
Mechanisms of Viral Exit from Host Cells	7,85E-01	1,22E-01	#NUM!	CHMP4A,CHMP2A,CHMP4B,ACTG2,PRKD3
nNOS Signaling in Skeletal Muscle Cells	7,85E-01	1,22E-01	#NUM!	CACNG1,CAMK4,CACNG4,SNTB1,CACNB2
G Protein Signaling Mediated by Tubby	7,54E-01	1,29E-01	#NUM!	GNG4,GNB2,PLCG1,PLCB1
PXR/RXR Activation	7,5E-01	1,08E-01	#NUM!	PRKACB,ABCB1,CPT1A,PRKAR1B,ALAS1,NR3C1,TNF
Dopamine Receptor Signaling	7,42E-01	1,04E-01	0,000	PRKACB,GCH1,PPP2R3A,PTPA,PPP2R2B,PRKAR1B,NCS1,PPP2R5C
Regulation of Actin-based Motility by Rho	7,4E-01	1,01E-01	0,333	ACTR2,WIPF1,PFN1,RHOD,DIRAS3,ITGA5,ACTG2,PIP4K2C,ITGA4
HIF1α Signaling	7,3E-01	9,52E-02	#NUM!	PIK3C2B,FGFR1,PIK3R1,PIK3C3,HRAS,PIK3CD,IRS2,PIK3CB,HIF1A,MAPK13,SLC2A3,ATM
Cancer Drug Resistance By Drug Efflux	7,1E-01	1,09E-01	#NUM!	ABCB1,PIK3R1,HRAS,PIK3CD,PIK3CB,MAP2K1
Tetrahydrobiopterin Biosynthesis I	7,01E-01	3,33E-01	#NUM!	GCH1
L-cysteine Degradation III	7,01E-01	3,33E-01	#NUM!	MPST
Inosine-5'-phosphate Biosynthesis II	7,01E-01	3,33E-01	#NUM!	ADSL
Hypusine Biosynthesis	7,01E-01	3,33E-01	#NUM!	DOHH
Biotin-carboxyl Carrier Protein Assembly	7,01E-01	3,33E-01	#NUM!	ACACB
Thiosulfate Disproportionation III (Rhodanese)	7,01E-01	3,33E-01	#NUM!	MPST
1D-myo-inositol Hexakisphosphate Biosynthesis V (from Ins(1,3,4)P3)	7,01E-01	3,33E-01	#NUM!	ITPK1
Tetrahydrobiopterin Biosynthesis II	7,01E-01	3,33E-01	#NUM!	GCH1
L-serine Degradation	7,01E-01	3,33E-01	#NUM!	SRR
Role of RIG1-like Receptors in Antiviral Innate Immunity	6,97E-01	1,14E-01	1,342	FADD,IKBKG,TRAF2,TRAF3,CASP10
α-Adrenergic Signaling	6,84E-01	9,78E-02	-1,342	GNG4,PRKACB,CAMK4,PRKAR1B,GNB2,PLCG1,HRAS,PRKD3,MAP2K1
Role of BRCA1 in DNA Damage Response	6,82E-01	0.1	-0,447	IFNG,E2F6,RBL2,GADD45A,SMARCA2,BARD1,ATM,PHF10
Cleavage and Polyadenylation of Pre-mRNA	6,8E-01	1,67E-01	#NUM!	NUDT21,CPSF4
Guanosine Nucleotides Degradation III	6,8E-01	1,67E-01	#NUM!	PNP,NT5C
Aryl Hydrocarbon Receptor Signaling	6,76E-01	9,15E-02	0,632	CDKN2A,RBL2,MED1,TFF1,CCND2,CCND3,TGFB1,ALDH16A1,TNF,FASLG,ATM,HSPB1,GSTK1
Chondroitin Sulfate Biosynthesis	6,62E-01	1,05E-01	0,000	CHST2,B3GALT6,HS2ST1,CHST10,NDST2,CSGALNACT1
Superpathway of D-myo-inositol (1,4,5)-trisphosphate Metabolism	6,54E-01	1,3E-01	#NUM!	INPP1,INPP5F,ITPKB
Thyroid Cancer Signaling	6,42E-01	1,09E-01	#NUM!	NTRK1,HRAS,LEF1,CTNNB1,MAP2K1
Dermatan Sulfate Biosynthesis (Late Stages)	6,42E-01	1,09E-01	-1,342	CHST2,HS2ST1,CHST10,NDST2,DSE
Coagulation System	6,27E-01	1,14E-01	-1,000	BDKRB2,F2R,F5,PLAT
IL-17A Signaling in Fibroblasts	6,27E-01	1,14E-01	#NUM!	IKBKG,MAPK13,IL17RA,NFKBIZ
Fatty Acid Activation	6,27E-01	1,54E-01	#NUM!	ACSL6,ACSL4
Cholesterol Biosynthesis I	6,27E-01	1,54E-01	#NUM!	LSS,SC5D
Urate Biosynthesis/Inosine 5'-phosphate Degradation	6,27E-01	1,54E-01	#NUM!	PNP,NT5C
NAD Phosphorylation and Dephosphorylation	6,27E-01	1,54E-01	#NUM!	ACP2,ACP5
Bile Acid Biosynthesis, Neutral Pathway	6,27E-01	1,54E-01	#NUM!	AMACR,AKR1C3
Cholesterol Biosynthesis II (via 24,25-dihydrolanosterol)	6,27E-01	1,54E-01	#NUM!	LSS,SC5D
Cholesterol Biosynthesis III (via Desmosterol)	6,27E-01	1,54E-01	#NUM!	LSS,SC5D
Heparan Sulfate Biosynthesis	6,25E-01	9,64E-02	-0,707	CHST2,B3GALT6,HS2ST1,DTD2,CHST10,NDST2,AARS,EXTL2
Nur77 Signaling in T Lymphocytes	6,16E-01	1,02E-01	#NUM!	HDAC9,CAMK4,CD80,MEF2D,HLA-DQA1,PPP3CA
LXR/RXR Activation	6,14E-01	9,09E-02	-0,302	IL1R2,C3,IL1RL1,IL1RN,ARG2,IL1R1,TLR3,TNFRSF1B,TNF,AGT,IL18RAP
Airway Inflammation in Asthma	5,92E-01	2,5E-01	#NUM!	TNF
Arsenate Detoxification I (Glutaredoxin)	5,92E-01	2,5E-01	#NUM!	PNP
Uracil Degradation II (Reductive)	5,92E-01	2,5E-01	#NUM!	DPYSL2
Spermine and Spermidine Degradation I	5,92E-01	2,5E-01	#NUM!	PAOX
Methylmalonyl Pathway	5,92E-01	2,5E-01	#NUM!	MUT
Ascorbate Recycling (Cytosolic)	5,92E-01	2,5E-01	#NUM!	GLRX
Glutathione Redox Reactions II	5,92E-01	2,5E-01	#NUM!	GLRX
Thymine Degradation	5,92E-01	2,5E-01	#NUM!	DPYSL2
Glycerol-3-phosphate Shuttle	5,92E-01	2,5E-01	#NUM!	GPD1L
Arginine Degradation I (Arginase Pathway)	5,92E-01	2,5E-01	#NUM!	ARG2
Tryptophan Degradation III (Eukaryotic)	5,83E-01	1,2E-01	#NUM!	HACD1,GCDH,HADHA
DNA Double-Strand Break Repair by Non-Homologous End Joining	5,8E-01	1,43E-01	#NUM!	LIG3,ATM
Isoleucine Degradation I	5,8E-01	1,43E-01	#NUM!	BCAT2,HADHA
Epithelial Adherens Junction Signaling	5,8E-01	8,72E-02	#NUM!	TGFBR2,RAPGEF1,ACTR2,MYO7A,TGFBR3,FGFR1,TUBA4A,HRAS,LEF1,ACTG2,MYH11,CTNNB1,PTPRM
PCP pathway	5,75E-01	9,84E-02	0,000	PFN1,WNT10B,WNT3,WNT10A,FZD3,ATF2
Chondroitin Sulfate Biosynthesis (Late Stages)	5,72E-01	1,02E-01	-0,447	CHST2,HS2ST1,CHST10,NDST2,CSGALNACT1
UVC-Induced MAPK Signaling	5,72E-01	1,02E-01	0,447	SMPD4,HRAS,MAPK13,MAP2K1,PRKD3
Cell Cycle: G2/M DNA Damage Checkpoint Regulation	5,72E-01	1,02E-01	0,447	CDKN2A,KAT2B,GADD45A,CDK7,ATM
Iron homeostasis signaling pathway	5,69E-01	8,76E-02	#NUM!	ATP6V1E1,SMAD2,ATP6V0B,PCBP1,BMPR1A,PDGFA,ATP6V0A2,TMPRSS6,HIF1A,ATP6V1G2,IREB2,ATP6V0A1
Antigen Presentation Pathway	5,47E-01	1,05E-01	#NUM!	IFNG,HLA-DQA1,CD74,PSMB6
Agrin Interactions at Neuromuscular Junction	5,45E-01	9,33E-02	-0,816	UTRN,HRAS,ITGA5,ITGA1,ACTG2,ITGAL,ITGA4
Telomere Extension by Telomerase	5,38E-01	1,33E-01	#NUM!	TERF2,TNKS
Heparan Sulfate Biosynthesis (Late Stages)	5,29E-01	9,21E-02	-1,134	CHST2,HS2ST1,DTD2,CHST10,AARS,NDST2,EXTL2
Role of Wnt/GSK-3β Signaling in the Pathogenesis of Influenza	5,11E-01	9,09E-02	0,447	IFNG,WNT10B,WNT3,WNT10A,FZD3,LEF1,CTNNB1
Serine Biosynthesis	5,1E-01	0.2	#NUM!	UBAC2
Eumelanin Biosynthesis	5,1E-01	0.2	#NUM!	DDT
Myo-inositol Biosynthesis	5,1E-01	0.2	#NUM!	INPP5F
2-oxobutanoate Degradation I	5,1E-01	0.2	#NUM!	MUT
Trans, trans-farnesyl Diphosphate Biosynthesis	5,1E-01	0.2	#NUM!	IDI1
Folate Polyglutamylation	5,1E-01	0.2	#NUM!	SHMT2
Oncostatin M Signaling	4,99E-01	0.1	0,000	OSM,HRAS,ELK1,MAP2K1
Chondroitin Sulfate Degradation (Metazoa)	4,99E-01	1,25E-01	#NUM!	CEMIP2,GM2A
Mitotic Roles of Polo-Like Kinase	4,83E-01	9,09E-02	#NUM!	PPP2R3A,TGFB1,PTPA,PPP2R2B,PPP2R5C,ANAPC11
Role of Cytokines in Mediating Communication between Immune Cells	4,7E-01	9,26E-02	#NUM!	IFNG,IL2,IL1RN,TGFB1,TNF
Apelin Adipocyte Signaling Pathway	4,65E-01	8,75E-02	-1,134	PRKACB,CLIC2,PRKAR1B,PRKAA1,MAPK13,HIF1A,GSTK1
γ-linolenate Biosynthesis II (Animals)	4,63E-01	1,18E-01	#NUM!	ACSL6,ACSL4
Dermatan Sulfate Degradation (Metazoa)	4,63E-01	1,18E-01	#NUM!	CEMIP2,GM2A
D-myo-inositol (1,4,5)-trisphosphate Degradation	4,63E-01	1,18E-01	#NUM!	INPP1,INPP5F
Urea Cycle	4,46E-01	1,67E-01	#NUM!	ARG2
Chondroitin and Dermatan Biosynthesis	4,46E-01	1,67E-01	#NUM!	CSGALNACT1
Arginine Degradation VI (Arginase 2 Pathway)	4,46E-01	1,67E-01	#NUM!	ARG2
Glycerol Degradation I	4,46E-01	1,67E-01	#NUM!	GK
Glycogen Biosynthesis II (from UDP-D-Glucose)	4,46E-01	1,67E-01	#NUM!	GYG1
RhoGDI Signaling	4,38E-01	0.08	-0,302	GNG4,ACTR2,DIRAS3,ITGA5,ARHGAP5,RHOD,GNAO1,GNB2,ACTG2,ARHGEF3,ARHGEF9,PIP4K2C,ITGA4,MSN
D-myo-inositol (1,3,4)-trisphosphate Biosynthesis	4,32E-01	1,11E-01	#NUM!	INPP5F,ITPKB
Apelin Muscle Signaling Pathway	4,32E-01	1,11E-01	#NUM!	TFAM,PRKAA1
Protein Ubiquitination Pathway	4,26E-01	7,75E-02	#NUM!	IFNG,UBE2M,USP53,USP36,PSMD9,PSMC4,FBXW7,USP54,PSMD3,PSMB6,DNAJC24,USP16,RPS27A,SMURF2,PSMD4,DNAJB6,ANAPC11,PSMC2,UBE2Q2,BIRC2,HSPB1
Sumoylation Pathway	4,26E-01	8,33E-02	0,378	ETS1,DNMT3A,RHOD,DIRAS3,PIAS1,SIRT1,NR3C1,FASLG
Methylglyoxal Degradation III	4,02E-01	1,05E-01	#NUM!	AKR7A2,AKR1C3
DNA damage-induced 14-3-3σ Signaling	4,02E-01	1,05E-01	#NUM!	HUS1,ATM
Fatty Acid β-oxidation I	3,97E-01	9,38E-02	#NUM!	ACSL6,ACSL4,HADHA
Thioredoxin Pathway	3,94E-01	1,43E-01	#NUM!	TXNRD1
Acetyl-CoA Biosynthesis I (Pyruvate Dehydrogenase Complex)	3,94E-01	1,43E-01	#NUM!	PDHB
NAD Salvage Pathway III	3,94E-01	1,43E-01	#NUM!	NMRK1
Glycoaminoglycan-protein Linkage Region Biosynthesis	3,94E-01	1,43E-01	#NUM!	B3GALT6
Basal Cell Carcinoma Signaling	3,9E-01	8,33E-02	0,000	WNT10B,WNT3,WNT10A,FZD3,LEF1,CTNNB1
Allograft Rejection Signaling	3,83E-01	8,14E-02	#NUM!	IFNG,CD40LG,CD80,IL2,HLA-DQA1,TNF,FASLG
Circadian Rhythm Signaling	3,77E-01	9,09E-02	#NUM!	PER1,CREB1,ATF2
Cardiomyocyte Differentiation via BMP Receptors	3,75E-01	0.1	#NUM!	BMPR1A,ATF2
Granzyme A Signaling	3,75E-01	0.1	#NUM!	GZMA,HMGB2
Inflammasome pathway	3,75E-01	0.1	#NUM!	NOD2,NLRP3
SPINK1 Pancreatic Cancer Pathway	3,71E-01	8,33E-02	1,342	TGFBR2,SMAD2,TGFB1,CPD,CPE
Hypoxia Signaling in the Cardiovascular System	3,64E-01	8,11E-02	-1,000	UBE2M,CREB1,HIF1A,UBE2Q2,ATF2,ATM
Inhibition of Angiogenesis by TSP1	3,57E-01	8,82E-02	#NUM!	TGFBR2,TGFB1,MAPK13
MIF-mediated Glucocorticoid Regulation	3,57E-01	8,82E-02	#NUM!	PLA2G4C,CD74,NR3C1
Airway Pathology in Chronic Obstructive Pulmonary Disease	3,51E-01	1,25E-01	#NUM!	TNF
Inositol Pyrophosphates Biosynthesis	3,51E-01	1,25E-01	#NUM!	PPIP5K2
Salvage Pathways of Pyrimidine Deoxyribonucleotides	3,51E-01	1,25E-01	#NUM!	TYMP
Sphingomyelin Metabolism	3,51E-01	1,25E-01	#NUM!	SMPD4
Endoplasmic Reticulum Stress Pathway	3,5E-01	9,52E-02	#NUM!	TRAF2,ERN1
NER Pathway	3,45E-01	7,77E-02	1,414	CCNH,POLR2E,CDK7,POLR2H,POLR2B,MNAT1,POLD4,LIG3
Apelin Cardiac Fibroblast Signaling Pathway	3,27E-01	9,09E-02	#NUM!	TGFB1,PRKAA1
Prostanoid Biosynthesis	3,13E-01	1,11E-01	#NUM!	TBXAS1
Citrulline Biosynthesis	3,13E-01	1,11E-01	#NUM!	ARG2
Leucine Degradation I	3,13E-01	1,11E-01	#NUM!	BCAT2
Folate Transformations I	3,13E-01	1,11E-01	#NUM!	SHMT2
Pyrimidine Deoxyribonucleotides De Novo Biosynthesis I	3,05E-01	8,7E-02	#NUM!	NME3,NME2
Superpathway of Methionine Degradation	3,05E-01	8,11E-02	#NUM!	MUT,SUOX,PRMT1
Gαi Signaling	2,96E-01	7,38E-02	-0,378	GNG4,PRKACB,LTB4R,SOS2,SSTR3,PRKAR1B,GNB2,S1PR1,HRAS
Notch Signaling	2,89E-01	7,89E-02	#NUM!	ADAM17,MAML2,RFNG
RhoA Signaling	2,87E-01	7,32E-02	-0,333	ARHGAP5,ACTR2,LPAR6,PFN1,LPAR5,ACTG2,TTN,PIP4K2C,MSN
Role of JAK1, JAK2 and TYK2 in Interferon Signaling	2,86E-01	8,33E-02	#NUM!	IFNG,CGA
Glutathione Redox Reactions I	2,86E-01	8,33E-02	#NUM!	CLIC2,GSTK1
TCA Cycle II (Eukaryotic)	2,86E-01	8,33E-02	#NUM!	FH,SDHAF4
Ketogenesis	2,82E-01	0.1	#NUM!	HADHA
Ketolysis	2,82E-01	0.1	#NUM!	HADHA
Inhibition of Matrix Metalloproteases	2,74E-01	7,69E-02	#NUM!	ADAM17,ADAM12,RECK
Role of JAK family kinases in IL-6-type Cytokine Signaling	2,68E-01	0.08	#NUM!	OSM,MAPK13
Gustation Pathway	2,68E-01	7,14E-02	#NUM!	PRKACB,LPAR6,CACNG1,PDE7A,PDE3B,CACNG4,PDE4A,PRKAR1B,PDE4D,CACNB2,PDE4B
Purine Nucleotides De Novo Biosynthesis II	2,55E-01	9,09E-02	#NUM!	ADSL
Dolichyl-diphosphooligosaccharide Biosynthesis	2,55E-01	9,09E-02	#NUM!	ALG3
Apelin Liver Signaling Pathway	2,51E-01	7,69E-02	#NUM!	TNF,AGT
Estrogen Biosynthesis	2,47E-01	7,32E-02	#NUM!	AKR1C3,CYP2U1,HSD17B11
Nicotine Degradation III	2,43E-01	7,14E-02	1,000	CYP2U1,CSGALNACT1,LARGE2,B4GAT1
Phosphatidylglycerol Biosynthesis II (Non-plastidic)	2,35E-01	7,41E-02	#NUM!	GPAM,PGS1
Assembly of RNA Polymerase I Complex	2,31E-01	8,33E-02	#NUM!	POLR1E
BER pathway	2,31E-01	8,33E-02	#NUM!	LIG3
IL-15 Production	2,2E-01	7,14E-02	#NUM!	TXK,LTK
Role of IL-17A in Psoriasis	2,1E-01	7,69E-02	#NUM!	IL17RA
Choline Biosynthesis III	2,1E-01	7,69E-02	#NUM!	PLD3
Oleate Biosynthesis II (Animals)	2,1E-01	7,69E-02	#NUM!	PTPRT
Glycogen Degradation II	2,1E-01	7,69E-02	#NUM!	TYMP
γ-glutamyl Cycle	2,1E-01	7,69E-02	#NUM!	CHAC2
DNA Double-Strand Break Repair by Homologous Recombination	1,91E-01	7,14E-02	#NUM!	ATM
Androgen Biosynthesis	1,91E-01	7,14E-02	#NUM!	AKR1C3
FXR/RXR Activation	0	3,17E-02	#NUM!	C3,IL1RN,TNF,AGT
MIF Regulation of Innate Immunity	0	4,76E-02	#NUM!	PLA2G4C,CD74
IL-22 Signaling	0	4,17E-02	#NUM!	MAPK13
Cytotoxic T Lymphocyte-mediated Apoptosis of Target Cells	0	6,25E-02	#NUM!	FADD,FASLG
Semaphorin Signaling in Neurons	0	5,66E-02	#NUM!	DPYSL2,RHOD,DIRAS3
RAN Signaling	0	5,88E-02	#NUM!	KPNA5
DNA Methylation and Transcriptional Repression Signaling	0	5,88E-02	#NUM!	DNMT3A,MBD3
Role of Oct4 in Mammalian Embryonic Stem Cell Pluripotency	0	4,35E-02	#NUM!	PHC1,PHC3
Bladder Cancer Signaling	0	4,26E-02	#NUM!	CDKN2A,SUV39H1,HRAS,MAP2K1
Cdc42 Signaling	0	5,99E-02	-1,000	ACTR2,WIPF1,HLA-DQA1,ITGA5,CDC42SE1,VAV1,MAPK13,ATF2,ITK,ITGA4
Granzyme B Signaling	0	6,25E-02	#NUM!	ENDOG
Role of Lipids/Lipid Rafts in the Pathogenesis of Influenza	0	4,35E-02	#NUM!	IFNG
OX40 Signaling Pathway	0	5,56E-02	1,000	TRAF2,TRAF3,TNFRSF4,IL2,HLA-DQA1
Extrinsic Prothrombin Activation Pathway	0	6,25E-02	#NUM!	F5
Intrinsic Prothrombin Activation Pathway	0	2,38E-02	#NUM!	F5
Cell Cycle Control of Chromosomal Replication	0	5,36E-02	#NUM!	MCM5,CDK7,CDK17
Hematopoiesis from Pluripotent Stem Cells	0	6,12E-02	#NUM!	IL2,CSF1,IL7
Transcriptional Regulatory Network in Embryonic Stem Cells	0	5,56E-02	#NUM!	RIF1,L1CAM,EOMES
nNOS Signaling in Neurons	0	6,38E-02	#NUM!	CAMK4,PRKD3,PPP3CA
Estrogen-mediated S-phase Entry	0	3,85E-02	#NUM!	E2F6
Bupropion Degradation	0	0.04	#NUM!	CYP2U1
Retinoate Biosynthesis I	0	2,94E-02	#NUM!	AKR1C3
Thyroid Hormone Metabolism II (via Conjugation and/or Degradation)	0	6,98E-02	#NUM!	CSGALNACT1,LARGE2,B4GAT1
Ubiquinol-10 Biosynthesis (Eukaryotic)	0	5,56E-02	#NUM!	COQ2
CDP-diacylglycerol Biosynthesis I	0	0.04	#NUM!	GPAM
Superpathway of Citrulline Metabolism	0	6,67E-02	#NUM!	ARG2
The Visual Cycle	0	0.05	#NUM!	AKR1C3
Melatonin Degradation I	0	6,15E-02	1,000	CYP2U1,CSGALNACT1,LARGE2,B4GAT1
Triacylglycerol Degradation	0	5,56E-02	#NUM!	DTD2,AARS,NDST2
Glycogen Degradation III	0	6,67E-02	#NUM!	TYMP
Glutathione-mediated Detoxification	0	3,12E-02	#NUM!	GSTK1
tRNA Charging	0	5,13E-02	#NUM!	TARSL2,AARS
Nicotine Degradation II	0	6,15E-02	1,000	CYP2U1,CSGALNACT1,LARGE2,B4GAT1
Serotonin Degradation	0	4,05E-02	#NUM!	CSGALNACT1,LARGE2,B4GAT1
Retinol Biosynthesis	0	2,38E-02	#NUM!	AKR1C3
Triacylglycerol Biosynthesis	0	4,26E-02	#NUM!	GPAM,LPIN2
Glycolysis I	0	3,85E-02	#NUM!	PKM
Superpathway of Melatonin Degradation	0	5,71E-02	1,000	CYP2U1,CSGALNACT1,LARGE2,B4GAT1
Acetone Degradation I (to Methylglyoxal)	0	3,33E-02	#NUM!	CYP2U1
Fatty Acid α-oxidation	0	4,55E-02	#NUM!	ALOXE3
Methionine Degradation I (to Homocysteine)	0	4,55E-02	#NUM!	PRMT1
Regulation of Cellular Mechanics by Calpain Protease	0	6,35E-02	-1,000	HRAS,ITGA5,CAST,ITGA4
Remodeling of Epithelial Adherens Junctions	0	5,8E-02	#NUM!	ACTR2,TUBA4A,ACTG2,CTNNB1
Cysteine Biosynthesis III (mammalia)	0	4,17E-02	#NUM!	PRMT1
Unfolded protein response	0	3,57E-02	#NUM!	TRAF2,ERN1
Parkinson's Signaling	0	6,25E-02	#NUM!	MAPK13
Interferon Signaling	0	5,56E-02	#NUM!	IFNG,PIAS1
GABA Receptor Signaling	0	6,32E-02	#NUM!	NSF,CACNG1,KCNN4,CACNG4,RPS27A,CACNB2
Serotonin Receptor Signaling	0	2,33E-02	#NUM!	GCH1
Phototransduction Pathway	0	5,66E-02	#NUM!	PRKACB,RGS9,PRKAR1B
Sonic Hedgehog Signaling	0	6,67E-02	#NUM!	PRKACB,PRKAR1B
Glutamate Receptor Signaling	0	1,75E-02	#NUM!	CAMK4
Complement System	0	5,41E-02	#NUM!	C3,C3AR1
