# Supplementary material for: Tumor invasion in draining lymph nodes is associated with Treg accumulation in breast cancer patients
Source: Nat Commun. 2020 Jun 29;11:3272. doi: 10.1038/s41467-020-17046-2 (PMC7324591; doi:10.1038/s41467-020-17046-2)
Supplement: Supplementary file 6 — Supplementary Data 3 [file 41467_2020_17046_MOESM6_ESM.xlsx]

## Sheet: Feuil1
Supplementary Data 3. EnrichR analysis of differentially expressed genes. Differentially expressed genes (DEGs, fold change 1.2, p<0.05) between Tregs and Tconvs in NI (2985) TDLNs, I (868) TDLNs and tumors (1800).
EnrichR #1
	Gene set library	Overlap	P-value	Adjusted P-value	Old P-value	Old Adjusted P-value	Z-score	Combined Score	Genes
REGULATORY T CELLS	ARCHS4	72/2316	9.73787e-37	1.05169e-34	1.99717e-43	2.15695e-41	-1.54518	128.126	TNFRSF13B;CSF1;SLC35F2;HNRNPA1P21;RTKN2;PMCH;ZCCHC18;IKZF2;LRRC32;HAPLN3;DUSP16;DNPH1;ACTG2;IKZF4;C3AR1;TNFRSF8;CCR8;FLVCR2;TNFRSF4;CEP55;HTATIP2;CD177;HAVCR2;GBP5;IL1R1;TNFRSF18;IL1R2;ZBTB32;TNFRSF1B;FOXP3;TRAV34;RAB33A;F5;PPP1R3F;NCR3;ZC2HC1A;SLCO4A1;ADPRH;LTA;UTS2;CARD16;ST6GALNAC4;CX3CR1;HPGD;SH2D2A;CHRNA6;EBI3;FAM129A;CSF2RB;ERI1;ZBED2;GNG8;CCDC141;SLAMF1;NTRK1;WHRN;CDKN2A;VDR;CD70;TNFRSF9;L…
IL 2 signaling pathway_Homo sapiens_h_il2Pathway	BioCarta_2016	2/14	0.00314997	0.0356997	0.0176492	0.200025	-1.41754	8.16555	IL2RA;IL2RB
TNFR2 Signaling Pathway_Homo sapiens_h_tnfr2Pathway	BioCarta_2016	2/12	0.00230274	0.0356997	0.0135946	0.200025	-1.34179	8.14954	LTA;TNFRSF1B
Enrich #2,
	Gene set library	Overlap	P-value	Adjusted P-value	Old P-value	Old Adjusted P-value	Z-score	Combined Score	Genes
CD4+ T CELL	ARCHS4	29/2316	2.00931e-10	2.17006e-08	1.24832e-12	1.34818e-10	-1.68029	37.5176	GALNT12;ST6GALNAC1;KLRB1;TMEM200A;ANKRD55;TCF7;WDR86;CXCL13;NR3C2;RCBTB2;TMEM243;NMRK1;ADAM23;NLRP3;TRDMT1;KRTAP16-1;TIPARP;IL2;INPP4B;CH25H;CD40LG;LPAR6;DDIT4;TNFSF8;CD226;PDE7A;IL7R;SERINC5;FKBP5
FAS signaling pathway ( CD95 )_Homo sapiens_h_fasPathway	BioCarta_2016	3/20	4.48517e-05	0.000807331	0.000640516	0.0115293	-1.56472	15.6662	CASP10;RIPK2;PTPN13
TRAIL signaling pathway_Homo sapiens_3a79fddf-6196-11e5-8ac5-06603eb7f303	NCI-Nature_2016	2/28	0.00430382	0.0484282	0.0180955	0.211275	-1.32695	7.22957	CASP10;TNFRSF10D
EnrichR #3
	Gene set library	Overlap	P-value	Adjusted P-value	Old P-value	Old Adjusted P-value	Z-score	Combined Score	Genes
antigen processing and presentation of exogenous peptide antigen via MHC class II (GO:0019886)	GO_Biological_Process_2018	17/98	4.1323e-06	0.00209239	2.09141e-05	0.0103005	-1.97606	24.4966	LAG3;FCER1G;SAR1B;AP1B1;CLTA;DYNLL1;RACGAP1;AP2S1;AP1S1;KIF2C;AP1S3;KIF3C;CTSD;HLA-DQB2;AP1M1;LGMN;HLA-DQB1
DNA Replication WP466	WikiPathways_2019_Human	12/42	4.29501e-07	0.000144742	2.41697e-05	0.00814519	-2.1195	31.0733	CDT1;RFC3;DBF4;ORC6;MCM7;ORC1;CDK2;GMNN;MCM3;MCM4;CDC6;POLE
EnrichR #4
	Gene set library	Overlap	P-value	Adjusted P-value	Old P-value	Old Adjusted P-value	Z-score	Combined Score	Genes
Caspase Cascade in Apoptosis_Homo sapiens_b9d3ef2e-618f-11e5-8ac5-06603eb7f303	4/55 (NCI-Nature 2016)	0.000829316234377348447844024992292588649434037506580352783203125	0.04099756754483256659948864353282260708510875701904296875	0.0029728885264565831081373659117161878384649753570556640625	0.141003014471727805556611201609484851360321044921875	-1.7577002438864642	12.470723298456257	CASP3;LIMK1;GZMB;LMNB2
DNA IR-Double Strand Breaks (DSBs) and cellular response via ATM WP3959	5/55 (WikiPathways)	0.000062716728356463548473519187265168284284300170838832855224609375	0.00714970703263684455308624166036679525859653949737548828125	0.000094971970189059972387336794330536804409348405897617340087890625	0.010826804601552837692413078229947132058441638946533203125	-2.2072208436208847	21.359016415284394	EXO1;CASP3;BRCA1;CDC25C;TP73
DNA IR-damage and cellular response via ATR WP4016	5/80 (WikiPathways)	0.000371801884068275237914258379845477975322864949703216552734375	0.01412847159459445882390138393702727626077830791473388671875	0.00049251471584623872541908173872116094571538269519805908203125	0.0187155592021570719996059750656058895401656627655029296875	-1.3154111784186717	10.387998618482957	EXO1;CDK1;BRCA1;FOXM1;CDC25C
IL12-mediated signaling events_Homo sapiens_7acdea19-6193-11e5-8ac5-06603eb7f303	NCI-Nature_2016	4/62	0.00130151	0.0409976	0.00447629	0.141003	-1.58804	10.5513	CD8B;CD8A;GZMB;IL18R1
Type III interferon signaling WP2113	WikiPathways_2019_Human	2/11	0.00251312	0.0409279	0.00378013	0.0615621	-2.91101	17.426	IFNLR1;IRF9
EnrichR #5
	Gene set library	Overlap	P-value	Adjusted P-value	Old P-value	Old Adjusted P-value	Z-score	Combined Score	Genes
Oxidative phosphorylation WP623	WikiPathways_2019_Human	12/60	0.0026503	0.324662	0.00503727	0.612245	-1.55644	9.23449	NDUFB8;NDUFS8;NDUFS7;NDUFA4;NDUFA2;ATP5MC2
TNFR2 Signaling Pathway_Homo sapiens_h_tnfr2Pathway	BioCarta_2016_table	2/12	0.0305151	0.483396	0.0698514	0.695427	-0.803743	2.80469	TRAF3;TRAF2
The 4-1BB-dependent immune response_Homo sapiens_h_41bbPathway	BioCarta_2016_table	2/13	0.0355176	0.483396	0.0790156	0.695427	-0.528245	1.76314	MAP2K3;TRAF2
